# Supplementary material for: Comparative analysis of transcriptional changes in zebrafish cep290 and bbs2 mutants by RNA-seq reveals upregulation of inflammatory and stress-related pathways
Source: Front Mol Neurosci. 2023 May 24;16:1148840. doi: 10.3389/fnmol.2023.1148840 (PMC10244513; doi:10.3389/fnmol.2023.1148840)
Supplement: Supplementary file 1 [file Table_1.XLSX]

## Sheet: RawGeneCounts
GeneID	Symbol	cep290_WT1	cep290_WT2	cep290_WT3	cep290_WT4	cep290_HO1	cep290_HO2	cep290_HO3	cep290_HO4
ENSDARG00000103202	CR383668.1	8	7	12	9	12	5	24	16
ENSDARG00000009657	fgfr1op2	399	353	411	371	523	491	487	481
ENSDARG00000096472	AL845295.2	0	0	1	0	1	3	0	1
ENSDARG00000096156	si:dkey-21h14.12	0	4	2	1	0	1	4	1
ENSDARG00000076160	si:dkey-285e18.2	0	0	1	0	0	0	0	0
ENSDARG00000117163	znf1114	33	60	37	70	51	48	114	55
ENSDARG00000096187	si:dkey-21h14.10	1	1	5	0	1	2	1	0
ENSDARG00000076014	ERC1	2439	2338	2339	2555	2818	2713	2866	2783
ENSDARG00000098876	si:dkey-199m13.5	13	17	21	20	24	17	30	22
ENSDARG00000031930	erc1b	16	7	34	17	28	19	17	21
ENSDARG00000096435	AL845295.1	0	0	0	0	0	0	0	0
ENSDARG00000103471	si:dkey-199m13.4	12	12	16	21	12	15	36	18
ENSDARG00000093665	si:dkey-285e18.5	27	7	23	18	19	24	22	23
ENSDARG00000098144	si:dkey-285e18.6	0	0	0	1	1	3	0	1
ENSDARG00000093658	tm7sf3	548	526	627	568	561	599	663	734
ENSDARG00000095324	galnt8b.2	4	0	2	2	1	0	1	1
ENSDARG00000098510	zgc:174650	4	0	5	3	2	1	4	3
ENSDARG00000021336	pax4	0	1	0	0	1	1	2	0
ENSDARG00000094646	dyrk2	9019	9535	9541	7695	6578	6490	7234	8397
ENSDARG00000021595	lhfpl3	3790	3480	4192	3986	4664	4595	4717	5629
ENSDARG00000096039	BX784029.1	0	0	0	0	0	0	0	0
ENSDARG00000096153	si:dkey-21h14.9	1	1	2	0	1	0	1	3
ENSDARG00000095200	si:ch211-197e7.1	10	4	18	9	4	4	2	6
ENSDARG00000096463	si:dkeyp-82h4.1	2	0	1	0	0	0	0	6
ENSDARG00000102062	si:dkeyp-82h4.3	42	40	57	25	36	45	5	22
ENSDARG00000090116	znf1136	11	68	8	37	40	9	83	42
ENSDARG00000102464	wnt5b	40	30	43	45	59	54	37	48
ENSDARG00000095149	znf1062	0	2	0	0	2	2	0	1
ENSDARG00000092714	si:ch211-266a5.12	0	0	0	0	0	0	0	0
ENSDARG00000112103	si:dkey-16p19.1	5	0	3	0	1	2	0	2
ENSDARG00000096462	BX571664.1	0	0	1	1	0	2	0	0
ENSDARG00000045801	fbxl14b	516	458	511	503	590	614	746	625
ENSDARG00000096855	BX649324.2	0	0	1	0	2	0	1	1
ENSDARG00000104074	znf1052	0	6	0	2	6	0	7	3
ENSDARG00000097754	CR749763.5	1	2	4	3	9	8	4	5
ENSDARG00000095103	CR749763.4	1	0	1	0	5	4	6	4
ENSDARG00000015623	ada2b	7	7	10	13	11	20	7	17
ENSDARG00000101202	CU302413.1	0	0	0	2	1	0	4	2
ENSDARG00000102559	si:dkey-16p19.5	0	4	2	5	9	0	12	9
ENSDARG00000030694	atp6v1e1b	3219	3025	3160	3174	3928	3847	4182	4375
ENSDARG00000093168	CR749763.2	0	0	1	0	2	2	2	1
ENSDARG00000093983	CR749763.3	1	0	1	1	2	0	0	5
ENSDARG00000030598	nampta	1086	936	1081	1046	1289	1285	1488	1305
ENSDARG00000092097	CR749763.1	0	0	1	0	0	0	0	0
ENSDARG00000113342	CR749763.6	0	1	2	0	4	4	2	6
ENSDARG00000097811	BX324126.1	0	1	1	1	0	0	0	0
ENSDARG00000116640	CR749763.7	0	0	0	1	1	3	3	5
ENSDARG00000113663	BX649423.2	0	0	0	0	0	0	0	0
ENSDARG00000101775	zgc:172014	2	6	5	3	3	8	0	3
ENSDARG00000112642	BX649423.1	3	1	3	3	6	9	2	5
ENSDARG00000090160	zgc:173709	48	37	80	58	43	56	37	46
ENSDARG00000045758	cracr2ab	8	9	5	15	3	23	0	3
ENSDARG00000096491	si:ch211-73m21.1	0	0	1	1	0	1	1	0
ENSDARG00000097971	BX957251.1	0	0	0	0	1	0	0	1
ENSDARG00000045760	prmt8b	711	1245	677	692	874	955	873	1123
ENSDARG00000096484	si:ch211-181p13.2	0	0	0	0	1	0	0	0
ENSDARG00000031346	rbm17	508	480	605	473	673	570	660	641
ENSDARG00000024211	ifng1	0	0	0	0	0	0	0	0
ENSDARG00000096461	CR382294.1	7	1	6	3	8	3	2	7
ENSDARG00000099327	zgc:174944	19	14	45	21	11	28	11	13
ENSDARG00000017661	braf	4331	3939	4312	4486	4839	4587	5260	5307
ENSDARG00000007523	kmt2e	4622	4797	5182	4732	5869	5442	6414	6181
ENSDARG00000045671	ifng1r	0	0	0	0	0	0	0	0
ENSDARG00000045672	il26	1	0	0	1	1	0	1	1
ENSDARG00000098115	si:dkey-178j11.5	97	5	108	44	48	130	7	58
ENSDARG00000091561	si:dkey-156k2.4	13	17	12	9	9	14	8	21
ENSDARG00000026839	med21	122	160	129	126	164	154	185	160
ENSDARG00000088961	si:dkey-16p19.5	9	15	14	13	20	22	21	15
ENSDARG00000089179	si:dkey-16p6.1	288	212	367	319	466	453	420	379
ENSDARG00000093424	znf1135	45	60	38	46	48	46	57	41
ENSDARG00000101374	si:dkey-11n14.1	2	8	2	15	10	3	32	5
ENSDARG00000088616	si:ch211-152l15.2	12	20	16	15	17	15	16	15
ENSDARG00000045544	hgfa	12	7	77	15	14	28	13	10
ENSDARG00000115818	znf1099	2	6	1	1	4	1	4	1
ENSDARG00000077356	sypl1	9	20	15	10	23	26	20	11
ENSDARG00000045673	il22	11	13	8	16	27	14	12	10
ENSDARG00000097907	CU928083.1	31	37	49	51	35	40	77	36
ENSDARG00000012684	atp2b1a	7551	7821	8393	8335	9624	8907	10741	9959
ENSDARG00000093557	BX842699.1	12	5	11	10	29	33	6	44
ENSDARG00000092583	si:dkey-16p19.5	10	133	14	28	18	12	44	36
ENSDARG00000101849	adipor2	3725	3740	4326	4360	3791	4285	3192	4836
ENSDARG00000091477	znf1066	30	3	9	22	13	10	18	15
ENSDARG00000113005	si:dkey-47k16.4	1	3	6	2	6	5	3	2
ENSDARG00000045675	mdm1	616	883	848	902	880	945	633	875
ENSDARG00000096065	si:dkey-156k2.7	0	0	2	0	0	0	1	0
ENSDARG00000099699	BX649620.1	19	5	16	6	11	14	4	5
ENSDARG00000096481	si:dkey-16p19.8	0	0	0	0	1	0	1	0
ENSDARG00000001781	tspan11	204	140	165	177	238	240	231	263
ENSDARG00000069555	CR388165.1	7	4	8	2	5	7	2	3
ENSDARG00000116546	znf987	0	4	0	2	4	0	2	3
ENSDARG00000016979	pmpcb	879	850	997	834	1333	1240	1144	1416
ENSDARG00000096114	BX784029.2	0	0	0	0	0	2	0	0
ENSDARG00000099595	BX088603.2	3	2	2	7	4	4	9	5
ENSDARG00000092596	si:dkeyp-44d3.1	7	3	13	10	16	24	15	9
ENSDARG00000100479	si:dkey-43f9.4	420	63	499	275	322	526	122	276
ENSDARG00000103186	si:ch73-389k6.1	406	381	490	465	539	524	624	547
ENSDARG00000098143	si:dkey-57l19.1	3	0	1	0	5	10	0	1
ENSDARG00000070477	dnajc2	263	253	358	234	337	328	392	352
ENSDARG00000087743	si:dkey-156k2.8	1	0	2	0	2	0	1	0
ENSDARG00000094888	znf1061	5	0	3	0	1	2	0	0
ENSDARG00000117132	BX663613.1	130	61	160	118	111	141	89	104
ENSDARG00000106667	znf977	3	5	3	9	3	2	4	6
ENSDARG00000110946	znf1110	3	15	21	16	19	17	30	9
ENSDARG00000045490	ndufb2	1137	1140	958	954	1083	1124	1185	1257
ENSDARG00000089860	atxn7l1	556	498	582	623	704	604	817	714
ENSDARG00000101960	si:dkeyp-44d3.3	22	78	23	38	56	20	105	56
ENSDARG00000097073	CU928073.1	1	4	1	0	2	1	5	2
ENSDARG00000039843	znf800b	78	86	103	113	141	125	106	119
ENSDARG00000093994	znf1058	1	0	2	2	0	2	0	2
ENSDARG00000089159	acot14	7	5	8	3	6	6	7	11
ENSDARG00000104064	si:ch211-127b6.2	152	9	114	64	72	138	27	72
ENSDARG00000096037	si:ch211-214j24.14	2	2	6	0	2	7	3	2
ENSDARG00000096222	si:ch211-245n8.4	36	26	50	39	50	61	39	37
ENSDARG00000094034	znf1045	1	3	0	0	2	1	0	0
ENSDARG00000014804	cacna2d1a	1159	990	1413	1271	1247	1204	1638	1322
ENSDARG00000018111	kdm7aa	2179	1867	2287	2171	2325	2036	2310	2446
ENSDARG00000096218	BX784029.3	1	4	2	0	1	1	2	0
ENSDARG00000102370	znf1094	3	4	4	18	10	5	22	8
ENSDARG00000101916	si:dkeyp-44d3.5	3	5	6	6	3	1	3	5
ENSDARG00000096131	BX649349.2	2	0	0	0	0	0	1	0
ENSDARG00000088181	mpped1	117	98	131	104	131	152	149	175
ENSDARG00000015931	snap91b	9201	8942	10001	9905	11837	11120	12355	13344
ENSDARG00000094177	si:ch211-208f21.2	21	2	18	14	13	20	11	20
ENSDARG00000102473	zgc:171673	524	253	306	587	595	468	746	595
ENSDARG00000045850	ccdc167	102	113	124	126	151	147	161	162
ENSDARG00000110696	AL590152.1	0	0	0	0	0	0	0	0
ENSDARG00000114172	znf996	21	5	14	10	5	12	0	16
ENSDARG00000094545	BX649349.1	33	10	7	23	27	19	13	30
ENSDARG00000103143	si:dkey-19c16.12	11	6	16	9	15	21	4	8
ENSDARG00000101690	si:ch73-158p21.2	56	42	56	120	99	83	142	138
ENSDARG00000077220	si:ch211-208f21.3	24	4	31	14	22	45	10	21
ENSDARG00000103998	BX548173.1	1	2	3	0	6	3	0	0
ENSDARG00000109821	si:dkey-156j15.1	3	8	5	11	9	8	6	5
ENSDARG00000099475	CR855306.1	0	0	1	1	0	0	0	0
ENSDARG00000104211	BX548173.2	0	0	0	0	0	0	0	1
ENSDARG00000103229	si:dkey-265e15.5	29	22	78	24	29	23	8	23
ENSDARG00000099561	BX088603.1	3	73	4	35	33	5	68	34
ENSDARG00000098071	znf1049	0	4	1	0	0	2	2	2
ENSDARG00000113626	znf976	20	12	24	15	15	30	7	27
ENSDARG00000100061	si:dkey-16p6.1	6	7	7	9	9	11	5	13
ENSDARG00000101030	si:ch73-158p21.3	35	14	14	63	47	77	66	107
ENSDARG00000102316	si:dkey-237m9.2	3	4	2	6	2	2	3	2
ENSDARG00000077654	grm8a	677	652	705	684	811	743	1144	843
ENSDARG00000102098	CR954226.2	6	5	9	4	9	6	1	5
ENSDARG00000114894	znf1026	35	31	55	54	69	46	89	52
ENSDARG00000102837	znf1145	0	0	0	0	0	0	0	0
ENSDARG00000102542	si:ch211-268b14.2	27	12	34	26	31	34	23	18
ENSDARG00000057983	svopl	1	0	13	3	3	5	4	2
ENSDARG00000098281	si:dkey-237m9.1	2	1	5	6	5	9	6	2
ENSDARG00000070546	msgn1	2	3	3	0	1	0	3	2
ENSDARG00000102357	CR854899.1	7	0	7	1	4	4	0	5
ENSDARG00000045676	calua	415	432	551	481	512	605	539	637
ENSDARG00000034300	sema3c	312	359	387	309	388	366	415	484
ENSDARG00000045522	acot15	36	14	63	41	55	47	31	33
ENSDARG00000020015	mrps33	276	254	285	306	356	347	329	365
ENSDARG00000101675	zgc:123107	5	4	14	8	5	7	9	2
ENSDARG00000019235	sema3aa	1303	1169	1445	1600	1366	1064	1689	1543
ENSDARG00000063097	scube1	1143	1067	989	1172	1311	1242	1381	1327
ENSDARG00000045914	si:ch211-51e12.7	4343	4635	4810	4790	4781	4498	6191	4771
ENSDARG00000100311	si:dkey-165e24.1	8	0	21	8	8	12	2	3
ENSDARG00000105724	FP074874.2	0	0	0	0	0	0	0	0
ENSDARG00000105810	FP074874.3	0	0	0	0	0	0	0	0
ENSDARG00000104208	zgc:172128	0	0	0	0	0	0	0	0
ENSDARG00000102679	FP074874.1	301	103	153	525	434	413	776	607
ENSDARG00000101883	zgc:172128	702	254	253	685	931	855	979	780
ENSDARG00000100294	zgc:113209	412	214	283	468	508	457	607	585
ENSDARG00000045677	opn1sw1	33152	58175	61553	52780	30390	29862	68370	23102
ENSDARG00000100578	si:dkeyp-90h9.1	101	15	102	55	56	94	11	60
ENSDARG00000006747	tmem178b	3410	3217	4338	3838	3997	3633	4891	4668
ENSDARG00000104852	si:ch211-142b24.8	5	8	6	9	1	3	4	6
ENSDARG00000094980	CR792454.1	7	11	27	15	8	18	12	8
ENSDARG00000056938	kera	17371	19098	13781	12390	16979	16305	13316	15767
ENSDARG00000100640	BX321870.2	5	0	1	5	5	6	11	4
ENSDARG00000001912	drd4-rs	86	47	82	49	85	80	51	94
ENSDARG00000014572	chpt1	431	479	509	492	516	576	520	665
ENSDARG00000056950	epyc	70	56	94	75	86	88	116	101
ENSDARG00000104412	si:dkey-72l17.5	40	7	56	37	25	73	3	36
ENSDARG00000032639	cd36	210	194	212	209	231	198	215	218
ENSDARG00000100632	BX649328.1	12	1	8	8	13	22	14	13
ENSDARG00000103346	si:dkeyp-85d8.5	46	11	64	28	41	65	31	44
ENSDARG00000033296	gpr37b	162	217	275	223	167	174	319	220
ENSDARG00000045878	nudt4b	752	712	773	721	942	982	816	1078
ENSDARG00000098519	BX321870.1	0	0	3	0	0	0	1	0
ENSDARG00000100164	si:dkey-16p6.1	184	71	80	218	251	225	278	243
ENSDARG00000056954	si:dkeyp-38g8.5	56	69	78	81	71	93	98	78
ENSDARG00000089142	zgc:113119	324	132	140	339	334	303	471	357
ENSDARG00000099626	BX908721.1	1	0	3	5	6	3	1	1
ENSDARG00000045877	ube2nb	686	747	800	697	916	901	992	969
ENSDARG00000098406	si:dkey-22a18.2	12	6	8	7	8	10	4	2
ENSDARG00000077205	zgc:153116	309	120	154	356	392	384	451	411
ENSDARG00000029105	ftr51	533	337	395	585	758	647	730	706
ENSDARG00000006283	waslb	3254	3235	3881	3061	3946	3393	4615	4114
ENSDARG00000068701	gpr85	1557	1514	1834	1636	1685	1641	2413	1752
ENSDARG00000097967	BX950217.1	197	215	182	178	183	164	237	182
ENSDARG00000110658	zgc:174696	2	0	5	2	2	5	3	0
ENSDARG00000069292	acot16	1	3	2	6	6	3	2	5
ENSDARG00000103441	znf1060	34	0	39	18	22	31	30	24
ENSDARG00000101475	BX649328.2	0	0	1	0	0	0	0	0
ENSDARG00000045541	gcc1	533	397	542	456	611	591	559	574
ENSDARG00000045542	lamtor4	221	177	207	236	291	267	271	296
ENSDARG00000103675	CR854948.1	0	0	0	0	0	0	0	0
ENSDARG00000045543	atp6v1f	845	877	825	915	1034	1012	1049	1114
ENSDARG00000103689	znf1148	23	0	16	12	20	20	21	14
ENSDARG00000105173	si:ch211-142b24.2	2	2	3	1	1	3	1	4
ENSDARG00000068705	tmem168a	382	400	458	399	483	376	505	434
ENSDARG00000045680	tnpo3	1316	1486	1528	1355	1618	1576	1673	1677
ENSDARG00000012435	spic	0	0	0	0	0	0	1	0
ENSDARG00000087438	spi2	0	0	0	0	0	0	0	0
ENSDARG00000097601	CT868708.1	19	23	22	35	25	28	25	31
ENSDARG00000094593	BX890572.1	0	0	1	0	0	0	0	1
ENSDARG00000016886	dnajb9b	33	39	41	42	93	112	55	127
ENSDARG00000102008	si:dkey-72l17.6	10	3	16	16	12	22	10	15
ENSDARG00000045560	mybpc1	2	7	4	4	6	10	5	5
ENSDARG00000075731	zgc:174698	2	3	3	5	7	4	4	0
ENSDARG00000098522	BX649431.1	0	0	0	1	0	1	0	1
ENSDARG00000007639	cnot4b	1148	1351	1202	1097	1307	1395	1478	1413
ENSDARG00000039681	samm50l	801	770	747	815	978	1014	1003	1168
ENSDARG00000011605	dennd6b	455	356	541	430	639	618	535	561
ENSDARG00000045864	lmod2b	45	67	72	67	58	42	68	53
ENSDARG00000113510	si:ch211-59d8.2	11	11	16	3	14	14	1	10
ENSDARG00000109251	si:dkey-4e4.1	6	6	2	9	6	6	11	7
ENSDARG00000063299	pcloa	54985	91214	54418	47496	71314	71278	58360	69707
ENSDARG00000098390	si:ch211-76m11.8	97	54	76	87	104	150	57	97
ENSDARG00000079391	mrpl42	156	179	173	170	200	158	193	233
ENSDARG00000045913	mrps10	172	206	186	174	291	256	270	271
ENSDARG00000098985	BX649431.2	3	0	0	0	1	0	1	0
ENSDARG00000109740	si:dkeyp-44b5.4	2	1	3	2	0	5	1	2
ENSDARG00000105244	BX649431.3	11	3	14	0	2	5	2	7
ENSDARG00000101046	si:dkeyp-107f9.1	0	0	0	0	0	0	0	0
ENSDARG00000099145	BX511066.1	4	7	9	3	11	4	15	3
ENSDARG00000070015	pimr173	0	0	1	0	0	0	1	0
ENSDARG00000100112	znf1118	15	13	26	16	17	22	21	19
ENSDARG00000101447	BX511066.2	0	2	2	0	0	0	0	0
ENSDARG00000073915	znf1085	11	4	9	5	14	8	12	8
ENSDARG00000095293	si:dkey-265e7.1	10	1	17	12	20	23	1	10
ENSDARG00000045863	asb15b	63	49	64	122	23	15	29	23
ENSDARG00000091746	si:dkey-16p6.1	31	18	25	13	22	27	1	19
ENSDARG00000021647	gnai1	610	529	743	697	809	769	855	913
ENSDARG00000057974	parp12b	249	231	267	261	286	318	386	266
ENSDARG00000100995	si:dkey-16b10.1	9	20	10	17	11	8	22	21
ENSDARG00000102994	znf1034	12	0	7	3	9	7	7	5
ENSDARG00000101829	si:dkey-16b10.2	6	0	4	0	4	1	1	1
ENSDARG00000104351	CR318589.1	1	0	1	0	1	1	1	1
ENSDARG00000063008	si:dkeyp-27e10.3	894	995	1321	1035	1043	988	1677	1049
ENSDARG00000093470	CT009596.1	0	0	0	0	0	0	0	0
ENSDARG00000068708	ifrd1	3921	3569	5562	4586	5359	5488	5925	6472
ENSDARG00000015921	pwp1	205	233	312	298	463	375	384	455
ENSDARG00000045681	irf5	15	20	12	21	9	25	16	16
ENSDARG00000045594	shisal1a	331	294	308	261	317	319	318	347
ENSDARG00000045911	tulp4a	4393	4592	4369	4372	6520	5805	5789	5418
ENSDARG00000045540	ppp6r2a	2983	2741	3649	3380	4020	3827	4271	4046
ENSDARG00000045595	si:dkey-14k9.3	162	189	166	162	166	191	205	199
ENSDARG00000102659	si:dkeyp-107f9.2	0	0	0	0	0	0	0	0
ENSDARG00000105162	CR293509.1	18	15	21	27	22	18	33	33
ENSDARG00000088524	acot17	1	0	0	2	2	0	0	1
ENSDARG00000063481	si:ch211-214j24.15	1	0	0	0	1	1	2	0
ENSDARG00000045847	si:ch211-214j24.10	1139	1206	1285	1155	1619	1547	1540	1643
ENSDARG00000104468	si:dkeyp-107f9.4	0	0	2	2	1	0	0	0
ENSDARG00000105137	zgc:173705	8	0	8	8	6	16	5	9
ENSDARG00000100387	si:dkey-78o7.3	1	0	3	2	4	0	0	1
ENSDARG00000100855	BX640584.1	12	0	37	21	1	21	20	0
ENSDARG00000105306	si:dkeyp-44b5.5	14	0	27	9	6	13	2	12
ENSDARG00000102130	BX666065.2	2	0	4	0	4	4	0	2
ENSDARG00000088245	si:dkey-16p6.1	2	13	29	2	1	5	3	4
ENSDARG00000099174	BX666065.1	0	0	0	0	0	1	0	0
ENSDARG00000089814	znf1042	25	8	23	10	27	23	7	17
ENSDARG00000096499	BX324003.1	0	2	2	3	0	0	3	2
ENSDARG00000070230	aldh1l2	1362	1217	1248	1240	2005	2190	1138	2205
ENSDARG00000098514	si:ch211-59d8.3	68	2	68	38	43	74	2	35
ENSDARG00000006215	akr1b1.1	53	77	76	111	138	109	188	107
ENSDARG00000016691	cd9b	146	97	141	143	163	195	201	182
ENSDARG00000041665	mkrn1	1743	1668	1730	1585	2047	1761	2093	1934
ENSDARG00000098515	si:dkey-16p6.1	30	140	197	24	44	37	36	34
ENSDARG00000045598	akr1b1.2	290	320	330	363	369	325	346	329
ENSDARG00000087319	tmem121b	178	168	255	194	241	224	312	214
ENSDARG00000098270	znf1053	4	10	11	5	5	7	0	5
ENSDARG00000096458	si:dkey-26h11.2	0	0	0	0	0	0	0	0
ENSDARG00000096437	si:dkey-26h11.1	0	0	0	0	0	0	1	0
ENSDARG00000016010	nup107	836	805	972	884	1045	937	1148	1053
ENSDARG00000045910	tmem181	941	901	1163	1035	1186	1114	1361	1255
ENSDARG00000043796	ms4a17a.7	0	1	2	1	3	0	1	1
ENSDARG00000091970	ms4a17a.3	1	0	0	0	0	1	0	2
ENSDARG00000089304	si:dkeyp-4f2.1	0	18	4	13	8	0	29	11
ENSDARG00000045683	ccdc87	1	7	2	1	2	3	5	3
ENSDARG00000007018	ms4a17a.6	2	0	6	1	3	10	3	4
ENSDARG00000045846	osgep	76	56	96	101	120	101	136	121
ENSDARG00000024874	dock4b	4219	3923	4652	4239	5102	4985	5731	5075
ENSDARG00000095695	ms4a17a.10	9	1	6	18	16	30	24	18
ENSDARG00000086650	ttc41	7	1	13	8	2	5	2	2
ENSDARG00000092775	BX640547.1	28	39	57	57	71	48	75	101
ENSDARG00000056152	fam3c	169	113	218	192	225	264	231	214
ENSDARG00000053563	ms4a17a.12	2	2	1	0	2	0	1	2
ENSDARG00000096138	CR388190.2	70	43	52	51	63	56	59	69
ENSDARG00000014024	ms4a17a.4	2	1	1	0	0	0	1	1
ENSDARG00000098879	si:dkey-4j21.2	7	13	18	4	9	14	0	13
ENSDARG00000045580	lum	70	104	63	43	15	8	15	21
ENSDARG00000099520	CU571163.1	10	13	18	12	24	8	23	14
ENSDARG00000058244	il17ra1a	14	27	14	19	32	15	17	20
ENSDARG00000095997	znf1112	59	63	71	53	65	81	96	62
ENSDARG00000093546	si:ch73-56d11.5	5	1	0	2	16	25	2	0
ENSDARG00000095596	si:dkeyp-4f2.6	0	0	0	0	0	1	0	0
ENSDARG00000056145	si:dkey-159a18.1	12	23	13	13	7	6	15	9
ENSDARG00000003822	ankrd16	36	54	88	49	84	85	116	74
ENSDARG00000078745	pnpla8	1235	1115	1292	1303	1423	1286	1461	1495
ENSDARG00000045909	dynlt1	183	201	216	182	277	230	252	261
ENSDARG00000105458	si:dkeyp-81f3.4	15	14	7	12	5	7	5	7
ENSDARG00000097527	ms4a17a.5	0	0	0	0	0	0	1	0
ENSDARG00000094484	si:ch211-162i8.4	8	0	10	6	5	5	1	5
ENSDARG00000094308	si:dkey-247i3.6	3	1	3	5	1	2	4	5
ENSDARG00000096226	znf1072	2	1	2	0	1	2	0	0
ENSDARG00000096186	si:dkey-247i3.5	18	33	9	7	8	10	0	2
ENSDARG00000096189	si:dkey-54j5.2	2	0	4	2	3	11	0	4
ENSDARG00000088378	znf1000	1	2	0	2	3	2	3	1
ENSDARG00000012066	dcn	162	159	179	159	168	165	155	183
ENSDARG00000062983	fbxo18	578	549	591	544	604	603	643	660
ENSDARG00000099099	CABZ01015815.1	312	56	52	384	373	334	439	365
ENSDARG00000105694	CABZ01015815.3	43	0	1	31	38	32	45	36
ENSDARG00000105800	CABZ01015815.5	249	122	187	137	324	289	225	173
ENSDARG00000105672	CABZ01015815.2	2	0	0	1	0	3	4	2
ENSDARG00000105743	CABZ01015815.4	133	61	80	91	174	175	147	129
ENSDARG00000098776	BX640547.2	23	8	24	13	30	37	5	21
ENSDARG00000057942	glt8d2	0	1	2	3	1	0	4	3
ENSDARG00000017366	prdm4	614	569	627	581	761	717	831	755
ENSDARG00000086449	znf1055	8	4	18	10	7	9	6	11
ENSDARG00000025073	rpl18a	1600	1856	2158	1826	2363	2388	2813	2587
ENSDARG00000003570	hsp90b1	1131	1359	1363	1230	1702	2083	1687	2243
ENSDARG00000096011	si:dkeyp-4f2.3	21	0	25	8	7	16	0	7
ENSDARG00000106998	si:dkey-240n22.6	2	2	0	4	1	3	0	4
ENSDARG00000077926	si:dkey-48p11.3	85	65	63	93	121	69	80	89
ENSDARG00000105675	BX005417.3	11	0	5	8	18	21	14	22
ENSDARG00000033413	acot18	222	198	282	218	288	282	327	303
ENSDARG00000109558	BX571954.3	3	3	4	2	3	7	2	3
ENSDARG00000100049	BX571954.1	0	0	0	0	0	0	0	0
ENSDARG00000101292	si:dkey-201g16.1	17	17	29	29	23	25	29	20
ENSDARG00000089296	si:dkey-240n22.6	621	20	49	1161	724	847	1535	1420
ENSDARG00000095521	znf1090	2	2	3	9	9	9	8	5
ENSDARG00000104625	pimr168	0	0	0	0	0	0	0	0
ENSDARG00000101236	cep83	232	276	268	264	276	292	336	375
ENSDARG00000061544	ano6	264	181	264	236	260	287	311	368
ENSDARG00000074873	pimr170	0	0	0	0	0	0	0	0
ENSDARG00000103365	pimr214	0	0	0	0	0	0	0	0
ENSDARG00000104584	si:dkeyp-4f2.3	6	12	8	7	12	4	20	9
ENSDARG00000090366	znf1065	32	8	31	40	16	29	23	30
ENSDARG00000095461	pimr171	0	0	0	0	0	0	0	0
ENSDARG00000094017	znf1137	3	3	10	3	2	1	0	2
ENSDARG00000076690	avpr2l	1	1	0	2	4	1	0	2
ENSDARG00000076252	si:dkey-247i3.1	0	0	2	3	0	1	0	1
ENSDARG00000101363	ano2b	6539	4306	6533	7708	15177	12739	11032	15477
ENSDARG00000093165	si:dkey-16p6.2	78	43	92	79	102	75	74	73
ENSDARG00000095042	CU468826.1	7	6	16	9	3	7	5	8
ENSDARG00000103538	BX571954.2	2	0	3	1	1	2	0	3
ENSDARG00000073881	slc41a2b	403	404	417	409	523	507	473	512
ENSDARG00000096162	BX927135.2	0	0	0	0	0	0	0	0
ENSDARG00000100412	si:ch211-171l17.14	7	21	14	32	30	16	47	30
ENSDARG00000020812	si:ch73-177h5.2	1	1	1	2	0	1	0	4
ENSDARG00000088836	si:ch211-76m11.5	7	2	9	6	7	14	3	7
ENSDARG00000037960	lrrc17	79	78	120	109	116	117	120	158
ENSDARG00000094215	BX005417.1	2	3	0	5	4	4	3	0
ENSDARG00000095013	si:dkey-240n22.3	31	4	13	41	38	45	59	37
ENSDARG00000090947	si:dkey-29j8.1	3	0	3	1	6	1	0	1
ENSDARG00000096188	CT027801.2	12	0	12	5	6	7	3	7
ENSDARG00000096005	CT027801.1	0	6	3	4	6	2	17	8
ENSDARG00000094007	CU467633.3	0	0	0	1	0	0	0	0
ENSDARG00000091013	si:dkey-84h14.2	5	5	20	7	9	11	2	11
ENSDARG00000103872	si:dkey-84h14.4	0	0	0	0	0	0	0	0
ENSDARG00000102461	CR354372.1	131	99	120	125	142	147	176	141
ENSDARG00000027249	btg1	33779	29882	36122	34574	37847	32212	33887	38755
ENSDARG00000101296	si:ch211-170p16.1	0	0	1	2	0	0	2	1
ENSDARG00000006396	nrcama	5261	4655	5729	5556	6217	5912	7119	6826
ENSDARG00000005451	gdi2	8367	8552	9937	9097	11412	10205	12048	11620
ENSDARG00000095951	BX890562.3	8	1	15	11	8	2	7	2
ENSDARG00000100590	BX649421.1	8	4	9	6	12	5	10	11
ENSDARG00000093924	BX890562.2	5	5	11	8	18	8	14	21
ENSDARG00000099076	CU467646.4	0	0	0	0	0	0	0	0
ENSDARG00000092241	znf1009	197	139	168	147	184	181	202	171
ENSDARG00000034375	chst11	414	368	444	424	582	471	677	601
ENSDARG00000079698	asb13a.1	104	118	111	115	157	114	109	121
ENSDARG00000102027	si:dkey-172k15.11	317	291	360	326	371	344	401	333
ENSDARG00000099945	CU467646.5	85	69	106	96	121	128	157	127
ENSDARG00000105689	znf1009	471	689	857	397	666	592	568	708
ENSDARG00000101763	CU467646.6	0	0	0	0	0	0	0	0
ENSDARG00000105831	znf1009	136	144	205	157	195	185	198	214
ENSDARG00000095717	si:dkey-172k15.6	413	389	458	266	505	433	335	318
ENSDARG00000096001	si:dkey-240n22.8	97	89	105	71	116	135	101	105
ENSDARG00000100963	CU468826.2	0	0	0	1	0	4	2	3
ENSDARG00000021239	apaf1	325	302	441	378	455	421	506	424
ENSDARG00000075090	CU467646.1	0	0	0	0	0	0	0	0
ENSDARG00000098610	si:ch211-207e19.2	5	11	2	2	1	6	0	3
ENSDARG00000104678	CU467646.7	356	165	136	189	449	409	210	171
ENSDARG00000102480	BX005417.2	51	65	114	91	70	72	130	96
ENSDARG00000105712	CU467646.8	0	0	0	0	0	0	0	1
ENSDARG00000095696	trpm2	13	19	23	15	28	15	35	31
ENSDARG00000045481	gsap	83	134	134	154	221	158	210	194
ENSDARG00000004794	ccdc146	11	24	15	20	13	3	79	15
ENSDARG00000045482	stk38l	388	470	459	377	556	517	597	611
ENSDARG00000076476	zgc:173770	0	0	0	0	0	0	0	0
ENSDARG00000099870	tnni4a	18	11	25	27	13	32	21	27
ENSDARG00000021590	magi2a	5524	5564	5972	4762	6981	6149	6370	6920
ENSDARG00000095486	CU467646.3	0	0	0	0	0	0	0	0
ENSDARG00000094558	si:dkeyp-53e4.1	7	0	14	9	4	9	6	9
ENSDARG00000045843	apex1	561	501	602	604	657	648	775	829
ENSDARG00000096000	si:dkey-29j8.2	22	14	29	16	20	24	27	20
ENSDARG00000096072	BX927253.1	0	0	1	0	1	0	0	0
ENSDARG00000022424	slc26a5	863	1259	1082	1021	1036	1056	1037	1186
ENSDARG00000096091	BX927253.2	2	3	5	0	22	8	4	6
ENSDARG00000031737	pthlha	56	42	73	52	72	84	60	90
ENSDARG00000093685	CU467633.2	0	1	0	0	0	0	0	0
ENSDARG00000019861	fgl2a	18	54	24	46	30	41	134	32
ENSDARG00000087293	si:dkey-84h14.1	3	2	0	3	4	8	3	1
ENSDARG00000017163	sinup	6	5	6	10	1	2	4	3
ENSDARG00000059043	ntf3	769	842	1144	854	792	677	1056	780
ENSDARG00000095993	znf1073	2	9	7	2	3	9	7	3
ENSDARG00000103310	znf1053	3	1	1	0	0	0	1	0
ENSDARG00000039185	nfyba	618	539	623	609	783	727	808	865
ENSDARG00000102635	znf1037	0	1	2	2	2	6	3	1
ENSDARG00000020101	psmc2	1069	1136	1180	1019	1334	1370	1457	1456
ENSDARG00000090461	si:ch211-197f20.1	6	11	2	7	5	5	7	2
ENSDARG00000099652	xpot	1893	1791	2165	1877	2726	2654	2609	2870
ENSDARG00000059196	CU467633.1	3	0	1	1	4	2	2	2
ENSDARG00000095989	AL807749.1	0	0	0	0	0	0	0	0
ENSDARG00000095440	si:dkeyp-53e4.2	10	5	8	1	5	5	1	3
ENSDARG00000096163	BX664605.1	0	0	3	0	1	4	0	1
ENSDARG00000020749	caprin2	20	9	22	18	29	32	12	28
ENSDARG00000098177	si:dkey-28i19.3	9	5	14	6	12	9	11	5
ENSDARG00000102595	si:dkey-250k10.1	14	1	23	3	25	13	4	7
ENSDARG00000109604	znf1026	35	6	30	23	27	59	1	20
ENSDARG00000100283	BX571843.1	0	0	0	0	0	0	0	0
ENSDARG00000113192	si:dkey-29p23.2	3	5	5	6	3	6	8	6
ENSDARG00000114935	si:dkeyp-53e4.4	11	8	18	9	9	14	10	15
ENSDARG00000009262	FAR2	904	741	975	976	1319	998	1674	988
ENSDARG00000087714	si:ch211-226o13.1	14	3	20	9	6	23	2	11
ENSDARG00000075281	tbc1d30	1571	2070	1887	1620	2191	1882	2281	2214
ENSDARG00000089875	zgc:173705	8	1	5	0	3	8	3	2
ENSDARG00000113896	si:dkey-29p23.1	15	2	10	9	3	14	12	7
ENSDARG00000068161	si:dkey-16p6.4	0	0	0	1	0	0	2	0
ENSDARG00000101948	si:ch211-223g7.6	12	1	6	8	10	12	9	9
ENSDARG00000099330	si:ch211-246b8.5	0	0	1	1	0	0	0	0
ENSDARG00000105246	CT025695.1	2	0	1	0	2	2	0	1
ENSDARG00000094023	AL935183.1	2	3	5	1	4	0	7	3
ENSDARG00000045493	slc35e3	142	156	132	138	182	160	219	202
ENSDARG00000099751	si:dkey-250k10.4	1	1	3	1	1	1	1	1
ENSDARG00000099432	si:ch211-246b8.1	0	0	1	0	0	7	0	3
ENSDARG00000114938	CT025695.2	3	0	3	0	0	0	0	3
ENSDARG00000070314	cald1a	581	483	540	526	637	654	589	710
ENSDARG00000045524	lamb1b	117	56	133	137	105	118	236	128
ENSDARG00000103215	pimr169	0	0	0	0	0	0	0	0
ENSDARG00000102941	si:ch211-249c2.1	11	0	13	8	7	8	2	7
ENSDARG00000043781	psmb10	238	90	150	230	295	294	334	227
ENSDARG00000097086	si:dkey-172k15.4	277	168	160	339	315	304	396	308
ENSDARG00000097215	si:dkey-172k15.3	151	151	194	120	177	197	206	174
ENSDARG00000058127	hcfc2	254	198	216	213	245	230	235	230
ENSDARG00000094305	si:ch211-226o13.3	0	0	0	0	0	0	0	0
ENSDARG00000087518	si:dkey-261p22.1	19	19	28	13	29	23	13	23
ENSDARG00000045685	cntn1b	2354	2535	2247	2077	2817	2781	2693	2795
ENSDARG00000045708	adm2a	19	25	50	18	40	51	50	27
ENSDARG00000103105	BX936303.1	0	0	0	3	4	1	0	5
ENSDARG00000111465	znf1104	753	2	896	442	541	889	5	541
ENSDARG00000070126	si:dkey-22l11.6	4	20	24	3	11	4	10	8
ENSDARG00000045765	asb13a.2	28	29	56	43	70	49	70	46
ENSDARG00000023766	gnsa	2360	2268	2329	2325	3342	3043	2845	3356
ENSDARG00000105063	si:ch211-64i20.3	9	16	14	3	18	13	13	8
ENSDARG00000097286	FP102892.1	10	11	14	12	14	13	20	25
ENSDARG00000102716	AL645691.2	39	94	144	29	54	65	27	53
ENSDARG00000090355	pimr168	0	0	0	0	0	1	0	0
ENSDARG00000099899	si:dkeyp-51g9.4	1	2	3	5	0	3	1	3
ENSDARG00000032653	sinhcaf	287	174	451	433	461	324	778	478
ENSDARG00000102515	CR847504.1	0	0	0	0	1	0	0	0
ENSDARG00000019396	rergla	1001	519	496	648	548	554	330	741
ENSDARG00000103992	si:ch211-237a4.2	6	0	2	3	6	5	3	0
ENSDARG00000102904	si:ch211-246b8.2	139	21	184	58	87	134	26	90
ENSDARG00000045842	zgc:113263	892	842	1715	1445	1490	1351	1741	1855
ENSDARG00000095332	si:dkey-14d8.1	317	344	319	351	407	387	440	398
ENSDARG00000102104	CU855889.1	0	1	2	3	0	4	1	0
ENSDARG00000101047	rtcb	257	253	251	238	424	471	359	479
ENSDARG00000018618	cpsf6	4004	4087	5146	4795	5832	5018	6184	5338
ENSDARG00000003512	anks1b	6199	6310	7876	6769	7202	6551	8635	7803
ENSDARG00000033443	mdm2	1181	1180	1381	1352	2201	1837	2054	2165
ENSDARG00000003789	dennd5b	9331	7736	10143	9215	10646	11598	10458	12121
ENSDARG00000096064	si:dkeyp-100h4.4	0	0	0	0	0	1	0	0
ENSDARG00000100780	slco1e1	72	67	171	98	150	191	52	88
ENSDARG00000113690	si:ch211-223g7.6	44	23	44	38	45	56	44	45
ENSDARG00000062968	sbf1	11047	10245	10577	10313	12569	11755	13633	12717
ENSDARG00000096067	si:dkeyp-100h4.7	0	0	0	0	0	0	0	0
ENSDARG00000078167	si:dkeyp-100h4.1	44	201	67	31	45	63	18	45
ENSDARG00000104108	slco1d1	153	77	125	104	133	139	146	91
ENSDARG00000099825	zgc:174944	14	5	27	16	18	39	17	26
ENSDARG00000096109	si:dkeyp-100h4.2	0	0	0	0	0	0	0	0
ENSDARG00000045788	avpr1ab	121	106	56	99	83	92	109	107
ENSDARG00000115094	CABZ01087415.1	101	135	178	106	154	149	178	124
ENSDARG00000025046	AL935186.1	3	0	0	0	0	2	0	2
ENSDARG00000032765	net1	2128	1142	2965	2705	3091	2610	3821	2980
ENSDARG00000068857	gbp4	1	1	0	0	0	0	0	1
ENSDARG00000045789	srgap1b	462	574	491	447	552	444	626	549
ENSDARG00000013476	arhgef39	14	6	14	24	20	19	20	12
ENSDARG00000102215	si:ch211-227e10.6	8	5	11	6	6	22	1	14
ENSDARG00000099833	fbxo7	254	205	192	251	348	347	270	282
ENSDARG00000103265	si:ch211-223g7.2	13	4	12	8	9	14	5	10
ENSDARG00000098145	BX572628.1	0	0	1	0	0	0	0	0
ENSDARG00000068874	PTCHD3	0	0	0	0	0	0	0	0
ENSDARG00000096726	hspa12a.2	2	5	17	2	2	0	1	1
ENSDARG00000068869	hspa12a.1	1	0	12	0	5	1	0	1
ENSDARG00000068865	si:dkey-61p9.7	0	1	29	2	4	3	1	2
ENSDARG00000045525	tmcc3	745	773	1025	860	1100	1051	1054	1235
ENSDARG00000045483	lrtm2a	991	921	1087	1126	1355	1124	1690	1396
ENSDARG00000099785	si:dkey-146m20.13	0	0	0	0	0	0	0	0
ENSDARG00000092759	si:dkey-61p9.9	15	9	6	8	14	17	11	9
ENSDARG00000097345	AL935186.3	0	2	1	1	0	0	0	1
ENSDARG00000096762	si:dkey-61p9.11	4	4	2	8	5	4	5	6
ENSDARG00000092471	si:dkey-7j22.1	139	8	139	125	138	172	96	146
ENSDARG00000097091	si:dkey-7j22.2	25	4	15	17	18	25	38	19
ENSDARG00000103870	CU855889.2	27	6	15	41	109	79	55	90
ENSDARG00000088640	znf1115	27	116	57	55	54	63	46	52
ENSDARG00000117156	si:dkey-7j22.4	7	2	14	10	7	2	16	9
ENSDARG00000097393	BX897720.1	2	1	0	0	0	0	0	0
ENSDARG00000039356	zgc:194209	373	377	423	449	528	434	475	471
ENSDARG00000090192	si:dkey-16p6.1	9	25	21	23	25	24	17	13
ENSDARG00000109466	si:dkeyp-77c4.5	75	88	89	94	112	80	117	94
ENSDARG00000113564	znf1107	76	37	84	57	96	88	89	73
ENSDARG00000096046	BX649307.1	2	0	9	5	7	3	9	10
ENSDARG00000023026	pkp2	59	59	67	49	88	64	89	99
ENSDARG00000116587	znf980	14	22	14	19	14	7	19	12
ENSDARG00000045822	tnnt2e	30	29	51	40	31	39	41	53
ENSDARG00000086296	znf1137	24	10	10	20	20	14	14	12
ENSDARG00000045687	pdzrn4	33	40	49	48	33	38	66	38
ENSDARG00000098615	BX901954.1	0	0	0	0	0	0	0	0
ENSDARG00000109358	trhde.2	3393	3397	3696	3212	3710	3791	4348	4440
ENSDARG00000045900	agbl5	1046	976	1136	998	1425	1153	1343	1274
ENSDARG00000042469	ndufa12	1019	1275	889	874	1151	1001	1110	1232
ENSDARG00000095275	si:dkey-269p2.1	4	5	5	3	2	11	2	8
ENSDARG00000096118	ost4	65	71	54	80	89	83	85	116
ENSDARG00000113431	si:ch211-276i6.1	2	1	6	7	4	6	0	1
ENSDARG00000100414	si:ch211-227e10.2	0	0	0	0	0	0	0	0
ENSDARG00000026855	cacna2d4a	1170	800	1530	1219	1804	1922	1515	3164
ENSDARG00000104968	si:ch211-227e10.1	20	1	10	19	12	24	7	9
ENSDARG00000015966	yaf2	774	780	784	798	1026	953	1151	1060
ENSDARG00000101459	si:dkey-279j5.1	84	20	77	47	63	95	19	49
ENSDARG00000014395	selenoo2	1391	552	1205	1949	5896	5985	3421	5016
ENSDARG00000115299	si:ch211-227e10.3	13	11	25	14	15	19	3	10
ENSDARG00000045790	C4H12orf66	193	213	231	245	241	212	284	268
ENSDARG00000059064	rassf3	1509	1773	1784	1967	1960	1712	1810	1954
ENSDARG00000045691	zcrb1	145	274	184	161	317	221	310	275
ENSDARG00000099725	FP236161.1	0	0	1	0	0	0	0	0
ENSDARG00000045692	pphln1	646	752	799	767	1001	873	1094	942
ENSDARG00000096208	si:dkeyp-100h4.8	1	0	0	0	1	1	0	0
ENSDARG00000089852	si:dkey-51d8.1	28	13	54	46	66	47	63	35
ENSDARG00000004497	tspan33a	3	6	6	21	14	20	26	21
ENSDARG00000045527	nr2c1	488	530	610	541	570	620	672	683
ENSDARG00000045874	yeats4	158	121	171	184	250	217	251	273
ENSDARG00000045873	frs2a	241	281	256	201	322	290	374	310
ENSDARG00000057468	kcnc2	316	372	398	377	355	353	482	459
ENSDARG00000022550	gxylt1b	120	144	139	129	127	140	181	161
ENSDARG00000008720	lmo3	457	509	525	383	474	455	531	484
ENSDARG00000111837	trhde.2	2281	2196	2505	2224	2688	2579	3228	3131
ENSDARG00000105245	CR388413.5	0	0	0	0	0	1	0	0
ENSDARG00000100537	CR388413.1	0	0	0	0	0	0	0	0
ENSDARG00000104052	CR388413.4	0	3	0	0	0	1	0	0
ENSDARG00000027316	tcp11l2	1362	1099	1046	1193	1480	1541	1275	1857
ENSDARG00000078520	ikbip	57	82	135	72	71	65	108	73
ENSDARG00000063563	creb3l2	766	319	557	896	1136	867	874	1064
ENSDARG00000045484	dcp1b	531	662	621	664	685	625	835	691
ENSDARG00000100654	si:dkey-207m2.4	22	299	316	45	44	47	52	55
ENSDARG00000057929	naf1	311	383	162	251	315	326	183	374
ENSDARG00000101992	si:dkey-238k10.3	97	159	317	137	160	166	186	160
ENSDARG00000032405	ckap4	16	23	19	19	23	17	23	18
ENSDARG00000097583	arfgap3	68	130	152	86	111	112	96	101
ENSDARG00000004055	uhrf1bp1l	4162	4438	5180	4775	5448	4674	5599	6208
ENSDARG00000016968	tmem214	896	771	929	888	1129	1058	1178	1264
ENSDARG00000095159	BX649500.1	6	7	13	19	25	19	10	13
ENSDARG00000093371	BX649476.1	16	5	22	11	23	29	10	36
ENSDARG00000087206	cct2	257	344	361	335	469	483	459	536
ENSDARG00000039302	terfa	401	470	525	506	501	436	588	474
ENSDARG00000011769	cpm	155	56	276	123	161	190	86	172
ENSDARG00000102278	CR388413.3	0	0	0	0	0	0	0	0
ENSDARG00000022795	golt1ba	117	100	129	134	123	152	142	171
ENSDARG00000100987	CR388413.2	0	0	0	0	0	0	1	0
ENSDARG00000004904	gys2	4	0	7	2	0	3	7	4
ENSDARG00000087597	si:dkey-51d8.3	9	3	32	13	10	15	12	11
ENSDARG00000099493	CR847906.1	14	9	15	14	17	7	20	13
ENSDARG00000039350	ssbp1	205	133	209	210	242	226	248	277
ENSDARG00000095132	si:ch211-227e10.6	1	6	6	9	13	10	11	7
ENSDARG00000101469	si:dkey-56m15.2	19	10	34	14	17	21	12	28
ENSDARG00000096147	BX465862.4	956	836	2365	1464	2320	2072	2206	2117
ENSDARG00000116197	si:dkeyp-4c4.2	24	6	29	12	17	33	8	11
ENSDARG00000093461	si:dkey-56m15.6	3	2	5	11	6	11	12	9
ENSDARG00000103420	si:dkey-56m15.5	139	93	190	152	221	172	209	222
ENSDARG00000058159	ipo8	2076	2068	570	1525	1925	1746	763	1895
ENSDARG00000095186	BX324164.2	2	7	7	5	5	2	2	3
ENSDARG00000097353	BX324164.3	24	17	23	26	39	20	16	35
ENSDARG00000094254	BX324164.1	1	24	11	3	3	1	4	2
ENSDARG00000104262	si:dkey-56m15.3	0	0	0	1	0	0	0	0
ENSDARG00000093058	STMP1	644	455	666	601	749	834	562	853
ENSDARG00000097507	BX324164.4	32	49	57	82	90	73	81	84
ENSDARG00000103281	si:dkey-56m15.9	1	1	2	0	1	1	1	0
ENSDARG00000045837	si:dkey-14d8.20	1376	192	1025	2031	7545	7496	4054	6171
ENSDARG00000104380	si:dkey-238k10.2	102	527	786	122	160	164	201	140
ENSDARG00000095099	BX649516.1	1	2	3	2	6	4	7	4
ENSDARG00000056859	spx	9	19	12	14	12	15	31	16
ENSDARG00000099932	BX005245.1	3	0	6	2	3	15	6	3
ENSDARG00000104270	si:dkey-56m15.7	0	0	0	0	0	0	0	0
ENSDARG00000096078	BX649516.3	0	1	1	1	1	0	0	0
ENSDARG00000098426	si:dkey-56m15.8	1	10	6	3	2	6	3	0
ENSDARG00000099384	si:dkey-238k10.1	30	1115	1613	23	45	42	31	41
ENSDARG00000116763	BX649516.5	0	0	0	0	0	0	0	0
ENSDARG00000096986	si:dkey-14d8.22	66	49	47	56	76	72	77	69
ENSDARG00000100669	si:dkey-61p9.9	0	71	86	5	5	2	3	3
ENSDARG00000078014	pacsin2	377	245	257	298	311	337	289	345
ENSDARG00000098167	si:dkey-176f19.4	0	0	0	0	1	0	0	1
ENSDARG00000057921	ccdc136b	1208	1314	1259	1204	1414	1326	1508	1272
ENSDARG00000100961	zgc:174653	5	6	4	3	4	1	3	3
ENSDARG00000101463	si:dkey-176f19.1	0	4	0	2	2	1	6	0
ENSDARG00000103348	si:dkey-176f19.7	7	1	10	6	0	8	5	5
ENSDARG00000098758	znf1125	0	0	1	0	0	0	0	0
ENSDARG00000098677	zgc:174180	1	5	1	1	1	0	1	1
ENSDARG00000008398	cacna1c	1904	2015	2102	1815	2267	2150	2632	2526
ENSDARG00000098409	BX005376.1	128	297	405	170	196	220	215	208
ENSDARG00000104038	znf1023	16	7	31	19	25	17	22	22
ENSDARG00000114908	znf1089	30	4	33	22	27	20	5	20
ENSDARG00000090778	ttll1	433	904	1114	425	538	491	554	542
ENSDARG00000002952	smo	221	146	246	229	239	223	254	271
ENSDARG00000022187	usp6nl	2300	1748	2840	2276	2632	2877	2349	2641
ENSDARG00000073963	si:ch211-258f14.2	1415	1463	1439	1463	2288	1923	1997	2220
ENSDARG00000022165	mgst1.2	19	29	20	33	40	42	64	57
ENSDARG00000032618	mgst1.1	17	43	32	45	67	56	138	51
ENSDARG00000079143	si:ch73-278m9.1	277	208	229	271	286	249	296	270
ENSDARG00000015278	plxnc1	240	227	253	268	250	355	314	353
ENSDARG00000102878	mapre3b	5647	5791	6642	6164	6222	5745	6832	6749
ENSDARG00000045528	fgd6	758	584	752	659	681	772	783	849
ENSDARG00000115564	si:ch211-271g18.4	2	0	3	2	2	6	0	4
ENSDARG00000099255	BX465836.2	13	1	14	13	7	15	0	9
ENSDARG00000069607	zgc:162331	7513	6227	6927	7800	6455	5983	7531	6686
ENSDARG00000098213	BX465836.1	0	1	0	0	0	0	1	1
ENSDARG00000099277	znf1039	3	7	12	2	4	3	6	8
ENSDARG00000101623	znf1109	36	0	35	14	19	27	1	23
ENSDARG00000100386	si:dkey-61p9.9	8	4	13	2	8	12	7	19
ENSDARG00000111046	znf1116	29	7	23	21	16	33	15	20
ENSDARG00000101483	CT027586.1	0	0	0	0	0	0	0	0
ENSDARG00000102256	si:dkey-157e10.6	19	31	20	11	18	24	3	9
ENSDARG00000101165	si:dkey-157e10.8	0	0	0	1	0	0	1	1
ENSDARG00000103536	BX546503.1	1	0	2	0	2	2	1	0
ENSDARG00000101997	si:dkey-191j3.2	0	2	2	2	0	0	0	3
ENSDARG00000057714	cmah	3	4	5	1	3	0	1	0
ENSDARG00000098193	znf998	3	1	5	3	3	5	1	3
ENSDARG00000099152	si:dkey-190j3.2	7	4	6	4	10	2	2	3
ENSDARG00000002131	celf2	3265	2919	3572	3434	4143	3753	5060	3809
ENSDARG00000025576	mkln1	1458	1919	2414	1773	2611	2329	2804	2488
ENSDARG00000045601	cax1	0	0	1	0	0	1	3	1
ENSDARG00000063149	tmtc1	7088	5889	3732	6512	7737	7023	3950	8944
ENSDARG00000100099	si:dkey-238o14.1	2	2	3	0	2	4	0	0
ENSDARG00000028192	cradd	59	84	85	74	64	86	89	96
ENSDARG00000090769	si:dkey-51d8.6	32	40	59	41	58	47	68	68
ENSDARG00000098452	si:dkey-151g22.1	2	5	2	4	1	2	2	3
ENSDARG00000005897	dera	249	200	232	251	319	309	333	327
ENSDARG00000045835	si:dkey-14d8.6	0	0	0	0	0	0	0	1
ENSDARG00000045224	glipr1a	1	0	0	3	1	2	2	0
ENSDARG00000059311	dpysl5b	2734	2620	3350	2947	3135	3205	4014	3452
ENSDARG00000007764	klhdc10	718	754	829	770	1008	969	1222	1105
ENSDARG00000045834	si:dkey-14d8.7	0	0	0	0	0	0	0	0
ENSDARG00000116216	znf1046	34	26	41	32	41	40	44	32
ENSDARG00000045836	mapk11	94	81	87	75	109	132	123	110
ENSDARG00000104681	si:dkeyp-87d1.1	0	0	2	0	0	2	0	0
ENSDARG00000098335	BX537137.2	0	1	0	0	0	0	0	0
ENSDARG00000092677	coa6	119	143	124	95	107	149	145	169
ENSDARG00000103473	BX537137.3	4	2	3	3	1	1	0	2
ENSDARG00000006409	mapk12b	2	4	2	0	3	0	2	0
ENSDARG00000020871	ptprz1b	3608	3381	3534	3720	4323	3793	5168	4286
ENSDARG00000093254	znf569l	29	19	41	23	39	23	28	18
ENSDARG00000096074	BX649516.2	6	1	2	5	4	3	6	3
ENSDARG00000096217	si:dkey-51d8.9	28	28	113	110	149	41	160	127
ENSDARG00000105057	CR762475.3	0	0	0	0	4	2	0	1
ENSDARG00000096107	BX649516.4	94	87	126	83	108	111	128	105
ENSDARG00000059053	slc13a4	227	258	421	429	667	1191	325	509
ENSDARG00000011246	krr1	142	168	164	153	198	161	214	193
ENSDARG00000103031	znf1029	11	9	22	30	24	22	20	15
ENSDARG00000102543	CR762475.2	0	0	0	0	0	0	0	0
ENSDARG00000019644	ldhba	9666	10312	9849	10639	13397	12632	13011	15430
ENSDARG00000096012	znf1115	160	132	202	171	160	166	143	156
ENSDARG00000088861	znf1021	36	27	41	38	28	24	51	20
ENSDARG00000045557	socs2	789	449	885	885	1129	1299	934	1253
ENSDARG00000117096	znf1138	15	13	13	11	14	19	20	14
ENSDARG00000097434	BX649398.2	5	3	6	12	12	8	7	8
ENSDARG00000096041	si:ch211-162i8.2	6	4	4	4	9	1	4	6
ENSDARG00000009252	napepld	135	126	130	119	167	158	176	186
ENSDARG00000045555	sco2	97	114	75	97	94	111	124	143
ENSDARG00000098430	znf1078	5	5	5	10	9	6	10	4
ENSDARG00000033757	ncaph2	12	20	23	28	19	19	36	33
ENSDARG00000105304	CR762475.4	24	1	36	17	18	35	6	15
ENSDARG00000032799	kcnd2	2542	1874	2090	2207	2362	2334	2391	3036
ENSDARG00000053127	helb	90	63	113	104	97	90	85	112
ENSDARG00000096823	BX571796.1	0	0	1	0	0	0	0	0
ENSDARG00000062651	zc3hc1	287	331	338	314	389	428	419	442
ENSDARG00000099670	znf1074	1	2	5	2	6	4	3	1
ENSDARG00000045898	si:ch211-152c2.3	1740	1734	1321	1234	1242	1379	1467	1833
ENSDARG00000100214	si:dkey-247i3.6	11	5	10	11	10	14	21	9
ENSDARG00000017386	sobpb	237	195	219	312	314	317	272	484
ENSDARG00000075215	vezt	682	917	825	861	1055	957	1317	1079
ENSDARG00000111716	si:ch211-162i8.5	124	85	159	141	146	142	152	134
ENSDARG00000027424	slc25a3a	11281	10347	11241	10953	11907	12220	12389	13416
ENSDARG00000090033	si:dkey-16p6.1	45	65	72	53	55	54	91	61
ENSDARG00000073965	si:dkey-202b22.5	1	0	3	2	0	1	0	3
ENSDARG00000011764	ints13	527	639	667	625	719	706	844	723
ENSDARG00000053709	si:ch73-89b15.3	7	7	11	17	11	11	22	8
ENSDARG00000087168	si:ch211-162i8.4	5	3	4	7	7	4	9	7
ENSDARG00000101213	CU278559.1	3	4	5	1	4	7	2	3
ENSDARG00000098155	CT583728.1	0	1	0	0	0	0	0	0
ENSDARG00000016538	zgc:55888	1191	965	81	838	961	796	71	1096
ENSDARG00000116226	CT583728.26	0	0	0	0	0	0	0	0
ENSDARG00000016526	gata3	24	17	44	31	28	37	36	32
ENSDARG00000096194	BX649518.1	0	4	1	1	1	0	6	1
ENSDARG00000109749	si:ch211-162i8.7	0	0	7	3	1	1	1	1
ENSDARG00000045552	si:dkey-202b22.6	0	1	0	0	3	1	0	3
ENSDARG00000087699	si:dkey-256i11.3	0	0	0	1	1	0	0	0
ENSDARG00000032389	tspan12	7	13	10	15	16	16	18	10
ENSDARG00000096084	si:dkey-256i11.6	1	0	5	2	6	1	0	4
ENSDARG00000045694	prickle1b	990	977	1251	1095	1115	1063	1454	1257
ENSDARG00000070441	zdhhc17	1636	1568	1722	1614	1960	1892	2079	2045
ENSDARG00000093713	si:dkey-256i11.2	2	1	2	3	3	3	4	3
ENSDARG00000111237	CT583728.13	2	2	0	0	2	1	1	2
ENSDARG00000110315	CT583728.11	0	0	0	0	0	0	0	0
ENSDARG00000099372	CT583728.3	0	0	0	0	0	0	0	0
ENSDARG00000103411	CT583728.6	0	0	0	0	0	0	0	0
ENSDARG00000115716	CT583728.23	0	0	0	0	0	0	0	0
ENSDARG00000115021	CT583728.22	0	0	0	0	0	0	0	0
ENSDARG00000103201	CT583728.5	0	0	0	0	0	0	0	0
ENSDARG00000109296	CT583728.8	0	0	0	0	0	0	0	0
ENSDARG00000114429	CT583728.19	0	0	0	0	0	0	0	0
ENSDARG00000103635	CT583728.7	0	0	0	0	0	0	0	0
ENSDARG00000098506	CT583728.2	0	0	0	0	0	4	0	0
ENSDARG00000000019	ube2h	4694	3715	5330	4728	6458	5926	5737	6642
ENSDARG00000101517	CT583728.4	98	4	102	48	60	124	7	63
ENSDARG00000103719	AL772298.2	0	0	0	0	0	0	0	0
ENSDARG00000031228	podxl	154	69	52	118	110	133	240	94
ENSDARG00000097579	CT573048.1	1	1	1	0	0	0	1	0
ENSDARG00000069261	metap2a	467	406	392	400	401	408	368	539
ENSDARG00000096098	BX649399.1	0	0	0	0	0	0	0	0
ENSDARG00000006060	crybg1b	280	234	270	312	299	293	324	265
ENSDARG00000045513	taf3	1307	1435	1464	1422	1650	1504	1851	1544
ENSDARG00000114893	znf1038	24	17	26	33	23	23	35	16
ENSDARG00000102644	BX927193.1	4	0	6	3	3	4	2	4
ENSDARG00000098878	BX927164.1	2	1	3	2	1	2	1	4
ENSDARG00000007315	tmpoa	346	323	355	341	384	379	496	447
ENSDARG00000101695	si:dkey-26m3.3	55	80	79	48	62	81	65	88
ENSDARG00000034326	ing3	1247	1175	1434	1274	1515	1363	1638	1593
ENSDARG00000099829	BX927336.2	429	368	404	286	394	433	314	460
ENSDARG00000104925	si:dkey-26m3.2	0	7	4	3	9	0	15	11
ENSDARG00000102848	BX927336.3	42	44	39	45	44	39	34	51
ENSDARG00000101598	si:ch211-215p11.1	705	476	799	673	887	897	704	710
ENSDARG00000025859	lmf2b	226	250	118	225	233	214	155	185
ENSDARG00000089005	AL772298.1	0	0	1	0	0	2	0	0
ENSDARG00000101450	si:ch211-215p11.3	3	11	15	9	15	17	3	19
ENSDARG00000101689	si:dkey-16p6.1	41	46	53	56	65	79	86	76
ENSDARG00000113022	si:ch211-207e19.15	2	1	2	3	2	0	2	5
ENSDARG00000093427	BX465862.2	87	49	83	101	139	87	101	106
ENSDARG00000104893	si:ch211-207e19.2	2	12	11	3	10	17	6	7
ENSDARG00000096099	BX465862.3	9	16	14	16	13	14	10	9
ENSDARG00000102455	znf1133	3	1	2	6	3	2	1	5
ENSDARG00000101312	si:dkey-31n13.4	199	73	235	195	194	222	175	213
ENSDARG00000101351	si:dkey-16p6.1	9	4	12	9	19	21	10	16
ENSDARG00000053136	b2m	161	208	239	350	349	554	652	584
ENSDARG00000098569	BX927336.1	81	23	46	193	60	69	255	338
ENSDARG00000110323	znf986	38	9	44	35	24	34	17	32
ENSDARG00000099926	si:dkey-26m3.1	0	0	1	2	2	0	0	1
ENSDARG00000045514	atp5f1c	3799	3893	3868	3797	4220	4231	4828	4864
ENSDARG00000045485	rassf8b	864	906	946	895	1031	1028	922	1164
ENSDARG00000095980	CU469420.3	3	2	1	1	6	1	5	3
ENSDARG00000086259	CU469420.1	4	6	7	8	2	8	5	6
ENSDARG00000053131	irak3	8	3	5	4	12	14	14	14
ENSDARG00000007405	strap	641	714	654	636	861	766	843	856
ENSDARG00000005547	rint1	210	217	251	240	297	259	312	268
ENSDARG00000105079	BX649411.2	22	11	50	30	42	49	36	38
ENSDARG00000097326	BX957270.1	2	0	0	1	6	1	1	0
ENSDARG00000100959	si:dkey-3p4.7	13	6	21	6	15	16	14	20
ENSDARG00000006029	lta4h	84	87	79	106	110	167	131	114
ENSDARG00000090957	CU469420.2	5	7	4	10	7	6	7	7
ENSDARG00000096149	CU469420.4	0	9	1	3	7	5	2	5
ENSDARG00000100896	znf973	123	40	112	83	99	99	81	90
ENSDARG00000111731	znf972	8	2	3	9	9	6	3	7
ENSDARG00000100565	CR556708.1	1	0	1	1	1	0	0	2
ENSDARG00000070535	ripply2	1	0	4	1	4	4	2	3
ENSDARG00000101254	BX649411.1	5	3	3	1	9	7	8	7
ENSDARG00000097195	BX649398.1	0	0	0	1	0	0	1	0
ENSDARG00000029018	cdkn1ba	912	606	909	937	1388	1049	1140	1478
ENSDARG00000058042	kitlgb	24	28	30	53	31	30	47	20
ENSDARG00000011961	csrp2	511	374	458	505	617	522	630	723
ENSDARG00000092083	BX899181.1	38	31	50	48	62	56	67	46
ENSDARG00000000018	nrf1	1763	1766	2004	2016	2153	2025	2753	2305
ENSDARG00000102342	CR925800.1	1	0	2	0	1	0	0	0
ENSDARG00000098221	st8sia1	2111	1405	2061	1878	2421	2724	2177	2517
ENSDARG00000094299	BX649350.1	0	0	0	0	0	0	0	0
ENSDARG00000045747	cped1	92	77	59	89	77	99	91	114
ENSDARG00000088044	si:ch73-139j3.4	4	3	8	6	5	4	14	5
ENSDARG00000109403	si:dkey-234l24.1	0	0	0	0	0	0	0	0
ENSDARG00000094534	CR786571.2	0	1	2	0	2	0	1	1
ENSDARG00000100492	CT025669.1	11	7	21	28	13	23	23	14
ENSDARG00000073766	tnni1d	2	0	0	0	1	0	1	0
ENSDARG00000095705	CDPF1	430	398	477	400	529	511	533	613
ENSDARG00000091327	si:ch73-134f24.1	0	0	1	0	0	0	0	0
ENSDARG00000099845	zgc:174275	35	1	36	22	25	63	1	33
ENSDARG00000113738	si:dkey-234l24.7	0	0	0	0	0	0	0	0
ENSDARG00000098585	si:ch211-237a4.2	0	2	2	0	1	0	1	0
ENSDARG00000103405	znf1102	86	33	113	67	59	120	56	68
ENSDARG00000098179	si:dkeyp-86c4.1	8	1	9	8	9	8	7	8
ENSDARG00000005476	nav3	2947	2952	3492	2930	3569	3279	4405	3568
ENSDARG00000098530	si:dkey-106c17.2	1	0	1	0	1	0	0	1
ENSDARG00000104476	si:dkey-41c6.3	9	5	13	11	12	18	4	4
ENSDARG00000078749	b4galnt3a	2	3	10	2	1	1	4	1
ENSDARG00000013789	sim1b	8	8	2	13	9	11	13	21
ENSDARG00000101065	CR812471.1	0	0	0	0	0	0	0	0
ENSDARG00000005891	cyb5r3	260	284	353	249	374	325	344	307
ENSDARG00000097023	CR786571.3	0	0	0	0	0	0	1	0
ENSDARG00000093588	si:dkey-234l24.8	1	5	0	0	3	0	3	0
ENSDARG00000062808	CR786571.1	2	13	0	0	2	0	3	5
ENSDARG00000097419	CR786571.4	1	1	0	0	1	0	1	1
ENSDARG00000091656	lsm8	340	312	339	332	355	303	408	359
ENSDARG00000092341	AL590150.2	89	79	110	88	111	122	118	145
ENSDARG00000098958	znf1100	1	1	4	1	2	1	0	2
ENSDARG00000069912	hmga2	83	25	127	77	149	150	130	147
ENSDARG00000045516	itih2	36	27	16	26	57	44	35	76
ENSDARG00000034700	vegfab	136	130	302	124	206	218	173	238
ENSDARG00000008986	e2f7	62	45	80	62	269	257	170	224
ENSDARG00000105570	crestin	4	6	4	1	7	0	2	13
ENSDARG00000093247	BX537358.1	8	11	3	15	28	27	22	26
ENSDARG00000019328	plxna4	3773	2979	4302	3538	5049	4534	5215	5153
ENSDARG00000104932	si:ch211-261d9.1	0	0	1	1	0	0	0	0
ENSDARG00000045515	kin	66	82	104	84	104	110	125	114
ENSDARG00000101968	si:ch211-227p7.1	0	0	0	1	0	1	0	0
ENSDARG00000031777	pparaa	1748	1287	1641	1776	2659	2348	1877	2597
ENSDARG00000102475	si:dkey-3p4.1	59	2	61	64	83	74	80	79
ENSDARG00000099444	znf1122	32	36	61	54	41	46	64	46
ENSDARG00000099850	iqsec3a	10051	8673	10756	9660	11532	11026	10979	12602
ENSDARG00000103946	si:dkey-124l13.1	244	176	312	226	235	242	269	295
ENSDARG00000098986	znf1040	8	11	20	10	24	19	11	21
ENSDARG00000099046	si:ch211-227p7.5	4	4	6	4	4	2	2	2
ENSDARG00000094973	wnt16	15	11	10	13	8	36	17	16
ENSDARG00000030614	syt1a	23993	22266	28510	26103	31050	28408	35760	32236
ENSDARG00000098884	BX649355.1	0	0	0	0	0	0	0	0
ENSDARG00000113769	znf1139	36	9	37	37	32	23	54	31
ENSDARG00000103119	si:dkeyp-33c10.7	20	8	26	11	16	13	5	10
ENSDARG00000063054	shank3b	243	253	221	263	328	270	405	302
ENSDARG00000063255	btbd11a	2763	2535	2847	2625	3075	2794	3592	3105
ENSDARG00000045658	msrb3	1547	2224	1630	1527	1779	1607	1775	1903
ENSDARG00000094457	BX005210.1	10	8	8	11	11	14	21	5
ENSDARG00000104018	mtpn	2887	2959	2707	2971	3482	3180	3724	3623
ENSDARG00000113660	si:ch211-196f19.1	56	19	58	47	43	57	25	34
ENSDARG00000114124	si:dkey-3p4.8	2	0	2	0	1	2	2	3
ENSDARG00000024465	mrps18a	309	303	302	277	349	310	366	419
ENSDARG00000103417	si:dkey-269o24.6	6	8	10	5	5	4	11	1
ENSDARG00000022858	wnt7ba	69	26	55	62	64	53	70	72
ENSDARG00000101688	si:dkey-207l24.2	0	0	0	0	0	0	1	1
ENSDARG00000041205	slc6a1l	3320	2809	2981	3552	3755	3497	4218	4039
ENSDARG00000104704	si:ch211-271g18.1	5	1	3	4	3	11	5	4
ENSDARG00000098612	chrm2a	632	524	803	651	1173	975	1213	904
ENSDARG00000100341	si:ch211-196h24.2	4	2	5	3	4	2	5	3
ENSDARG00000102157	si:ch211-117i20.2	46	22	60	60	65	66	66	87
ENSDARG00000008439	atxn10	181	161	199	218	269	223	274	244
ENSDARG00000069780	pus7l	30	32	47	48	64	39	48	52
ENSDARG00000098928	si:ch211-196h24.1	53	13	61	55	55	76	40	49
ENSDARG00000095106	si:dkey-28k24.2	3	6	11	9	9	10	9	13
ENSDARG00000008235	cog5	512	509	577	542	713	673	671	758
ENSDARG00000112648	si:dkeyp-82b4.2	3	2	6	4	3	1	6	5
ENSDARG00000101245	znf1063	15	17	12	14	11	27	20	18
ENSDARG00000103103	BX957361.2	133	76	92	74	75	78	155	210
ENSDARG00000004592	gpr22a	546	621	660	623	587	559	696	708
ENSDARG00000100655	CR356223.2	15	9	24	12	17	33	11	13
ENSDARG00000116992	znf1051	33	2	44	29	35	33	30	41
ENSDARG00000113548	si:dkeyp-82b4.4	2	1	3	4	4	3	4	4
ENSDARG00000092000	znf1020	21	14	13	11	17	28	23	24
ENSDARG00000094597	CR383662.2	0	1	3	1	0	3	1	1
ENSDARG00000100865	si:dkey-269o24.1	6	9	4	5	8	9	6	7
ENSDARG00000045748	stab2	26	57	38	38	28	75	13	27
ENSDARG00000102340	ptn	2889	2531	2878	3275	3332	2645	3970	3216
ENSDARG00000101664	BX957361.1	3	0	0	0	0	0	0	0
ENSDARG00000101137	znf999	0	22	1	12	10	3	32	8
ENSDARG00000045486	pawr	370	293	317	355	440	361	427	536
ENSDARG00000029071	creld2	117	83	113	90	122	156	107	129
ENSDARG00000017355	rsph9	1	2	0	0	2	0	0	1
ENSDARG00000096172	znf1113	47	42	33	40	59	39	46	44
ENSDARG00000075501	cdnf	9	5	9	8	10	6	12	2
ENSDARG00000103400	si:ch211-161m3.1	14	2	13	3	8	10	8	8
ENSDARG00000098621	CR759843.1	26	7	22	19	27	18	19	32
ENSDARG00000100653	si:dkeyp-82b4.6	0	0	0	0	0	0	0	0
ENSDARG00000087645	znf1064	65	80	99	89	115	121	142	98
ENSDARG00000101760	znf1016	2	0	1	1	5	4	1	1
ENSDARG00000034717	def6c	21	11	24	27	41	43	40	38
ENSDARG00000039346	ndufa5	699	499	698	583	758	806	798	869
ENSDARG00000100777	si:ch211-238e22.7	3	1	1	2	3	2	0	1
ENSDARG00000093041	si:ch211-234c11.2	10	2	13	6	6	8	8	9
ENSDARG00000093615	si:ch211-234c11.3	6	12	5	4	2	8	6	8
ENSDARG00000094443	znf1036	8	6	17	12	13	20	9	11
ENSDARG00000100229	si:ch211-238e22.5	11	8	14	13	19	17	19	8
ENSDARG00000069431	slc26a4	0	0	0	0	1	1	0	1
ENSDARG00000112450	si:ch211-238e22.2	2	3	6	6	11	10	12	9
ENSDARG00000094500	si:ch211-238e22.4	1	1	2	1	1	2	1	2
ENSDARG00000096014	znf1146	0	0	0	0	0	0	0	0
ENSDARG00000115628	CR293532.1	9	0	7	3	7	6	0	1
ENSDARG00000099355	BX890548.1	206	257	268	286	243	288	414	371
ENSDARG00000031956	tmem63a	306	314	326	332	483	462	426	491
ENSDARG00000116117	si:dkey-40n15.1	12	9	3	7	12	10	7	8
ENSDARG00000010784	ppp1r12a	7081	6422	7200	7416	9796	8314	9089	10482
ENSDARG00000019420	etnk1	12164	11581	12697	14141	15859	13131	17141	16884
ENSDARG00000104804	si:ch211-238e22.8	1	0	0	0	2	1	0	0
ENSDARG00000098987	znf1071	0	0	0	0	0	0	0	0
ENSDARG00000096215	CR293502.1	0	1	0	0	0	2	1	0
ENSDARG00000101223	si:ch211-229l10.11	7	9	3	4	2	2	2	1
ENSDARG00000109844	BX901962.2	25	8	21	19	21	22	20	18
ENSDARG00000112541	znf1093	20	38	16	13	10	20	2	19
ENSDARG00000041199	alg12	213	271	209	253	308	245	373	340
ENSDARG00000058030	hspa14	293	255	237	258	329	311	364	327
ENSDARG00000086130	si:ch211-42i6.2	32	18	35	32	36	45	24	40
ENSDARG00000100221	BX511018.2	3	0	0	2	2	3	3	2
ENSDARG00000018688	elk3	136	130	179	138	149	161	157	145
ENSDARG00000098727	BX511018.1	0	0	0	1	0	0	0	0
ENSDARG00000096105	BX942819.3	15	0	17	9	9	12	0	7
ENSDARG00000098357	si:ch211-229l10.4	9	9	12	4	3	9	22	10
ENSDARG00000011661	twf1b	1091	1106	892	1018	1245	1339	1196	1505
ENSDARG00000102273	si:ch211-229l10.9	0	2	0	0	0	0	0	0
ENSDARG00000033179	tmem243b	230	226	298	252	336	362	360	313
ENSDARG00000104124	znf1069	24	19	22	26	39	40	37	24
ENSDARG00000103721	si:dkey-122c11.7	12	4	19	7	10	9	5	11
ENSDARG00000103597	si:dkey-40j3.3	16	10	7	7	7	16	7	9
ENSDARG00000101565	CU468917.1	21	22	31	40	41	32	31	38
ENSDARG00000103636	zgc:174703	9	2	18	9	12	25	9	12
ENSDARG00000045705	meig1	197	219	258	231	313	315	342	318
ENSDARG00000104884	BX510934.2	1	1	3	4	1	1	1	0
ENSDARG00000045704	dclre1c	258	347	336	304	384	351	382	408
ENSDARG00000018149	slc38a4	4441	3125	4258	4461	6229	5317	5720	6298
ENSDARG00000110426	BX901962.3	16	20	8	8	15	10	11	11
ENSDARG00000097044	CU468915.1	25	24	32	29	49	42	50	49
ENSDARG00000079470	cdk17	4202	4133	4612	4205	5426	4633	5525	4958
ENSDARG00000110670	znf1092	3	2	7	2	7	3	0	5
ENSDARG00000099656	CR381657.1	3	2	6	0	1	1	0	0
ENSDARG00000003615	slc26a3.2	0	3	0	1	0	1	4	1
ENSDARG00000101977	si:ch211-209n20.59	1	1	0	2	2	0	1	2
ENSDARG00000097990	CR293498.1	0	0	0	0	0	0	0	0
ENSDARG00000110745	znf994	1	2	0	0	1	4	3	1
ENSDARG00000113527	si:ch211-209n20.3	5	3	10	6	8	9	14	6
ENSDARG00000015824	lemd3	1459	1547	1524	1486	1597	1611	1880	1732
ENSDARG00000011582	sox5	5319	5476	6293	5712	6139	5880	7235	7173
ENSDARG00000116211	si:dkey-5i16.5	63	45	56	55	60	67	56	77
ENSDARG00000045768	cry1a	10180	9443	9699	10177	10389	9230	10869	11416
ENSDARG00000006567	dus4l	39	50	47	44	67	57	56	76
ENSDARG00000116855	CR383662.8	7	8	3	4	9	7	5	6
ENSDARG00000095446	CR383662.3	1	10	36	16	23	15	46	32
ENSDARG00000097175	CR383662.6	6	9	24	13	4	10	12	5
ENSDARG00000111380	CR383662.7	1	2	10	2	3	2	4	8
ENSDARG00000024306	zbed4	1068	941	1395	1161	1299	1219	1546	1273
ENSDARG00000013596	brd1a	1613	1615	1966	1840	2192	2057	2332	2209
ENSDARG00000114577	si:dkey-159n16.2	844	594	909	801	1116	1111	919	932
ENSDARG00000045517	itih5	0	2	2	4	2	0	3	0
ENSDARG00000016231	bcap29	434	422	480	488	545	543	554	549
ENSDARG00000069160	tafa5a	397	398	476	387	471	447	592	473
ENSDARG00000059003	strip2	661	643	945	691	894	925	1042	985
ENSDARG00000099382	si:ch211-209n20.1	0	0	1	0	0	0	0	0
ENSDARG00000101392	pimr168	0	0	0	0	0	0	0	0
ENSDARG00000005541	wif1	11	6	4	12	33	22	97	42
ENSDARG00000098127	BX324212.1	4	0	2	1	4	2	0	0
ENSDARG00000105096	si:ch1073-67j19.1	0	0	0	0	0	0	0	0
ENSDARG00000070220	pou3f2a	2	8	2	4	14	6	2	11
ENSDARG00000092304	si:dkey-59l11.7	0	0	0	0	0	1	0	0
ENSDARG00000104976	si:ch1073-67j19.2	0	0	0	0	0	1	0	0
ENSDARG00000086740	phyh	2115	2092	2518	2388	2334	2255	2634	2506
ENSDARG00000075956	faxca	1361	1408	1284	1289	1476	1474	1675	1693
ENSDARG00000009607	ccnc	733	664	750	729	930	925	922	966
ENSDARG00000091957	si:dkey-172o10.8	3	0	7	2	6	5	2	5
ENSDARG00000062797	nell2b	6505	5773	5934	5901	7361	6966	7185	8120
ENSDARG00000007371	slc26a3.1	0	0	0	1	2	1	0	0
ENSDARG00000095920	AL929171.1	1	0	0	0	1	1	0	0
ENSDARG00000045518	tmem110l	194	82	202	182	186	236	156	238
ENSDARG00000016815	casc1	3	1	7	3	9	7	6	4
ENSDARG00000093478	si:ch211-197e7.3	14	9	14	11	19	7	18	8
ENSDARG00000032919	chchd3a	2173	3248	2378	2705	3284	2940	3471	3352
ENSDARG00000034095	si:dkey-59l11.10	9	0	12	4	9	17	1	7
ENSDARG00000097713	BX927318.1	0	0	0	0	0	0	0	0
ENSDARG00000100137	il17ra2	0	0	0	0	0	0	0	0
ENSDARG00000103208	il17ra1b	2	0	1	3	3	3	1	6
ENSDARG00000027799	ucmaa	10	9	9	7	5	6	6	6
ENSDARG00000097059	si:dkey-159n16.4	0	0	0	0	0	1	0	0
ENSDARG00000045487	rps16	1254	1197	1706	1665	2049	2044	2293	2248
ENSDARG00000045815	mcm10	12	8	29	14	19	25	10	26
ENSDARG00000096967	CR383662.5	29	1	0	15	25	36	0	23
ENSDARG00000045749	ppfibp1a	176	115	170	211	170	184	245	191
ENSDARG00000045510	tbc1d22a	1007	833	1097	945	1190	1168	1176	1269
ENSDARG00000045886	slc38a2	12980	10941	13240	13015	16392	15916	16515	15967
ENSDARG00000004336	exoc4	2048	1646	1977	1768	2384	2209	2124	2455
ENSDARG00000093014	CR383662.1	3	0	9	7	5	7	16	3
ENSDARG00000095994	CR383662.4	5	82	137	63	79	73	165	86
ENSDARG00000114236	znf974	108	43	136	104	92	152	69	107
ENSDARG00000088000	znf1057	28	40	36	33	34	27	58	32
ENSDARG00000104053	BX324181.1	0	4	3	0	0	0	0	0
ENSDARG00000094584	BX470240.1	6	0	0	6	1	0	10	8
ENSDARG00000104362	FP236354.1	0	0	0	1	1	3	0	0
ENSDARG00000110433	znf997	0	0	3	4	2	4	4	0
ENSDARG00000092926	si:dkey-66k12.3	0	0	0	0	0	0	0	0
ENSDARG00000097427	BX569790.2	0	0	0	0	0	0	0	0
ENSDARG00000092717	BX569790.1	70	2	73	66	53	71	4	35
ENSDARG00000097775	BX465205.3	1	1	1	1	2	3	2	2
ENSDARG00000097604	BX465205.2	2	2	5	2	3	5	1	2
ENSDARG00000069169	cerk	2123	1932	2320	2236	2437	2302	2089	2443
ENSDARG00000097139	BX465205.1	0	0	0	0	0	0	1	0
ENSDARG00000016749	slco1c1	1316	1079	1486	1344	1459	1421	1649	1615
ENSDARG00000029830	myf6	23	3	32	19	17	21	1	19
ENSDARG00000100257	zgc:174314	14	0	6	2	6	17	7	11
ENSDARG00000093747	si:dkey-122c11.1	0	0	0	0	0	0	0	0
ENSDARG00000078613	vhll	7	11	13	15	19	22	16	14
ENSDARG00000098244	CR388206.1	0	0	0	1	3	0	1	0
ENSDARG00000111959	si:dkeyp-44b5.4	5	0	3	2	3	3	0	5
ENSDARG00000103091	si:dkey-19h16.8	0	0	0	0	0	0	0	0
ENSDARG00000087070	znf977	8	16	27	14	24	17	34	9
ENSDARG00000007277	myf5	19	4	21	8	13	13	6	20
ENSDARG00000015222	cbll1	355	427	362	371	476	342	434	402
ENSDARG00000115506	si:dkey-122c11.8	0	2	3	2	0	2	0	1
ENSDARG00000014361	tmbim4	3361	3173	3453	3448	4696	4496	4361	5273
ENSDARG00000078728	znf1068	25	14	38	30	36	32	54	21
ENSDARG00000087788	si:ch211-22k7.9	29	8	37	21	18	26	9	17
ENSDARG00000086615	CR846087.1	72	30	89	56	62	90	40	75
ENSDARG00000096473	mcat	0	0	0	0	0	0	0	0
ENSDARG00000016613	mcat	29	25	39	33	36	55	38	38
ENSDARG00000039343	ahcyl2b	6396	5630	6700	5740	7206	7517	7402	8022
ENSDARG00000090734	si:dkey-16p6.1	45	15	42	35	37	55	55	30
ENSDARG00000045549	bik	12	10	20	21	18	32	9	18
ENSDARG00000100723	znf1097	1	0	8	1	2	4	6	1
ENSDARG00000013414	lin7a	3057	2747	3536	3353	3253	3170	4204	3709
ENSDARG00000058366	si:dkey-222f8.3	51	31	58	68	86	113	64	101
ENSDARG00000104697	si:dkey-57k17.1	88	12	140	74	70	108	58	79
ENSDARG00000105266	si:dkey-16p6.1	21	7	36	21	24	38	24	26
ENSDARG00000045519	sfmbt2	2609	1476	2182	2095	2371	2845	1378	3097
ENSDARG00000032242	tnnt2c	0	1	1	0	0	0	0	0
ENSDARG00000103381	si:ch211-196f19.1	11	40	45	51	24	14	18	16
ENSDARG00000094119	CR846087.2	26	1	12	5	16	21	1	10
ENSDARG00000069171	gramd4a	2880	2691	3515	2872	4092	4112	4027	4145
ENSDARG00000078073	nudt5	231	199	268	295	386	341	370	376
ENSDARG00000092784	znf1109	4	5	2	2	7	1	14	6
ENSDARG00000095998	CR388052.1	14	10	7	10	14	7	11	8
ENSDARG00000115017	znf1033	67	75	85	98	87	101	100	75
ENSDARG00000096144	CR388052.2	5	5	4	5	5	5	7	4
ENSDARG00000018744	prl2	78	77	51	87	100	111	34	131
ENSDARG00000096024	si:ch211-178j18.4	0	0	1	0	2	0	1	0
ENSDARG00000032218	acss3	172	128	273	205	399	344	327	373
ENSDARG00000101301	si:dkey-261o4.1	18	3	9	3	7	20	1	2
ENSDARG00000020086	nuak1a	271	205	308	334	252	303	284	412
ENSDARG00000102358	si:dkey-261o4.9	4	0	0	0	1	1	1	0
ENSDARG00000094001	si:dkey-6a5.3	0	0	0	0	0	0	0	0
ENSDARG00000103045	BX548067.1	8	4	1	2	2	1	5	1
ENSDARG00000097457	BX119963.2	5	0	5	2	2	4	2	2
ENSDARG00000102927	si:dkey-156k2.4	9	9	16	4	7	8	5	6
ENSDARG00000110256	BX548067.2	0	0	0	0	0	0	0	0
ENSDARG00000045574	lrmp	11193	7489	11156	10063	12315	12658	9508	10357
ENSDARG00000101524	znf1080	10	4	9	8	6	7	17	14
ENSDARG00000096496	BX571705.1	0	0	0	0	0	0	0	0
ENSDARG00000045885	scaf11	1014	933	1237	1204	1258	1185	1341	1345
ENSDARG00000092161	si:dkey-261e22.4	28	29	49	35	37	39	34	63
ENSDARG00000099036	CU138542.1	1	0	0	0	1	0	1	1
ENSDARG00000103439	si:dkey-248e17.5	1	7	2	4	5	2	16	13
ENSDARG00000103343	si:dkey-51d8.1	1	2	1	0	1	4	3	2
ENSDARG00000102917	CR388095.1	12	11	6	10	17	8	10	12
ENSDARG00000112070	znf1121	33	5	41	15	30	39	23	25
ENSDARG00000110637	si:ch211-212k5.1	14	4	30	27	21	35	4	21
ENSDARG00000098095	CT027696.1	23	4	12	12	18	13	13	16
ENSDARG00000004227	pde3a	2281	2389	2628	2629	4292	3437	3689	3278
ENSDARG00000104523	CU138542.2	5	1	3	7	8	4	5	2
ENSDARG00000110611	BX950868.3	0	0	0	0	0	1	1	2
ENSDARG00000104423	BX950868.2	1	0	1	0	0	0	0	1
ENSDARG00000105144	znf1130	149	148	223	180	220	177	281	192
ENSDARG00000101272	si:dkey-29j8.1	54	10	8	102	43	66	136	88
ENSDARG00000045750	syt10	923	1242	1263	1014	1191	1334	1490	1630
ENSDARG00000102931	si:ch211-212k5.3	0	0	0	0	0	0	0	0
ENSDARG00000069185	celsr1a	846	745	946	892	992	998	1062	1146
ENSDARG00000069698	lrguk	43	296	96	110	80	71	150	73
ENSDARG00000104335	si:ch211-212k5.4	1	1	0	4	6	3	6	1
ENSDARG00000100699	BX950868.1	31	0	45	14	17	38	0	31
ENSDARG00000103755	si:dkeyp-4c4.1	4	3	1	1	4	1	1	0
ENSDARG00000096135	BX119963.1	0	1	0	1	2	1	0	3
ENSDARG00000099466	si:dkey-190j3.2	0	0	0	4	1	2	2	3
ENSDARG00000113391	si:dkey-265e15.2	6	3	8	12	4	6	7	10
ENSDARG00000034173	prkcq	6	22	23	17	23	34	25	10
ENSDARG00000088443	si:dkey-190j3.3	0	0	0	0	0	0	0	0
ENSDARG00000103371	si:dkey-190j3.6	15	1	0	27	17	25	57	34
ENSDARG00000112027	si:ch211-76m11.3	13	2	6	40	19	32	58	25
ENSDARG00000096127	BX469910.2	3	1	1	0	1	2	5	4
ENSDARG00000101382	CR388148.1	2	1	2	4	7	11	5	1
ENSDARG00000013000	ppfia2	2187	1928	2554	2145	1946	2236	2205	2450
ENSDARG00000101304	CR388172.1	6	0	0	2	7	2	6	2
ENSDARG00000089934	si:ch211-64i20.3	4	27	12	2	4	3	7	1
ENSDARG00000102853	si:rp71-7l19.2	0	0	3	1	0	2	0	0
ENSDARG00000095992	BX469910.1	0	0	0	0	0	0	0	0
ENSDARG00000095198	znf1132	1	0	1	0	2	1	1	0
ENSDARG00000104416	si:dkey-16p6.1	28	13	39	15	24	29	21	31
ENSDARG00000093220	znf1127	0	5	1	1	1	1	3	2
ENSDARG00000007413	arid2	2881	3068	3050	3009	3409	3185	3848	3503
ENSDARG00000104888	si:dkey-28i19.1	2	0	1	0	2	2	3	1
ENSDARG00000100165	CR749167.1	0	0	0	0	0	0	0	0
ENSDARG00000095990	si:ch211-64i20.5_2	0	0	0	0	0	0	0	0
ENSDARG00000103955	si:dkey-29j8.1	0	0	4	1	1	1	0	1
ENSDARG00000054321	ngs	1	0	0	2	3	3	1	2
ENSDARG00000098536	si:dkey-25i10.1	0	1	0	0	0	0	0	0
ENSDARG00000075025	cdc123	255	263	315	293	396	340	344	359
ENSDARG00000096999	BX537308.1	34	34	65	57	82	56	82	70
ENSDARG00000008867	rap1b	1166	1061	1378	1358	1499	1644	1430	1546
ENSDARG00000100647	si:dkey-211i20.4	3	0	0	0	0	1	0	0
ENSDARG00000095981	si:ch211-161n3.5	1	1	3	1	1	1	1	0
ENSDARG00000103003	si:dkey-211i20.2	14	19	19	21	24	25	27	19
ENSDARG00000099597	si:dkey-211i20.5	2	1	7	0	6	3	0	2
ENSDARG00000109211	znf979	4	0	2	4	3	7	1	3
ENSDARG00000094799	plxnb2a	44	57	68	49	47	53	65	72
ENSDARG00000003811	plxnb2a	1002	896	1183	1099	1272	1094	1307	1451
ENSDARG00000045752	si:ch211-161n3.4	5	3	2	2	5	1	4	2
ENSDARG00000088301	si:dkey-254e13.6	5	28	15	17	31	12	51	24
ENSDARG00000045753	tmtc2a	239	286	458	459	497	439	516	321
ENSDARG00000104850	si:ch211-215p11.1	20	1	30	16	25	26	7	25
ENSDARG00000110403	CR388363.3	0	0	0	0	0	0	0	0
ENSDARG00000092989	si:ch211-161n3.3	32	16	40	33	39	33	44	35
ENSDARG00000097341	CR847994.1	126	104	143	117	162	147	158	120
ENSDARG00000006038	aebp2	746	753	750	749	971	1017	981	1014
ENSDARG00000045880	gas2l3	2285	3198	3448	3194	3234	3382	2491	2779
ENSDARG00000090824	si:dkey-51d8.3	1	0	0	0	2	3	2	0
ENSDARG00000043734	trmu	233	137	231	188	261	280	240	309
ENSDARG00000074905	camk1da	2516	2165	2546	3178	3537	3135	3409	3812
ENSDARG00000015053	grip1	5086	5644	5912	4981	5560	5703	6634	6278
ENSDARG00000095418	CR388363.2	2	1	2	4	0	0	3	2
ENSDARG00000095155	CR388363.1	1	4	2	0	4	4	3	8
ENSDARG00000092080	znf1044	0	5	0	3	9	0	10	1
ENSDARG00000094223	CR854965.1	0	0	0	0	0	0	0	0
ENSDARG00000093803	si:dkey-196n19.2	13	63	18	40	59	26	102	57
ENSDARG00000096009	BX901962.1	0	0	0	0	2	1	1	0
ENSDARG00000094428	si:dkey-31f5.8	2	9	6	4	11	8	11	23
ENSDARG00000101555	BX088583.2	4	1	3	3	1	3	5	2
ENSDARG00000102839	si:ch211-211k8.4	0	2	1	0	1	0	1	0
ENSDARG00000104986	si:ch211-211k8.12	0	0	0	0	0	0	0	0
ENSDARG00000098851	si:dkey-11d20.1	0	0	0	0	0	0	0	0
ENSDARG00000093135	si:dkey-117n7.2	3	13	15	16	8	10	15	10
ENSDARG00000092944	si:dkey-117n7.3	1	8	3	1	1	1	4	3
ENSDARG00000113582	znf993	45	29	60	40	68	58	80	63
ENSDARG00000069692	col7a1l	33	180	62	99	78	53	149	43
ENSDARG00000105111	BX927122.2	2	0	2	1	1	1	2	1
ENSDARG00000095126	si:dkey-82i20.2	6	28	9	36	36	13	62	37
ENSDARG00000097347	CR854965.2	0	0	0	0	0	0	0	0
ENSDARG00000100571	BX927122.1	0	3	4	1	0	4	3	3
ENSDARG00000094304	BX000981.4	4	24	6	15	19	4	35	18
ENSDARG00000101842	znf1085	7	4	10	6	10	10	3	6
ENSDARG00000025824	dmtf1	572	550	717	678	761	718	890	809
ENSDARG00000076255	znf1084	10	2	6	9	8	12	7	5
ENSDARG00000096100	BX000981.5	5	0	3	2	6	6	4	3
ENSDARG00000095571	BX537162.1	0	0	0	0	0	0	0	0
ENSDARG00000077697	si:dkey-105i14.1	12	7	25	14	13	11	9	10
ENSDARG00000055360	llph	104	69	94	116	180	119	125	162
ENSDARG00000077090	si:ch211-127b11.1	1	0	0	0	0	0	0	0
ENSDARG00000092064	si:dkey-117n7.4	1	0	1	0	2	2	1	0
ENSDARG00000111024	BX000981.6	0	0	0	0	0	0	0	0
ENSDARG00000115032	BX000981.14	0	0	0	0	0	0	0	0
ENSDARG00000026052	ccdc3a	34	25	40	41	48	49	61	50
ENSDARG00000096210	znf1050	9	3	15	9	3	5	14	6
ENSDARG00000091062	si:dkey-199k11.6	0	0	0	0	0	0	0	1
ENSDARG00000053917	alg10	264	312	316	332	400	327	525	416
ENSDARG00000096045	si:ch73-263o4.4	4	5	9	13	6	10	9	9
ENSDARG00000014941	tprkb	113	51	108	93	132	133	106	117
ENSDARG00000101731	BX649341.1	3	0	5	2	4	1	1	1
ENSDARG00000096207	si:ch73-263o4.3	0	0	0	0	0	0	0	0
ENSDARG00000001953	pfkfb3	14808	12730	14371	14035	27290	19372	17997	20267
ENSDARG00000101817	si:dkey-5i16.5	27	24	34	24	39	34	58	28
ENSDARG00000088915	si:ch211-241n15.3	51	16	59	67	64	59	42	60
ENSDARG00000109840	znf993	9	5	13	13	13	24	15	11
ENSDARG00000105161	si:ch211-238e22.8	19	1	25	4	12	32	0	7
ENSDARG00000024654	pgm3	136	127	144	158	162	203	186	162
ENSDARG00000100930	BX088583.1	3	1	0	0	0	0	0	2
ENSDARG00000113038	BX000981.10	0	0	1	0	0	0	0	0
ENSDARG00000111688	BX000981.7	0	0	0	0	0	0	0	0
ENSDARG00000029524	impdh1b	769	605	792	734	887	1103	760	1115
ENSDARG00000039340	tmem209	266	302	268	253	352	362	397	362
ENSDARG00000112896	BX000981.9	0	0	0	0	0	0	0	0
ENSDARG00000112599	BX000981.8	0	0	0	0	0	0	0	0
ENSDARG00000096026	si:dkey-4e4.1	18	16	26	10	24	24	13	28
ENSDARG00000045568	bcat1	1160	1405	1416	1653	1696	1102	2111	1866
ENSDARG00000094195	CR936371.1	3	0	0	1	0	1	0	2
ENSDARG00000109864	znf995	0	0	3	1	2	1	0	2
ENSDARG00000079892	si:dkey-183c2.4	11	16	11	10	13	12	9	13
ENSDARG00000077794	CU468012.1	18	27	37	8	25	17	8	9
ENSDARG00000101728	si:dkeyp-80d11.12	14	1	7	14	10	11	5	8
ENSDARG00000105279	si:ch211-108c17.2	550	378	410	655	679	634	765	714
ENSDARG00000093633	BX000981.3	1	0	1	1	1	0	0	0
ENSDARG00000092940	BX000981.1	0	0	0	3	2	0	0	0
ENSDARG00000045870	plekha5	7640	7596	9137	8383	8041	6814	10080	8758
ENSDARG00000093576	BX000981.2	13	6	15	24	8	16	24	29
ENSDARG00000094615	si:dkey-9p20.18	8	6	2	4	5	2	5	8
ENSDARG00000096467	si:ch211-246n15.2	2	0	0	0	0	0	0	0
ENSDARG00000100950	CU468012.4	4	5	3	12	5	4	4	5
ENSDARG00000099571	CU468012.2	2	5	2	2	3	0	4	0
ENSDARG00000101087	si:dkeyp-80d11.1	69	104	238	91	4	2	114	87
ENSDARG00000101071	si:dkeyp-80d11.14	5	7	10	4	4	5	5	8
ENSDARG00000102673	si:dkey-26i24.1	9	4	8	10	13	5	22	10
ENSDARG00000104787	si:dkey-28k24.2	4	1	3	1	4	8	3	0
ENSDARG00000002663	optn	536	497	180	520	1059	973	787	1056
ENSDARG00000100421	znf1129	90	60	109	106	152	113	162	146
ENSDARG00000096083	si:dkey-21h14.8	5	11	3	5	10	9	4	9
ENSDARG00000101421	si:dkeyp-80d11.10	46	13	35	10	44	58	5	10
ENSDARG00000045754	mettl25	73	242	99	114	154	143	124	137
ENSDARG00000099594	CU468012.3	0	1	0	0	1	1	2	1
ENSDARG00000103324	si:ch211-127b6.2	71	73	162	74	70	99	134	111
ENSDARG00000094653	si:dkey-149m13.5	14	5	28	8	11	19	7	11
ENSDARG00000114536	si:dkey-149m13.4	5	0	5	3	13	6	9	8
ENSDARG00000045755	ccdc59	93	187	123	117	137	132	172	145
ENSDARG00000104897	si:dkey-16p6.1	46	0	44	18	25	51	4	26
ENSDARG00000099698	BX548059.1	12	38	36	6	9	14	5	8
ENSDARG00000100335	znf1104	8	33	7	11	10	10	19	9
ENSDARG00000101756	im:7141269	287	89	103	197	322	293	229	189
ENSDARG00000012729	hcls1	62	56	63	52	90	96	83	99
ENSDARG00000103254	si:dkeyp-80d11.4	4	5	4	23	3	23	5	6
ENSDARG00000104006	znf1082	7	29	6	17	17	9	37	16
ENSDARG00000100329	znf1056	9	4	5	3	13	2	10	5
ENSDARG00000098094	si:dkey-146c18.5	5	45	11	14	28	9	51	19
ENSDARG00000093287	BX510924.1	7	11	20	8	21	18	10	7
ENSDARG00000029944	parpbp	10	24	19	19	22	14	33	20
ENSDARG00000112725	si:dkey-22h13.2	5	1	7	9	6	9	6	8
ENSDARG00000103809	CT990567.3	0	0	0	0	1	0	1	1
ENSDARG00000094191	nup37	604	374	533	516	505	582	404	620
ENSDARG00000040610	si:ch73-352p4.8	52	42	67	52	71	84	98	76
ENSDARG00000076272	znf1041	95	84	103	97	115	108	128	103
ENSDARG00000096034	si:ch73-289h5.5	0	0	0	0	0	0	0	0
ENSDARG00000077488	si:ch73-289h5.4	1	6	4	2	4	1	3	7
ENSDARG00000112874	znf1067	14	25	28	24	28	16	27	21
ENSDARG00000075820	CU694442.1	9	8	7	6	7	9	5	6
ENSDARG00000073959	pmch	0	1	1	1	0	2	0	0
ENSDARG00000094132	igf1	1036	882	886	871	781	1151	787	1193
ENSDARG00000095777	si:ch211-218h8.3	2	0	5	5	4	2	2	2
ENSDARG00000091026	si:ch211-218h8.1	5	3	7	6	3	16	3	2
ENSDARG00000096497	si:dkey-22h13.3	15	17	6	9	10	20	15	7
ENSDARG00000104004	si:dkey-146c18.2	14	1	13	2	4	11	0	6
ENSDARG00000061951	golgb1	3893	3299	4308	4047	5635	5420	4982	5625
ENSDARG00000074547	si:ch211-240l19.8	0	3	0	1	0	1	1	0
ENSDARG00000096493	BX901907.4	8	1	10	3	2	2	2	6
ENSDARG00000101682	CT990567.2	11	17	18	18	24	17	35	11
ENSDARG00000096478	BX901907.2	16	2	19	11	5	26	5	19
ENSDARG00000096434	BX901907.1	0	0	0	0	0	0	0	0
ENSDARG00000096486	BX901907.3	0	0	0	0	0	0	0	0
ENSDARG00000076313	si:ch211-240l19.7	2	2	1	1	1	0	2	4
ENSDARG00000074613	si:ch211-240l19.6	5	3	2	2	5	4	4	10
ENSDARG00000039393	si:ch211-240l19.5	46	32	88	58	106	84	77	58
ENSDARG00000045706	tspan9b	1065	911	1299	1062	1235	1404	1403	1432
ENSDARG00000074009	znf1059	98	78	104	95	120	92	164	97
ENSDARG00000094732	mical3b	2289	2543	1064	2227	1321	1178	1467	1523
ENSDARG00000100253	CU571169.1	0	0	0	0	0	2	1	1
ENSDARG00000003200	foxm1	15	8	25	24	27	16	35	25
ENSDARG00000010454	guca1a	26241	12434	19261	25639	68833	50187	44524	55351
ENSDARG00000089318	BX088538.1	623	1	691	326	401	709	2	380
ENSDARG00000004386	ELAPOR2	4592	4452	4971	4864	5364	5442	5111	5751
ENSDARG00000039392	wnk1b	13863	13986	14767	14766	21010	18279	20644	18782
ENSDARG00000079222	zgc:174315	35	38	63	45	57	39	73	60
ENSDARG00000103527	si:dkeyp-35e5.9	0	9	4	5	6	1	18	3
ENSDARG00000088214	si:dkey-23a23.3	111	119	128	120	143	146	181	131
ENSDARG00000017841	cand1	3490	3540	3774	3571	4539	3993	4670	4475
ENSDARG00000070203	si:dkey-13e3.1	0	0	0	2	1	2	0	0
ENSDARG00000057334	cmasa	269	173	293	266	293	290	294	349
ENSDARG00000093846	si:dkey-57c22.1	10	5	17	8	9	11	15	4
ENSDARG00000104026	si:dkeyp-35e5.5	2	5	12	3	4	9	7	10
ENSDARG00000045669	si:dkey-39a18.1	5	2	4	9	6	6	7	8
ENSDARG00000089831	si:dkey-207m2.4	10	81	94	12	13	32	13	11
ENSDARG00000045589	kcnj8	11	2	12	9	9	8	26	7
ENSDARG00000015985	abcc9	1503	1171	1661	1548	1527	1494	2020	1615
ENSDARG00000017757	pik3cg	235	233	246	224	238	275	214	310
ENSDARG00000107425	si:dkeyp-35e5.10	12	0	4	6	8	7	0	5
ENSDARG00000099346	znf1079	10	13	20	15	19	12	28	17
ENSDARG00000100911	BX294383.1	0	2	0	1	1	0	1	1
ENSDARG00000116692	si:ch211-79g12.1	15	5	28	19	22	37	6	21
ENSDARG00000099544	si:dkey-165b20.3	0	35	2	15	20	4	54	19
ENSDARG00000099812	si:dkey-31f5.11	611	717	623	679	566	530	846	665
ENSDARG00000096010	si:dkey-21h14.15	0	0	0	0	0	0	2	2
ENSDARG00000023036	si:dkey-23a23.2	52	75	51	81	124	65	148	102
ENSDARG00000116367	si:dkey-51d8.1	13	24	11	33	30	10	88	25
ENSDARG00000079824	ninj2	63	41	67	81	75	75	72	99
ENSDARG00000098077	si:dkey-238o14.3	1	53	3	12	19	4	48	11
ENSDARG00000096184	si:dkey-21h14.12	4	4	7	2	8	5	4	6
ENSDARG00000100110	si:ch211-237a4.2	5	22	1	17	25	3	47	11
ENSDARG00000070408	ccnd2b	144	137	173	165	224	183	242	183
ENSDARG00000104822	znf1131	0	38	0	29	26	0	101	15
ENSDARG00000110878	si:dkey-28k24.2	23	18	33	20	22	18	39	43
ENSDARG00000097728	CR388132.1	1	0	0	0	1	0	0	0
ENSDARG00000096684	CR382372.1	0	1	2	1	0	2	0	0
ENSDARG00000094824	si:dkey-23a23.1	0	0	0	0	0	0	1	0
ENSDARG00000089640	si:dkey-117n7.5	4	9	3	4	1	0	2	5
ENSDARG00000045548	lepb	11	10	20	8	26	23	18	23
ENSDARG00000094118	si:dkey-21o22.2	0	1	0	2	1	0	1	0
ENSDARG00000087241	ucn3l	18	26	23	19	21	9	17	14
ENSDARG00000021579	orc5	97	102	124	143	140	156	144	167
ENSDARG00000109327	znf1140	60	54	78	70	77	52	112	69
ENSDARG00000045858	tigarb	97	99	98	106	110	156	105	142
ENSDARG00000088082	si:ch211-214c20.1	8	0	14	9	11	24	0	9
ENSDARG00000096047	si:dkey-21h14.3	1	6	4	1	0	3	0	2
ENSDARG00000101902	CR376730.2	15	8	14	9	9	15	22	39
ENSDARG00000100240	CT737123.1	5	0	0	3	6	11	4	9
ENSDARG00000102713	si:ch211-205a14.1	55	6	30	78	69	103	76	121
ENSDARG00000104590	CT737123.2	0	0	0	0	0	0	0	0
ENSDARG00000116086	si:dkey-193i10.4	24	46	27	8	23	41	9	23
ENSDARG00000091381	si:ch211-214c20.1	8	1	10	3	8	27	7	8
ENSDARG00000101403	CR376730.1	7	1	5	14	6	4	27	16
ENSDARG00000102225	si:ch211-205a14.7	0	1	1	3	3	0	0	1
ENSDARG00000115256	CR376730.3	0	0	0	0	0	0	0	0
ENSDARG00000100509	si:dkey-82i20.2	0	1	0	0	0	0	0	0
ENSDARG00000102638	si:rp71-7l19.2	1	4	3	4	3	3	5	1
ENSDARG00000100464	si:dkey-193i10.1	38	93	144	35	33	66	46	33
ENSDARG00000091640	si:ch73-352p4.5	24	16	31	28	29	21	34	25
ENSDARG00000100460	si:dkey-217g21.3	0	2	1	2	2	1	4	4
ENSDARG00000034823	copg2	2138	2287	2661	2318	3030	3152	3218	3075
ENSDARG00000096063	si:dkey-191j3.1	5	8	2	7	9	3	6	3
ENSDARG00000073858	pex26	237	178	242	198	263	232	255	237
ENSDARG00000094603	si:dkey-21h14.12	13	5	16	16	11	11	17	21
ENSDARG00000116181	znf1119	71	42	108	60	93	86	56	103
ENSDARG00000099180	CR927050.1	12	12	7	19	4	9	18	16
ENSDARG00000099669	CR927050.2	0	0	0	0	0	0	1	0
ENSDARG00000088078	usp18	54	51	67	57	72	67	94	53
ENSDARG00000105119	si:ch211-258f1.3	7	0	5	5	7	11	4	2
ENSDARG00000092140	si:ch211-231i17.3	0	0	0	0	0	0	0	0
ENSDARG00000111518	si:dkey-16p6.1	13	16	35	16	11	16	13	9
ENSDARG00000110769	znf1098	16	15	9	14	17	23	12	8
ENSDARG00000038384	th2	0	0	0	0	0	0	0	0
ENSDARG00000094903	si:ch211-231i17.4	1	1	2	0	1	0	0	1
ENSDARG00000100090	si:dkey-11d20.1	0	0	0	0	0	0	0	0
ENSDARG00000069402	lrrc4.1	5639	5337	6160	5435	6505	6383	7821	6674
ENSDARG00000093831	znf1121	37	27	54	39	58	50	62	53
ENSDARG00000006766	snd1	2322	2212	2477	2760	3230	3038	3645	3640
ENSDARG00000045856	fgf6b	101	48	65	50	92	172	45	158
ENSDARG00000110852	znf1111	22	33	26	27	44	15	56	37
ENSDARG00000092968	znf1128	179	21	222	132	118	219	11	129
ENSDARG00000043792	si:rp71-7l19.2	3	7	6	3	1	4	3	10
ENSDARG00000091994	znf1048	5	1	19	5	9	9	6	6
ENSDARG00000101946	si:dkey-92j16.2	11	8	11	11	22	11	20	12
ENSDARG00000103100	BX950220.2	13	7	0	18	24	24	21	27
ENSDARG00000115029	si:dkeyp-123a12.2	11	2	18	10	8	24	1	13
ENSDARG00000102031	BX950220.1	0	0	0	0	0	0	0	0
ENSDARG00000098087	si:dkey-30f3.2	1	0	2	1	1	3	3	2
ENSDARG00000101424	BX901974.2	0	0	0	0	0	0	0	0
ENSDARG00000094212	si:dkey-179k24.1	1	0	2	2	2	2	1	3
ENSDARG00000088870	si:ch211-22k7.9	87	21	56	64	95	119	78	82
ENSDARG00000099055	CR790365.1	0	0	0	0	0	1	1	0
ENSDARG00000112369	si:dkey-179k24.2	0	0	2	0	1	0	1	0
ENSDARG00000020143	pah	7	15	18	19	42	16	47	31
ENSDARG00000099643	si:ch211-76m11.9	0	0	0	1	0	0	0	0
ENSDARG00000099560	lyrm5a	261	209	284	271	391	317	330	355
ENSDARG00000087120	slc5a8	0	0	0	0	0	0	0	0
ENSDARG00000100434	znf1091	15	0	2	6	8	13	6	5
ENSDARG00000117113	zgc:173607	3	3	7	5	2	2	5	1
ENSDARG00000045854	fgf23	15	13	9	4	13	13	3	25
ENSDARG00000045851	galnt8b.1	7	3	6	2	0	3	11	6
ENSDARG00000102262	si:dkey-179k24.5	0	1	2	3	1	1	0	5
ENSDARG00000089582	si:dkey-265e15.2	21	22	16	39	48	43	58	35
ENSDARG00000045853	rad51ap1	56	67	89	76	48	52	82	67
ENSDARG00000101843	znf1106	52	7	69	70	66	65	53	57
ENSDARG00000113713	znf1103	13	9	28	22	18	16	27	15
ENSDARG00000103172	BX914205.3	3	3	3	0	5	1	4	2
ENSDARG00000099440	CR936249.1	0	0	0	4	0	0	0	0
ENSDARG00000104650	BX936384.2	0	0	0	0	0	0	0	1
ENSDARG00000098305	si:ch211-76m11.8	29	76	35	16	16	33	9	25
ENSDARG00000088847	znf1089	2	1	0	4	1	6	2	3
ENSDARG00000099414	BX914205.1	0	0	1	0	1	1	0	1
ENSDARG00000103079	si:dkey-220o21.3	0	0	0	0	0	0	0	1
ENSDARG00000114558	si:dkey-233e3.3	24	19	31	34	23	20	23	13
ENSDARG00000038386	ascl1a	19	14	9	16	18	17	22	20
ENSDARG00000099789	si:ch211-76m11.7	42	0	0	46	63	46	75	60
ENSDARG00000099347	si:dkey-220o21.4	0	0	0	0	0	0	0	0
ENSDARG00000098979	si:ch211-76m11.15	6	0	6	7	3	6	2	5
ENSDARG00000101772	CT956002.1	12	1	23	10	12	16	0	10
ENSDARG00000100652	znf1147	1	0	2	1	1	0	2	2
ENSDARG00000101497	znf1047	5	32	9	23	27	11	55	27
ENSDARG00000100142	znf1083	72	49	56	54	76	51	80	49
ENSDARG00000104239	CR383668.2	102	108	113	147	148	151	154	125
ENSDARG00000099837	si:dkey-199m13.7	51	90	37	71	77	54	123	77
ENSDARG00000104890	si:ch211-76m11.3	113	1	4	196	131	131	243	256
ENSDARG00000005453	foxp2	1808	1748	2087	1658	2051	1744	2419	2077
ENSDARG00000098892	si:ch211-223a21.1	69	33	67	56	75	81	53	78
ENSDARG00000100338	BX936384.1	38	14	31	26	20	40	20	31
ENSDARG00000100006	si:ch211-76m11.5	10	62	100	12	20	25	18	40
ENSDARG00000100671	CR790382.1	1	0	0	0	0	1	1	0
ENSDARG00000032319	mest	653	565	748	709	1096	947	977	1041
ENSDARG00000090468	ppp1r3aa	31	25	59	49	26	40	53	50
ENSDARG00000091974	CR356233.1	15	18	41	28	29	36	39	32
ENSDARG00000099281	si:dkey-112e7.2	225	201	236	223	281	299	272	313
ENSDARG00000093020	CR356233.2	1	1	0	0	0	0	0	2
ENSDARG00000007175	recql	159	191	213	209	283	263	382	287
ENSDARG00000074223	MDFIC	50	33	53	67	66	71	62	77
ENSDARG00000101230	CR790382.2	0	0	2	2	1	2	1	0
ENSDARG00000104819	CR790382.4	1	11	2	1	8	3	10	3
ENSDARG00000104887	znf1105	1	0	3	3	0	2	0	2
ENSDARG00000100262	BX936382.1	29	31	49	43	58	42	46	41
ENSDARG00000101828	si:dkey-16p6.1	202	187	350	245	249	400	332	351
ENSDARG00000104737	si:ch211-223a21.3	1	2	1	0	1	3	0	1
ENSDARG00000100842	si:ch211-223a21.4	6	4	11	12	7	8	9	6
ENSDARG00000111998	znf1099	17	7	29	14	13	22	3	15
ENSDARG00000002174	itfg2	118	98	149	122	167	152	181	158
ENSDARG00000110917	si:ch211-223a21.6	3	0	0	4	3	2	1	2
ENSDARG00000099381	si:dkey-27n6.1	4	2	13	6	4	5	1	5
ENSDARG00000098628	BX914214.1	4	0	6	2	6	5	0	1
ENSDARG00000100811	BX927130.2	0	0	0	0	0	0	0	0
ENSDARG00000101757	si:dkey-27n6.4	7	40	7	8	20	18	10	12
ENSDARG00000099328	BX927130.1	0	1	0	0	0	0	0	0
ENSDARG00000110860	si:dkey-9i5.2	0	0	2	1	0	1	0	2
ENSDARG00000079985	nrip2	4600	3932	5025	4879	5682	5477	5583	5857
ENSDARG00000103218	BX927130.3	7	15	29	6	18	12	6	9
ENSDARG00000099293	BX914214.2	18	1	16	14	11	4	10	24
ENSDARG00000113141	znf1018	6	5	14	6	6	6	8	6
ENSDARG00000109255	si:ch211-234c11.2	13	3	12	3	6	12	4	6
ENSDARG00000105219	znf988	13	0	23	17	20	22	30	21
ENSDARG00000006011	klhl42	103	87	131	120	137	152	148	134
ENSDARG00000098199	BX928743.1	1	0	1	0	0	0	0	0
ENSDARG00000103306	BX927130.4	101	26	166	47	92	107	65	104
ENSDARG00000102156	si:dkey-264f17.4	2	13	4	17	13	1	38	8
ENSDARG00000098066	CU302323.1	7	7	11	1	5	8	1	5
ENSDARG00000114142	si:dkeyp-4f2.1	6	23	3	11	9	7	5	8
ENSDARG00000099711	si:dkey-29j8.1	15	22	15	17	20	8	10	9
ENSDARG00000112586	si:ch211-283l16.1	2	1	2	0	2	2	0	1
ENSDARG00000114396	znf1017	59	74	83	132	145	84	204	108
ENSDARG00000030153	gnptab	1234	1195	1280	1303	1501	1454	1534	1543
ENSDARG00000100463	BX908799.1	0	0	0	0	0	0	0	0
ENSDARG00000045563	washc3	242	236	234	208	281	255	302	275
ENSDARG00000045561	dram1	0	2	1	1	1	5	8	2
ENSDARG00000002128	cwf19l1	361	322	378	410	507	400	550	429
ENSDARG00000104088	si:dkey-14o6.2	3	2	6	1	2	2	2	4
ENSDARG00000101528	si:ch211-194h1.2	0	3	5	0	2	1	3	1
ENSDARG00000103458	znf1126	1	0	0	0	0	0	0	0
ENSDARG00000098604	si:dkey-14o6.4	3	5	8	4	5	8	6	4
ENSDARG00000098991	znf1095	12	0	27	14	14	26	14	25
ENSDARG00000098383	si:dkey-14o6.1	14	8	16	16	13	17	16	20
ENSDARG00000103239	si:dkey-14o6.8	0	0	0	1	0	0	1	0
ENSDARG00000094175	znf1027	8	7	11	13	10	17	4	6
ENSDARG00000104892	znf1108	0	0	1	0	0	1	1	1
ENSDARG00000105756	CR788316.3	164	49	60	188	229	207	279	237
ENSDARG00000091393	si:ch211-161m3.6	273	356	414	252	361	299	307	327
ENSDARG00000113804	si:dkey-205i10.1	8	2	10	6	12	13	18	14
ENSDARG00000100556	si:dkeyp-5g9.1	16	8	28	27	14	45	4	21
ENSDARG00000100160	si:dkey-205i10.2	0	0	0	1	0	4	0	1
ENSDARG00000105731	CR788316.1	0	0	0	0	0	0	0	1
ENSDARG00000105749	CR788316.2	0	0	0	0	0	0	0	0
ENSDARG00000105829	CR788316.4	0	2	5	0	1	1	2	1
ENSDARG00000075417	zgc:175107	133	99	145	122	184	138	191	163
ENSDARG00000103375	si:ch211-161m3.4	97	94	104	108	111	122	137	110
ENSDARG00000098324	si:cabz01054394.6	61	64	76	75	82	82	89	87
ENSDARG00000089598	si:cabz01054396.2	162	139	208	181	187	168	228	201
ENSDARG00000089092	si:cabz01054394.5	121	124	158	123	178	144	216	175
ENSDARG00000104446	si:ch211-203c5.3	0	0	0	0	2	1	0	3
ENSDARG00000089715	si:cabz01054394.7	27	19	24	14	35	24	32	29
ENSDARG00000098183	si:dkey-27n6.1	0	5	0	0	1	0	0	1
ENSDARG00000100864	BX004873.1	1	1	0	0	4	0	0	0
ENSDARG00000103227	si:ch211-149o24.4	0	0	0	0	0	0	0	0
ENSDARG00000101174	BX649556.1	4	0	2	1	0	0	1	0
ENSDARG00000104266	si:dkey-29m1.2	67	1	76	34	40	71	11	48
ENSDARG00000099864	si:ch73-170d6.2	1	7	2	4	1	5	8	5
ENSDARG00000098721	BX649331.1	5	155	3	2	8	6	1	0
ENSDARG00000098722	si:ch73-170d6.3	18	11	10	10	11	14	7	8
ENSDARG00000098351	si:ch211-66c13.1	0	0	6	1	1	4	0	0
ENSDARG00000102460	si:ch73-170d6.4	0	0	1	0	0	0	0	0
ENSDARG00000113826	si:ch211-223k15.1	8	9	7	6	10	4	7	8
ENSDARG00000116915	si:ch211-133h13.1	7	6	17	14	18	4	17	11
ENSDARG00000100302	si:dkey-237g15.2	36	278	44	219	363	42	578	269
ENSDARG00000105696	CABZ01021433.1	299	307	344	315	398	390	443	363
ENSDARG00000103865	wu:fc30c06	76	148	107	94	86	90	124	90
ENSDARG00000103850	si:cabz01021426.2	200	216	212	186	244	197	239	251
ENSDARG00000105781	zgc:171727	6	4	13	6	6	5	9	3
ENSDARG00000101365	si:cabz01021430.2	484	318	548	481	607	563	662	554
ENSDARG00000099262	si:dkey-16p6.1	50	173	38	146	156	71	309	150
ENSDARG00000098189	si:dkey-16p6.1	64	128	160	66	84	64	107	66
ENSDARG00000091869	zgc:162958	449	346	503	457	528	472	568	510
ENSDARG00000095030	si:ch73-120g24.4	176	179	192	178	209	225	262	207
ENSDARG00000105728	si:ch73-266f23.1	123	115	112	107	111	122	149	127
ENSDARG00000095135	si:ch73-266f23.1	97	66	98	86	73	96	87	80
ENSDARG00000096111	CU570689.1	0	0	0	0	0	1	0	1
ENSDARG00000105713	CU570689.2	245	179	288	250	298	263	359	292
ENSDARG00000074298	znf1015	714	672	886	782	924	735	1056	863
ENSDARG00000101389	zgc:174180	5	34	9	25	33	6	50	21
ENSDARG00000104167	CR388378.3	0	1	0	1	0	1	2	0
ENSDARG00000098541	CR388378.2	2	4	0	22	13	13	11	7
ENSDARG00000096142	CR388378.1	0	26	1	22	33	1	48	19
ENSDARG00000098389	znf1015	161	135	156	146	181	170	267	165
ENSDARG00000054957	znf1015	198	237	241	199	223	215	233	222
ENSDARG00000114364	znf985	2	63	2	35	39	4	99	41
ENSDARG00000104009	si:dkey-264f17.3	1	0	0	0	0	1	0	1
ENSDARG00000100219	si:dkey-264f17.1	56	526	64	370	423	56	964	411
ENSDARG00000077239	si:ch211-165i18.2	0	3	4	3	0	1	0	0
ENSDARG00000096120	si:ch73-266f23.3	124	331	432	123	181	139	178	140
ENSDARG00000075470	znf989	53	53	124	69	63	68	48	45
ENSDARG00000096030	si:dkey-262g12.7	48	21	27	70	72	57	53	51
ENSDARG00000096141	zgc:173624	42	52	53	64	64	59	98	78
ENSDARG00000101193	BX855614.3	231	124	215	263	252	251	403	326
ENSDARG00000073708	zgc:171551	32	16	32	15	34	33	35	33
ENSDARG00000105816	BX855614.4	228	726	973	279	326	274	499	396
ENSDARG00000095670	BX855614.2	14	39	40	48	22	22	43	34
ENSDARG00000103751	si:dkey-262g12.14	277	391	560	451	414	380	504	434
ENSDARG00000102154	si:dkey-262g12.10	224	269	445	236	260	257	360	299
ENSDARG00000104502	si:ch211-266c8.1	93	45	127	73	97	127	56	70
ENSDARG00000094612	si:dkey-262g12.3	69	110	161	100	123	105	141	111
ENSDARG00000094551	BX855614.1	250	227	322	260	334	292	346	297
ENSDARG00000101484	si:dkey-264f17.2	20	24	17	32	39	49	35	33
ENSDARG00000098220	si:ch211-209j12.6	3	0	2	1	0	2	1	1
ENSDARG00000099415	CR759907.1	0	0	0	0	0	0	0	0
ENSDARG00000092608	si:dkey-262g12.12	337	195	242	294	489	452	611	491
ENSDARG00000080016	si:cabz01032454.3	124	122	176	68	161	132	185	146
ENSDARG00000105727	CABZ01069022.2	1	13	11	0	2	3	1	0
ENSDARG00000105692	CABZ01069022.1	63	101	95	94	64	62	76	63
ENSDARG00000105806	CABZ01069020.1	150	130	202	148	177	174	202	163
ENSDARG00000100568	si:ch211-209j12.3	1	32	2	18	32	6	63	29
ENSDARG00000099337	si:ch211-209j12.2	4	8	9	5	13	10	23	19
ENSDARG00000101634	si:ch211-209j12.1	103	11	138	68	114	226	16	100
ENSDARG00000113780	zgc:173615	58	29	57	64	56	74	70	85
ENSDARG00000115655	znf1078	6	14	6	15	12	4	20	11
ENSDARG00000102999	si:dkey-246j6.1	13	26	15	22	25	12	49	18
ENSDARG00000103497	si:dkey-246j6.3	1	8	4	16	29	9	44	24
ENSDARG00000098494	si:ch211-145h19.3	0	0	0	2	0	1	1	0
ENSDARG00000109697	znf1025	13	20	13	38	23	17	59	29
ENSDARG00000112878	znf1101	8	33	13	30	24	12	63	25
ENSDARG00000103247	znf993	10	28	13	21	32	6	73	22
ENSDARG00000109319	znf1030	45	77	58	89	107	43	167	80
ENSDARG00000101807	si:ch211-120c15.3	6	222	6	159	123	3	339	136
ENSDARG00000105091	zgc:174944	24	10	38	24	29	50	2	24
ENSDARG00000103283	si:dkey-238o14.7	0	0	2	3	0	0	1	0
ENSDARG00000099090	znf1087	3	6	4	3	1	3	11	1
ENSDARG00000105242	BX088547.1	0	2	1	0	0	0	2	0
ENSDARG00000104561	znf1081	34	16	47	53	33	38	72	47
ENSDARG00000104341	si:ch211-76m11.8	13	4	11	21	20	15	14	20
ENSDARG00000100752	rab21	1303	1384	1606	1602	1663	1555	1633	1630
ENSDARG00000105760	CABZ01072523.1	71	50	85	100	93	96	172	108
ENSDARG00000105744	ptprr	1041	1110	1282	1215	1096	991	1913	1207
ENSDARG00000114716	znf1117	144	94	111	110	149	128	166	87
ENSDARG00000102884	si:ch211-145h19.5	0	45	0	30	34	0	86	27
ENSDARG00000101327	znf1076	12	27	13	27	15	8	47	16
ENSDARG00000017108	kcna1b	1170	1140	1479	1078	1526	1440	1674	1444
ENSDARG00000105822	CABZ01117780.1	670	596	893	724	879	788	1012	914
ENSDARG00000098835	BX664606.1	0	0	0	0	1	0	0	0
ENSDARG00000110810	si:dkey-3h2.2	2	11	10	8	4	2	3	7
ENSDARG00000086179	si:dkey-3h2.4	1	2	17	0	1	1	0	0
ENSDARG00000098444	si:dkey-3h2.4	21	4	23	16	21	31	10	24
ENSDARG00000100743	si:dkey-190j3.4	4	1	15	13	5	15	6	9
ENSDARG00000099910	si:ch211-208f21.3	0	0	0	0	0	1	0	0
ENSDARG00000017454	nup50	886	1034	983	878	1053	953	1138	1037
ENSDARG00000104619	si:ch211-171l17.4	7	1	1	7	6	4	9	4
ENSDARG00000101388	si:ch211-171l17.14	24	13	24	17	26	25	20	14
ENSDARG00000068830	zgc:172139	655	588	747	768	987	957	1016	1036
ENSDARG00000102616	si:dkey-3h2.3	20	5	26	8	13	26	1	13
ENSDARG00000101966	BX664606.2	0	0	0	0	0	0	0	0
ENSDARG00000102360	si:ch211-11p18.6	1	0	0	1	0	3	0	1
ENSDARG00000100624	CABZ01066312.1	1866	1952	1904	1952	2024	1953	2308	1961
ENSDARG00000102191	CPNE8	448	623	745	498	682	605	880	535
ENSDARG00000103844	si:ch211-266c8.1	56	72	185	25	35	91	7	32
ENSDARG00000099529	BX957252.2	0	1	0	0	0	0	0	0
ENSDARG00000098369	si:dkey-165o8.1	6	57	7	0	2	9	3	5
ENSDARG00000102468	si:dkey-71l4.5	103	10	111	53	73	119	3	50
ENSDARG00000090392	si:dkey-71l4.2	16	17	26	26	37	27	29	36
ENSDARG00000102575	si:ch211-106j21.2	8	1	12	9	8	6	2	9
ENSDARG00000104916	si:dkey-71l4.4	89	29	95	46	79	111	6	57
ENSDARG00000099112	si:dkey-71l4.3	37	4	25	23	13	38	5	29
ENSDARG00000100348	si:dkey-71l4.1	8	5	15	11	16	20	6	15
ENSDARG00000104966	si:dkey-238k10.3	101	19	90	57	58	109	33	66
ENSDARG00000103197	si:ch211-227e10.1	7	3	8	2	5	5	0	0
ENSDARG00000098218	si:dkey-261j11.1	12	2	17	3	2	14	1	4
ENSDARG00000102432	si:dkey-261j11.3	4	0	6	7	4	10	8	11
ENSDARG00000103314	si:dkey-84h14.1	2	0	9	4	1	2	3	5
ENSDARG00000101653	zgc:110171	2	13	15	3	5	7	3	4
ENSDARG00000100405	BX957252.3	0	3	2	5	7	3	3	3
ENSDARG00000098741	CT737182.1	7	2	2	16	16	9	12	20
ENSDARG00000101571	si:ch211-106j21.4	7	143	89	1	3	7	4	6
ENSDARG00000104956	si:dkey-165o8.2	16	1	24	15	13	20	3	11
ENSDARG00000098653	BX957252.1	0	0	0	0	0	0	0	0
ENSDARG00000104008	si:ch211-232d10.3	11	0	7	3	3	9	4	4
ENSDARG00000104166	si:ch211-232d10.1	9	6	10	7	8	10	3	7
ENSDARG00000101551	si:dkey-261j11.2	17	0	27	16	14	22	6	25
ENSDARG00000112632	si:ch211-106j21.6	33	21	66	16	22	36	4	26
ENSDARG00000112990	BX897729.1	7	0	4	2	1	1	1	0
ENSDARG00000110543	BX119963.3	5	1	14	3	7	5	5	4
ENSDARG00000116378	ms4a17a.17	165	15	30	194	174	214	221	234
ENSDARG00000088367	si:cabz01069013.3	122	72	98	59	153	121	137	143
ENSDARG00000117168	BX649431.4	3	2	0	0	0	0	0	0
ENSDARG00000105058	CT027609.1	1	1	1	2	2	2	0	0
ENSDARG00000100143	lrp6	982	1080	1008	875	1159	1072	1370	1055
ENSDARG00000100001	znf1096	6	4	12	6	7	8	3	8
ENSDARG00000101908	rab3ip	2497	2576	2687	2904	3072	2837	3042	3022
ENSDARG00000110802	znf1149	0	0	0	1	0	0	1	0
ENSDARG00000111326	BX323820.1	4554	3742	4992	5601	8517	7450	6424	7851
ENSDARG00000112487	CR450780.1	15	87	44	9	7	14	6	5
ENSDARG00000043798	ms4a17a.1	0	0	0	0	0	0	0	0
ENSDARG00000101912	si:dkey-65l23.2	0	0	0	0	0	0	0	0
ENSDARG00000101967	sult4a1	2135	1675	2369	2199	2620	2389	3093	2790
ENSDARG00000115988	AL935186.11	4	9	4	3	9	4	6	3
ENSDARG00000092436	BX537137.1	21	10	15	8	22	18	3	8
ENSDARG00000101014	slco1f4	0	0	1	0	0	0	0	0
ENSDARG00000114030	CR759843.2	8	5	22	28	33	18	30	33
ENSDARG00000114743	si:dkey-11d20.1	1	0	1	2	2	5	0	0
ENSDARG00000101049	CABZ01075274.1	45	1	5	61	74	76	96	64
ENSDARG00000098811	LO018021.1	73	44	75	81	96	80	97	76
ENSDARG00000102791	zgc:174704	15	9	19	15	15	15	14	12
ENSDARG00000103102	FAM180A	4	5	18	2	2	3	3	4
ENSDARG00000102561	AL645691.1	2	2	2	0	0	0	0	1
ENSDARG00000105051	LO018370.1	0	0	0	0	0	0	0	1
ENSDARG00000117206	CR925768.18	0	0	0	0	0	0	0	0
ENSDARG00000109260	BX000703.1	0	0	0	0	0	0	0	0
ENSDARG00000109896	CABZ01004903.1	5	0	1	1	4	5	0	1
ENSDARG00000108269	BX890562.4	0	0	0	0	0	0	0	0
ENSDARG00000110249	CR388172.5	0	0	0	0	0	0	0	0
ENSDARG00000111835	BX649479.1	0	0	0	0	0	0	0	0
ENSDARG00000111955	CR381657.3	0	0	0	0	0	0	0	0
ENSDARG00000114517	CR450785.19	0	0	0	0	0	0	0	0
ENSDARG00000081218	AL935186.2	0	2	1	0	5	1	2	0
ENSDARG00000113283	BX649394.7	0	0	0	0	0	0	0	0
ENSDARG00000109244	AL929029.2	0	0	0	0	0	1	0	0
ENSDARG00000076624	ptprb	515	242	342	344	532	432	695	395
ENSDARG00000109530	BX323006.2	0	0	0	0	0	0	0	0
ENSDARG00000114277	AL953856.8	0	0	0	0	0	0	0	0
ENSDARG00000113973	CR356227.9	0	0	0	0	0	0	0	0
ENSDARG00000114101	CR388206.13	0	0	0	3	0	0	0	0
ENSDARG00000108019	AL935196.1	21	17	28	28	29	23	36	24
ENSDARG00000116234	CR759843.4	0	2	0	2	0	0	0	0
ENSDARG00000109894	CR388390.2	0	0	0	0	0	0	0	0
ENSDARG00000116121	CR388172.11	0	0	0	0	0	0	0	0
ENSDARG00000112158	BX928743.3	0	0	0	0	0	0	0	0
ENSDARG00000110135	CT583728.10	0	0	0	0	0	0	0	0
ENSDARG00000116282	CR388390.20	0	0	0	0	0	0	0	0
ENSDARG00000113873	AL929029.15	0	0	0	0	0	0	0	0
ENSDARG00000110785	BX571711.6	0	0	0	0	0	0	0	0
ENSDARG00000082287	dre-let-7a-3	118	99	130	123	151	126	131	148
ENSDARG00000113006	dre-mir-738	0	0	0	0	0	0	0	0
ENSDARG00000114545	BX649399.11	0	0	0	0	0	0	0	0
ENSDARG00000112350	BX928743.4	0	0	0	0	0	0	0	0
ENSDARG00000111563	CR759907.2	0	1	0	1	1	0	0	1
ENSDARG00000115134	BX321887.13	0	0	0	0	0	0	0	0
ENSDARG00000117183	BX465195.8	0	0	0	0	0	0	0	0
ENSDARG00000115210	BX649394.13	0	0	0	0	0	0	0	0
ENSDARG00000116675	CR847906.2	0	0	0	0	0	0	0	0
ENSDARG00000114183	dre-mir-430c-1	0	0	0	0	0	0	0	0
ENSDARG00000110847	CR450785.6	0	0	0	0	0	0	0	0
ENSDARG00000090401	CABZ01020840.1	13	4	16	5	54	38	15	42
ENSDARG00000115366	BX927193.12	1	1	0	0	1	0	0	1
ENSDARG00000101647	BX640547.5	0	0	0	0	1	0	0	0
ENSDARG00000111857	CR925768.7	0	0	0	0	0	0	0	0
ENSDARG00000114596	BX914214.12	0	0	0	0	0	0	0	0
ENSDARG00000113211	FO681358.2	0	3	3	3	2	2	1	4
ENSDARG00000114441	CT990567.4	0	0	0	0	0	0	0	0
ENSDARG00000116873	BX088712.13	0	0	0	0	0	0	0	0
ENSDARG00000111577	BX942815.6	0	0	0	0	0	0	0	0
ENSDARG00000112757	BX640584.9	0	0	0	0	0	0	0	0
ENSDARG00000116063	BX649399.17	0	0	0	0	0	0	0	0
ENSDARG00000116559	BX649399.19	0	0	0	0	0	0	0	0
ENSDARG00000090998	si:cabz01071911.3	236	164	235	224	272	242	276	304
ENSDARG00000116396	CR450785.21	0	0	0	0	0	0	0	0
ENSDARG00000112939	BX649394.6	0	0	0	0	0	0	0	0
ENSDARG00000116023	CR318589.2	9	0	12	2	2	7	0	2
ENSDARG00000113979	AL929029.16	0	0	0	0	0	0	0	0
ENSDARG00000080512	CR388165.2	0	0	0	0	1	0	0	0
ENSDARG00000110373	BX571711.5	0	0	0	0	0	0	0	0
ENSDARG00000105067	znf1043	0	6	0	5	8	3	12	3
ENSDARG00000104301	zgc:193726	5	2	14	7	5	4	0	6
ENSDARG00000111566	BX908777.2	0	0	0	0	0	0	0	0
ENSDARG00000111749	dre-mir-430a-4	0	0	0	0	0	0	0	1
ENSDARG00000112126	znf995	0	0	0	0	0	0	0	0
ENSDARG00000115443	BX928743.7	0	0	1	0	0	0	0	0
ENSDARG00000105739	LO018260.2	2	0	2	0	0	5	5	3
ENSDARG00000100660	si:ch73-252i11.1	135	86	141	144	366	877	719	294
ENSDARG00000104163	si:cabz01071912.2	115	83	125	120	134	143	160	164
ENSDARG00000111726	BX571711.8	0	0	0	0	0	0	0	0
ENSDARG00000083126	ENSDARG00000083126	74	43	91	93	96	79	111	114
ENSDARG00000101714	BX908777.1	0	0	0	0	0	0	0	0
ENSDARG00000105746	LO018124.1	38	44	56	83	54	51	54	42
ENSDARG00000114904	BX927193.9	0	0	1	1	0	1	1	0
ENSDARG00000111330	CR388206.8	0	0	0	0	0	0	0	0
ENSDARG00000114693	BX465195.7	0	0	0	0	0	0	0	0
ENSDARG00000113647	AL929029.13	0	0	0	0	0	0	0	2
ENSDARG00000115323	BX548067.3	0	0	0	0	0	0	0	0
ENSDARG00000115589	BX088712.8	0	0	0	0	0	0	0	0
ENSDARG00000112506	dre-mir-430a-2	0	0	0	0	0	0	0	0
ENSDARG00000098196	znf1077	16	81	15	61	65	22	129	67
ENSDARG00000110957	dre-mir-430b-10	0	0	0	0	0	0	0	0
ENSDARG00000116749	dre-mir-430c-1	0	0	0	0	0	0	0	0
ENSDARG00000084828	BX890562.1	34	41	71	31	63	73	68	79
ENSDARG00000112468	BX640584.7	0	0	0	0	0	0	0	0
ENSDARG00000106389	BX897748.1	0	0	0	0	0	0	0	0
ENSDARG00000113830	BX571711.10	0	0	0	0	0	0	0	0
ENSDARG00000112296	dre-mir-430b-10	0	0	0	0	0	0	0	0
ENSDARG00000110138	CR450785.3	0	0	0	0	0	0	0	0
ENSDARG00000110007	dre-mir-430c-1	0	0	0	0	0	0	0	0
ENSDARG00000115654	dre-mir-430a-16	0	0	0	0	0	0	0	0
ENSDARG00000111124	CU694442.2	0	0	0	0	0	0	0	0
ENSDARG00000116481	dre-mir-430c-1	0	0	0	0	0	0	0	0
ENSDARG00000105976	IAPP	60	83	57	65	85	57	115	77
ENSDARG00000113020	CR925768.8	0	0	0	0	0	0	0	0
ENSDARG00000109802	BX324003.2	2	9	0	5	5	1	14	6
ENSDARG00000039724	OSBPL8	1976	1879	1931	2105	2762	2437	2747	2799
ENSDARG00000112858	BX571719.2	244	404	309	283	313	284	362	347
ENSDARG00000104226	BX571813.1	0	0	0	0	0	0	0	0
ENSDARG00000113119	BX640547.6	9	2	10	8	11	6	0	7
ENSDARG00000109967	dre-mir-430b-10	0	0	0	0	0	0	0	0
ENSDARG00000114332	CT573234.1	2	4	3	4	4	7	2	3
ENSDARG00000104674	cct2	1565	1829	1819	1867	2578	2454	2584	2744
ENSDARG00000116653	CR388206.16	0	0	0	0	0	0	0	0
ENSDARG00000111191	BX649399.5	0	0	0	0	0	0	0	0
ENSDARG00000113618	dre-mir-430a-16	0	0	0	0	0	0	0	0
ENSDARG00000110605	dre-mir-430b-1	0	0	0	0	0	0	0	0
ENSDARG00000111346	BX901882.1	23	17	42	28	31	23	43	37
ENSDARG00000116572	BX914214.17	0	0	0	0	0	0	0	0
ENSDARG00000093865	CR356223.1	0	0	0	2	0	0	1	0
ENSDARG00000112166	AL929029.11	0	0	0	0	0	0	0	0
ENSDARG00000101971	BX321887.1	0	0	0	0	0	0	0	0
ENSDARG00000111220	BX321887.6	0	0	0	0	0	0	0	0
ENSDARG00000114956	dre-mir-430b-10	0	0	0	0	1	0	0	0
ENSDARG00000070414	si:dkey-61f9.1	0	0	1	1	0	0	0	0
ENSDARG00000059409	abcd2	714	594	658	599	802	797	905	806
ENSDARG00000063686	atp23	181	178	155	168	213	196	212	200
ENSDARG00000099048	znf1070	19	17	32	23	18	30	20	14
ENSDARG00000043802	ms4a17a.8	5	2	0	5	4	2	2	1
ENSDARG00000116298	CR628395.1	3	6	13	0	0	5	2	5
ENSDARG00000116574	si:dkey-28k24.2	3	0	2	4	0	7	2	1
ENSDARG00000113526	BX548011.3	6	31	11	7	8	10	19	10
ENSDARG00000114289	znf980	12	1	14	9	7	17	3	8
ENSDARG00000112928	CR450780.2	80	44	92	80	89	85	117	84
ENSDARG00000025601	trim35-14	1	4	1	0	1	0	5	0
ENSDARG00000109871	BX323006.3	0	0	0	0	0	0	0	0
ENSDARG00000114317	BX927253.3	4	0	0	0	46	16	5	29
ENSDARG00000104041	CR388132.2	103	159	124	164	150	149	255	172
ENSDARG00000053695	zgc:162948	127	116	166	118	160	156	158	155
ENSDARG00000114042	BX321870.3	1	0	0	0	0	0	0	0
ENSDARG00000098716	parp11	3	8	9	6	8	12	3	7
ENSDARG00000113971	LO018181.1	76	3	3	3	95	113	7	7
ENSDARG00000102283	slco1f1	0	0	0	0	1	0	2	1
ENSDARG00000101680	arl1	638	714	783	630	830	888	812	854
ENSDARG00000112940	CT573263.1	1	2	3	3	2	5	0	3
ENSDARG00000100898	CR548631.1	23	11	13	21	18	11	31	18
ENSDARG00000106138	BX855618.1	7	0	12	5	3	9	0	7
ENSDARG00000099821	tymp	63	79	27	64	50	50	39	52
ENSDARG00000111421	BX649399.6	0	0	0	0	0	0	0	0
ENSDARG00000082618	BX248410.1	0	0	0	0	0	0	0	0
ENSDARG00000114375	BX649399.9	0	0	0	0	0	0	0	0
ENSDARG00000112345	CABZ01004903.2	0	0	1	2	0	0	0	0
ENSDARG00000115251	dre-mir-430a-2	0	0	0	0	0	0	0	0
ENSDARG00000112430	BX649394.3	0	2	0	0	0	0	0	0
ENSDARG00000112696	BX927193.5	0	0	1	0	0	0	0	2
ENSDARG00000109941	dre-mir-430b-10	0	0	0	0	0	0	0	0
ENSDARG00000105038	CABZ01038376.1	14	23	11	31	20	20	36	26
ENSDARG00000116816	CR925768.15	0	0	0	0	0	0	0	0
ENSDARG00000103784	BX088712.2	1	0	1	0	1	0	3	3
ENSDARG00000114078	BX323006.4	0	0	0	0	0	0	0	0
ENSDARG00000111255	BX928743.2	0	0	0	1	0	0	0	0
ENSDARG00000110389	CR388172.6	0	0	0	0	0	0	0	0
ENSDARG00000117071	BX649423.3	0	0	1	0	1	0	0	2
ENSDARG00000110162	BX640584.4	0	0	0	0	0	0	0	0
ENSDARG00000005126	large1	1302	1558	1682	1331	1731	1611	1694	1489
ENSDARG00000106953	BX537308.2	0	0	0	0	0	0	0	0
ENSDARG00000113908	BX928743.6	0	0	0	0	0	0	0	0
ENSDARG00000116475	dre-mir-430a-2	0	0	0	0	0	0	0	0
ENSDARG00000111198	BX640461.1	7	0	1	7	11	12	14	12
ENSDARG00000113362	dre-mir-430c-1	0	0	0	0	0	0	0	0
ENSDARG00000110454	BX005380.2	52	49	72	79	83	49	74	62
ENSDARG00000111875	CR450785.11	1	0	0	1	1	0	0	0
ENSDARG00000110122	CR388172.4	0	0	0	0	0	0	0	0
ENSDARG00000087544	BX510934.1	39	1	49	36	28	27	51	40
ENSDARG00000116616	CABZ01002523.4	2	0	0	0	0	0	0	0
ENSDARG00000098775	CR388206.2	0	0	0	0	0	0	0	0
ENSDARG00000114362	BX571711.11	0	0	0	0	0	0	0	0
ENSDARG00000112901	BX927193.7	1	0	0	0	0	1	0	1
ENSDARG00000110080	CR356227.3	0	0	0	0	0	0	0	0
ENSDARG00000116910	BX321887.15	0	2	0	0	0	0	2	0
ENSDARG00000114969	BX469910.3	0	0	0	0	0	0	0	0
ENSDARG00000082790	AL953856.1	5	0	7	4	4	10	0	4
ENSDARG00000116138	BX571711.16	0	0	0	0	0	0	0	0
ENSDARG00000113652	BX000981.11	0	0	0	0	0	1	0	0
ENSDARG00000112802	dre-mir-430b-18	0	0	0	0	0	0	0	0
ENSDARG00000084778	CR388190.1	8	4	8	10	9	9	9	6
ENSDARG00000114761	CR381657.6	0	0	0	0	0	0	0	0
ENSDARG00000109781	CR388172.2	0	0	0	0	0	0	0	0
ENSDARG00000114506	BX914214.11	0	0	1	0	0	0	0	0
ENSDARG00000114963	BX901962.4	42	36	65	47	40	64	63	78
ENSDARG00000115466	dre-mir-430c-1	0	0	0	0	0	0	0	0
ENSDARG00000112061	CT737127.1	23	27	27	21	23	29	27	28
ENSDARG00000113672	BX465195.6	0	0	0	0	0	0	1	0
ENSDARG00000114391	BX005245.2	0	0	0	0	0	0	0	0
ENSDARG00000110470	ptpro	327	292	372	341	376	340	446	377
ENSDARG00000083413	CU137645.1	0	0	1	0	0	0	0	1
ENSDARG00000115693	BX548011.5	3	0	5	2	5	5	1	1
ENSDARG00000115393	BX640584.14	0	0	0	0	0	0	0	0
ENSDARG00000112457	BX321887.9	0	0	0	0	0	0	0	0
ENSDARG00000116681	BX571711.19	0	0	0	0	0	0	0	0
ENSDARG00000100931	BX640547.3	0	0	0	0	0	0	0	0
ENSDARG00000114421	BX649399.10	0	0	0	0	0	0	0	0
ENSDARG00000111520	BX321887.7	0	0	0	0	0	0	0	0
ENSDARG00000110538	AL929029.7	0	0	0	0	0	0	0	0
ENSDARG00000111592	AL929029.10	0	0	0	0	0	0	0	0
ENSDARG00000114485	dre-mir-430c-1	0	0	0	0	0	0	0	0
ENSDARG00000111975	dre-mir-430a-2	0	0	0	0	0	0	0	0
ENSDARG00000112684	BX649308.1	0	0	0	0	0	0	0	0
ENSDARG00000114924	CT583728.21	0	0	0	0	0	0	0	0
ENSDARG00000110404	AL954848.1	1	0	0	2	1	0	1	0
ENSDARG00000077266	zgc:174698	5	16	9	7	6	5	7	9
ENSDARG00000113298	BX908777.4	0	0	0	0	0	0	0	0
ENSDARG00000113340	BX640584.11	0	0	0	0	0	0	0	0
ENSDARG00000111674	BX649394.2	0	0	0	0	0	0	0	0
ENSDARG00000081807	dre-let-7b	106	83	118	124	175	152	150	189
ENSDARG00000102586	zgc:152938	185	162	252	204	242	194	223	220
ENSDARG00000107526	smkr1	0	0	0	2	3	5	3	3
ENSDARG00000113612	CABZ01002521.1	0	0	0	0	0	0	0	0
ENSDARG00000114678	BX248410.4	0	0	0	0	0	0	0	0
ENSDARG00000092938	znf1047	4	10	5	4	5	5	14	9
ENSDARG00000104616	CR790382.3	0	0	2	0	1	4	1	2
ENSDARG00000113483	CR450785.14	0	0	0	0	0	0	0	0
ENSDARG00000109951	CABZ01045760.1	0	0	0	0	0	0	0	0
ENSDARG00000109515	BX942815.2	0	0	0	0	0	0	0	0
ENSDARG00000115686	CR388390.18	0	0	0	0	0	0	0	0
ENSDARG00000111541	dre-mir-430a-2	0	0	0	0	0	0	0	0
ENSDARG00000101813	nap1l1	4919	4667	5401	5085	6964	6290	7091	7019
ENSDARG00000113105	BX649468.1	0	0	0	0	0	0	0	0
ENSDARG00000099590	BX914205.2	0	0	1	0	1	0	0	0
ENSDARG00000102123	phtf2	298	218	285	294	442	433	460	401
ENSDARG00000108420	BX000477.3	0	1	0	0	0	0	0	0
ENSDARG00000112473	BX572103.1	21	1	25	5	12	31	1	17
ENSDARG00000104049	crebl2	1698	1317	1583	1831	2193	2063	2297	2170
ENSDARG00000109254	CR388206.4	0	0	0	0	0	0	0	0
ENSDARG00000114915	BX927193.10	0	0	0	0	2	0	1	0
ENSDARG00000101156	slco1f2	0	0	0	0	2	2	0	0
ENSDARG00000069244	si:ch211-244b2.3	0	2	1	0	3	1	5	0
ENSDARG00000110974	AL929029.9	0	0	0	0	0	0	0	0
ENSDARG00000117006	BX324142.2	4	0	3	0	3	3	3	0
ENSDARG00000109339	CR388042.2	2	0	0	0	1	2	0	1
ENSDARG00000102474	dusp16	1139	1146	1137	1182	1518	1398	1520	1359
ENSDARG00000114521	CR388165.10	5	1	5	4	5	3	5	1
ENSDARG00000115524	znf1118	15	19	33	17	30	16	36	24
ENSDARG00000103350	trim24	1544	1477	1661	1559	1869	1738	2193	2028
ENSDARG00000080902	BX571711.1	1	0	0	1	1	1	0	0
ENSDARG00000113016	CU207245.1	90	37	116	85	92	109	60	74
ENSDARG00000111460	BX548011.2	226	442	128	127	191	152	208	122
ENSDARG00000109385	BX927135.3	0	0	0	0	0	2	0	0
ENSDARG00000103495	zgc:173714	2	25	3	9	18	4	35	10
ENSDARG00000111217	CR450785.7	0	1	0	0	0	0	0	0
ENSDARG00000115532	dre-mir-430c-1	0	0	0	0	0	0	0	0
ENSDARG00000117047	BX088712.14	0	0	0	0	0	0	0	0
ENSDARG00000116964	CR388172.15	0	0	0	0	0	0	0	0
ENSDARG00000032627	SCYL2	1854	1705	2191	2013	2389	2279	2493	2443
ENSDARG00000115011	CR388390.17	0	0	0	0	0	0	0	0
ENSDARG00000115833	BX942815.12	0	0	0	0	0	0	0	0
ENSDARG00000115434	CR356227.11	0	0	0	0	0	0	0	1
ENSDARG00000099824	nots	31	14	26	42	49	31	38	49
ENSDARG00000112603	BX255935.2	0	0	0	0	0	0	0	0
ENSDARG00000115588	si:dkeyp-82b4.3	5	6	11	6	9	8	4	5
ENSDARG00000111322	CR450785.8	0	0	0	0	0	0	0	0
ENSDARG00000116916	CR450785.23	0	0	0	0	0	0	0	0
ENSDARG00000099787	echdc3	11	9	8	6	15	15	16	5
ENSDARG00000114711	BX324142.1	6	2	7	14	7	13	9	0
ENSDARG00000114860	CABZ01002524.1	0	0	0	0	1	0	0	0
ENSDARG00000111887	CR356223.3	0	0	1	1	0	0	0	0
ENSDARG00000112989	CR388390.8	0	0	0	0	0	0	0	0
ENSDARG00000111137	CR388206.6	0	0	0	0	0	0	0	0
ENSDARG00000110052	AL929029.6	0	5	0	0	0	0	0	0
ENSDARG00000113699	BX571719.4	9	3	15	13	14	14	13	9
ENSDARG00000111403	dre-mir-430a-4	0	0	0	0	0	0	0	0
ENSDARG00000111278	CR388206.7	0	0	0	0	0	0	0	0
ENSDARG00000113358	CR388172.9	0	0	0	0	0	0	0	0
ENSDARG00000113608	CR388390.12	0	0	0	0	0	0	0	0
ENSDARG00000112406	CT583728.16	0	0	0	0	0	0	0	0
ENSDARG00000108552	AL929141.1	0	0	0	0	0	0	0	0
ENSDARG00000114371	BX640584.12	0	0	0	0	0	0	0	0
ENSDARG00000110640	BX321887.3	0	0	0	0	0	0	0	0
ENSDARG00000110053	dre-mir-430a-4	0	0	0	0	0	0	0	0
ENSDARG00000110196	BX640584.5	0	0	0	0	1	0	0	0
ENSDARG00000063578	DGKI	771	588	779	697	988	1012	1008	1017
ENSDARG00000113294	znf1146	1	0	0	0	4	1	5	2
ENSDARG00000063672	zmp:0000000711	500	528	557	549	566	487	607	623
ENSDARG00000114561	BX571711.13	0	0	0	0	0	0	0	0
ENSDARG00000114772	BX640584.13	0	0	0	0	0	0	0	0
ENSDARG00000113301	LO018260.3	32	22	39	32	32	33	42	41
ENSDARG00000116657	BX927164.2	0	0	0	0	0	0	0	0
ENSDARG00000116359	BX649399.18	0	0	0	0	0	1	0	0
ENSDARG00000086720	znf1023	10	7	12	5	16	6	19	5
ENSDARG00000116114	CU457794.2	0	0	0	0	0	0	0	1
ENSDARG00000114713	BX571813.4	0	1	0	0	0	0	0	0
ENSDARG00000111851	BX255935.1	1	0	0	0	0	0	0	0
ENSDARG00000088002	wu:fc23c09	134	24	217	101	115	140	29	117
ENSDARG00000112536	CR381657.4	0	0	0	0	0	0	0	0
ENSDARG00000116579	BX321887.14	0	0	0	0	0	0	0	0
ENSDARG00000092197	LO018289.1	1	0	2	1	4	2	1	0
ENSDARG00000114645	BX942815.11	10	6	6	16	14	13	15	20
ENSDARG00000110822	BX321887.5	0	0	0	0	0	0	0	0
ENSDARG00000114311	dre-mir-430b-9	0	0	0	0	0	0	0	0
ENSDARG00000117139	BX914214.18	0	0	0	0	0	0	0	0
ENSDARG00000115510	CR954226.4	0	0	0	0	0	0	0	0
ENSDARG00000115258	BX649399.14	0	0	0	0	0	0	0	0
ENSDARG00000106572	FO704886.1	0	0	0	0	0	0	0	0
ENSDARG00000110813	BX321887.4	0	0	0	0	0	0	0	0
ENSDARG00000114836	dre-mir-430c-1	0	0	0	0	0	0	0	0
ENSDARG00000086752	LO018205.1	6	18	28	5	4	6	11	7
ENSDARG00000111026	BX927193.2	19	3	25	24	33	32	27	15
ENSDARG00000091499	zmp:0000001020	20	46	57	29	31	43	53	45
ENSDARG00000114192	BX548011.4	3	8	1	3	2	0	1	2
ENSDARG00000112719	si:dkey-4j21.2	0	0	0	0	0	0	0	0
ENSDARG00000106267	CR388042.1	42	0	0	32	184	51	49	51
ENSDARG00000116221	LO018205.2	3	2	2	3	8	9	11	4
ENSDARG00000082646	CR388165.4	0	0	0	0	0	0	0	0
ENSDARG00000115917	BX914214.16	0	0	0	0	0	0	0	0
ENSDARG00000116010	BX640584.16	0	0	0	0	0	0	0	0
ENSDARG00000109126	CR388145.1	2	0	0	1	0	1	0	1
ENSDARG00000111750	CR450785.9	0	0	0	0	0	0	0	0
ENSDARG00000111180	BX465195.2	0	0	0	0	0	0	0	0
ENSDARG00000112565	BX465195.4	0	0	0	0	0	0	0	0
ENSDARG00000098243	CR762475.1	0	0	0	0	0	0	0	0
ENSDARG00000117022	CR925768.16	0	0	0	0	0	0	0	0
ENSDARG00000090277	BX248410.3	1	0	0	2	0	0	0	0
ENSDARG00000115512	CR925768.12	0	0	0	0	0	0	0	0
ENSDARG00000116979	CR388206.18	0	0	0	0	0	0	0	0
ENSDARG00000109432	CR954226.3	11	0	14	4	8	18	1	3
ENSDARG00000111036	BX649399.4	0	0	0	0	0	0	0	0
ENSDARG00000112657	BX465862.5	9	0	4	3	4	0	5	2
ENSDARG00000112072	CR788316.5	0	2	3	3	3	5	2	6
ENSDARG00000110846	CR450785.5	0	0	0	0	0	0	0	0
ENSDARG00000117056	CR388206.19	0	0	0	0	0	0	0	0
ENSDARG00000113861	BX649394.10	0	0	0	0	0	0	0	0
ENSDARG00000070299	BX942819.1	1	0	2	1	3	1	1	1
ENSDARG00000109709	dre-mir-430b-10	0	0	0	0	0	0	0	0
ENSDARG00000113073	dre-mir-430b-6	0	0	0	0	0	0	0	0
ENSDARG00000081977	dre-mir-729	90	64	204	112	68	78	128	66
ENSDARG00000112634	AL645691.3	0	0	0	0	0	0	0	0
ENSDARG00000098551	CABZ01085700.1	558	578	607	503	607	591	671	554
ENSDARG00000094854	ms4a17a.9	6	2	4	6	5	15	5	10
ENSDARG00000116652	BX908777.9	0	0	0	0	0	0	0	0
ENSDARG00000090570	naa40	0	1	1	0	1	1	2	2
ENSDARG00000111679	BX927193.3	0	1	0	3	2	0	0	0
ENSDARG00000116425	BX649394.15	0	0	0	0	0	0	0	0
ENSDARG00000116177	znf1127	4	0	11	2	9	5	1	4
ENSDARG00000090038	BX248410.2	0	3	4	1	3	1	1	2
ENSDARG00000092204	ms4a17a.5	0	1	0	3	2	3	4	2
ENSDARG00000116034	CR388206.15	0	0	0	0	0	0	0	0
ENSDARG00000085395	CU467646.2	0	0	0	0	0	0	0	0
ENSDARG00000105784	LO018029.1	472	445	471	420	588	523	590	486
ENSDARG00000110062	BX571711.4	0	0	0	0	0	0	0	0
ENSDARG00000115389	AL953856.9	0	0	0	0	0	0	0	0
ENSDARG00000113085	CR388390.9	0	0	0	0	0	0	0	0
ENSDARG00000115391	BX000477.8	0	0	0	0	0	0	0	0
ENSDARG00000112106	BX649454.1	0	0	0	0	0	0	0	0
ENSDARG00000115261	BX649394.14	0	0	0	0	0	0	0	0
ENSDARG00000110684	AL929029.8	0	0	0	0	0	0	0	0
ENSDARG00000115392	BX890572.2	0	0	0	0	0	0	1	0
ENSDARG00000110290	BX005380.1	13	17	18	11	13	14	9	6
ENSDARG00000117148	BX927193.13	1	0	1	1	0	0	1	1
ENSDARG00000115792	BX323006.5	0	0	0	0	0	0	0	0
ENSDARG00000114213	dre-mir-430b-9	0	0	0	0	0	0	0	0
ENSDARG00000082824	dre-mir-129-1	6	16	20	11	14	11	36	15
ENSDARG00000105691	slco1f3	9	12	13	15	18	26	2	3
ENSDARG00000115894	zgc:194906	5	1	2	5	2	2	7	5
ENSDARG00000115971	CU856344.1	111	114	125	131	136	128	128	151
ENSDARG00000112206	BX571711.9	0	0	0	0	0	0	0	0
ENSDARG00000112970	BX571719.3	2	0	6	3	4	9	2	4
ENSDARG00000115847	BX548011.6	2	6	2	4	2	1	3	2
ENSDARG00000113385	CR356223.5	0	0	0	0	0	0	0	0
ENSDARG00000113581	CR450785.15	0	0	1	0	0	0	0	0
ENSDARG00000080787	CR388165.3	0	0	0	0	0	0	0	0
ENSDARG00000112073	CABZ01043953.1	52	24	49	49	49	59	36	45
ENSDARG00000114925	BX005268.1	0	0	0	0	0	0	0	0
ENSDARG00000110271	CR388165.7	0	0	0	0	0	0	0	0
ENSDARG00000110594	AL953856.4	1	1	0	0	0	0	0	0
ENSDARG00000110759	AL953856.5	4	0	0	0	1	1	1	0
ENSDARG00000105282	CR925768.1	0	0	0	0	3	3	1	1
ENSDARG00000110916	CR356227.4	0	0	0	0	0	0	0	0
ENSDARG00000109735	BX897739.1	0	0	0	0	0	0	1	0
ENSDARG00000085074	CR792413.1	1	3	3	5	0	1	5	1
ENSDARG00000084431	CR388165.5	0	0	0	0	0	0	0	0
ENSDARG00000111831	CR407594.1	0	0	0	0	0	0	0	0
ENSDARG00000116594	CABZ01060113.2	0	0	0	0	0	0	0	0
ENSDARG00000111444	CABZ01087265.1	6	0	5	3	5	1	0	4
ENSDARG00000100840	CABZ01060112.1	1	0	0	0	0	1	0	0
ENSDARG00000081095	dre-mir-182	296	234	326	374	350	305	371	343
ENSDARG00000115618	BX649534.1	0	0	0	0	0	0	0	1
ENSDARG00000113974	CT025669.2	2	0	0	0	0	0	0	0
ENSDARG00000112386	si:ch73-236c18.2	0	0	0	0	1	0	0	0
ENSDARG00000117184	BX000477.10	0	1	0	0	0	0	0	0
ENSDARG00000111055	CR388165.8	0	0	0	0	0	0	0	0
ENSDARG00000110123	BX649421.2	0	0	0	0	0	0	0	0
ENSDARG00000115978	AL935186.10	52	94	26	29	43	64	38	23
ENSDARG00000109330	CR388165.6	0	0	0	0	0	0	0	0
ENSDARG00000111663	BX649399.7	0	0	0	0	0	0	0	0
ENSDARG00000112949	BX942815.8	0	0	0	0	0	0	0	0
ENSDARG00000116746	AL929029.19	0	0	0	0	0	0	0	0
ENSDARG00000112514	BX640584.8	0	0	0	0	0	0	0	0
ENSDARG00000115613	CU468826.3	35	28	68	46	29	31	58	26
ENSDARG00000115329	CR381657.7	0	0	0	0	0	0	0	0
ENSDARG00000109457	BX649399.2	0	0	0	0	0	0	0	0
ENSDARG00000114244	CR450785.18	0	0	0	0	0	0	0	0
ENSDARG00000109860	AL929029.5	0	0	0	0	0	0	0	0
ENSDARG00000110891	AL953856.6	0	0	0	0	0	0	0	0
ENSDARG00000099280	utp20	834	799	967	902	1162	1116	1282	1156
ENSDARG00000113472	dre-mir-430a-4	0	0	0	0	0	0	0	0
ENSDARG00000110372	BX324212.2	21	5	14	12	10	17	3	14
ENSDARG00000080467	dre-mir-183	17	18	23	26	15	13	32	11
ENSDARG00000089908	DEPDC4	13	13	20	14	29	13	15	29
ENSDARG00000089861	usp44	1115	1077	1309	1229	1125	1127	1491	1289
ENSDARG00000111578	BX321887.8	0	0	2	0	0	0	0	0
ENSDARG00000111324	BX465195.3	0	0	0	0	0	0	0	0
ENSDARG00000109213	BX914214.4	0	0	0	0	0	0	0	0
ENSDARG00000117007	CR388390.21	0	0	0	0	0	0	0	0
ENSDARG00000115416	BX649556.2	3	2	0	1	0	0	0	0
ENSDARG00000116477	dre-mir-430a-4	0	0	0	0	0	0	0	0
ENSDARG00000115317	dre-mir-430b-18	0	0	0	0	0	0	0	0
ENSDARG00000104839	mansc1	244	316	221	216	312	230	343	315
ENSDARG00000099341	BX323006.1	0	0	0	0	0	0	0	0
ENSDARG00000112987	CR356223.4	0	0	0	0	0	0	0	0
ENSDARG00000116756	BX908777.11	0	0	0	0	0	0	0	0
ENSDARG00000105674	ms4a17a.2	0	0	2	2	3	0	2	1
ENSDARG00000107506	CR356227.1	0	0	0	0	0	0	0	0
ENSDARG00000110143	BX324164.5	1	1	3	0	3	1	1	2
ENSDARG00000103095	tbk1	1692	1966	1966	1766	2685	2577	2902	2623
ENSDARG00000098279	si:zfos-451d2.2	2	1	1	7	4	1	7	6
ENSDARG00000112451	FO834823.1	5	2	5	7	8	1	6	7
ENSDARG00000115426	CR925768.11	1	1	1	1	3	2	3	3
ENSDARG00000114437	zgc:173705	13	5	17	15	6	16	3	23
[truncated: 30,521 more rows]

## Sheet: NormalizedGeneCounts
GeneID	Symbol	cep290_WT1	cep290_WT2	cep290_WT3	cep290_WT4	cep290_HO1	cep290_HO2	cep290_HO3	cep290_HO4
ENSDARG00000103202	CR383668.1	9.20303	8.45621	12.249	9.79472	10.7619	4.73481	20.3746	13.9433
ENSDARG00000009657	fgfr1op2	459.001	426.435	419.528	403.76	469.04	464.959	413.434	419.171
ENSDARG00000096472	AL845295.2	0	0	1.02075	0	0.896827	2.84089	0	0.871458
ENSDARG00000096156	si:dkey-21h14.12	0	4.83212	2.0415	1.0883	0	0.946962	3.39576	0.871458
ENSDARG00000076160	si:dkey-285e18.2	0	0	1.02075	0	0	0	0	0
ENSDARG00000117163	znf1114	37.9625	72.4818	37.7677	76.1811	45.7382	45.4542	96.7792	47.9302
ENSDARG00000096187	si:dkey-21h14.10	1.15038	1.20803	5.10374	0	0.896827	1.89392	0.84894	0
ENSDARG00000076014	ERC1	2805.77	2824.38	2387.53	2780.61	2527.26	2569.11	2433.06	2425.27
ENSDARG00000098876	si:dkey-199m13.5	14.9549	20.5365	21.4357	21.766	21.5238	16.0984	25.4682	19.1721
ENSDARG00000031930	erc1b	18.4061	8.45621	34.7054	18.5011	25.1112	17.9923	14.432	18.3006
ENSDARG00000096435	AL845295.1	0	0	0	0	0	0	0	0
ENSDARG00000103471	si:dkey-199m13.4	13.8045	14.4964	16.332	22.8543	10.7619	14.2044	30.5618	15.6862
ENSDARG00000093665	si:dkey-285e18.5	31.0602	8.45621	23.4772	19.5894	17.0397	22.7271	18.6767	20.0435
ENSDARG00000098144	si:dkey-285e18.6	0	0	0	1.0883	0.896827	2.84089	0	0.871458
ENSDARG00000093658	tm7sf3	630.407	635.424	640.009	618.155	503.12	567.23	562.847	639.65
ENSDARG00000095324	galnt8b.2	4.60151	0	2.0415	2.1766	0.896827	0	0.84894	0.871458
ENSDARG00000098510	zgc:174650	4.60151	0	5.10374	3.26491	1.79365	0.946962	3.39576	2.61437
ENSDARG00000021336	pax4	0	1.20803	0	0	0.896827	0.946962	1.69788	0
ENSDARG00000094646	dyrk2	10375.3	11518.6	9738.96	8374.48	5899.33	6145.79	6141.23	7317.64
ENSDARG00000021595	lhfpl3	4359.93	4203.95	4278.98	4337.97	4182.8	4351.29	4004.45	4905.44
ENSDARG00000096039	BX784029.1	0	0	0	0	0	0	0	0
ENSDARG00000096153	si:dkey-21h14.9	1.15038	1.20803	2.0415	0	0.896827	0	0.84894	2.61437
ENSDARG00000095200	si:ch211-197e7.1	11.5038	4.83212	18.3735	9.79472	3.58731	3.78785	1.69788	5.22875
ENSDARG00000096463	si:dkeyp-82h4.1	2.30076	0	1.02075	0	0	0	0	5.22875
ENSDARG00000102062	si:dkeyp-82h4.3	48.3159	48.3212	58.1827	27.2075	32.2858	42.6133	4.2447	19.1721
ENSDARG00000090116	znf1136	12.6542	82.1461	8.16599	40.2672	35.8731	8.52266	70.462	36.6012
ENSDARG00000102464	wnt5b	46.0151	36.2409	43.8922	48.9736	52.9128	51.136	31.4108	41.83
ENSDARG00000095149	znf1062	0	2.41606	0	0	1.79365	1.89392	0	0.871458
ENSDARG00000092714	si:ch211-266a5.12	0	0	0	0	0	0	0	0
ENSDARG00000112103	si:dkey-16p19.1	5.75189	0	3.06224	0	0.896827	1.89392	0	1.74292
ENSDARG00000096462	BX571664.1	0	0	1.02075	1.0883	0	1.89392	0	0
ENSDARG00000045801	fbxl14b	593.595	553.278	521.602	547.416	529.128	581.435	633.309	544.661
ENSDARG00000096855	BX649324.2	0	0	1.02075	0	1.79365	0	0.84894	0.871458
ENSDARG00000104074	znf1052	0	7.24818	0	2.1766	5.38096	0	5.94258	2.61437
ENSDARG00000097754	CR749763.5	1.15038	2.41606	4.08299	3.26491	8.07144	7.5757	3.39576	4.35729
ENSDARG00000095103	CR749763.4	1.15038	0	1.02075	0	4.48413	3.78785	5.09364	3.48583
ENSDARG00000015623	ada2b	8.05265	8.45621	10.2075	14.1479	9.8651	18.9392	5.94258	14.8148
ENSDARG00000101202	CU302413.1	0	0	0	2.1766	0.896827	0	3.39576	1.74292
ENSDARG00000102559	si:dkey-16p19.5	0	4.83212	2.0415	5.44151	8.07144	0	10.1873	7.84312
ENSDARG00000030694	atp6v1e1b	3703.07	3654.29	3225.56	3454.27	3522.74	3642.96	3550.27	3812.63
ENSDARG00000093168	CR749763.2	0	0	1.02075	0	1.79365	1.89392	1.69788	0.871458
ENSDARG00000093983	CR749763.3	1.15038	0	1.02075	1.0883	1.79365	0	0	4.35729
ENSDARG00000030598	nampta	1249.31	1130.72	1103.43	1138.36	1156.01	1216.85	1263.22	1137.25
ENSDARG00000092097	CR749763.1	0	0	1.02075	0	0	0	0	0
ENSDARG00000113342	CR749763.6	0	1.20803	2.0415	0	3.58731	3.78785	1.69788	5.22875
ENSDARG00000097811	BX324126.1	0	1.20803	1.02075	1.0883	0	0	0	0
ENSDARG00000116640	CR749763.7	0	0	0	1.0883	0.896827	2.84089	2.54682	4.35729
ENSDARG00000113663	BX649423.2	0	0	0	0	0	0	0	0
ENSDARG00000101775	zgc:172014	2.30076	7.24818	5.10374	3.26491	2.69048	7.5757	0	2.61437
ENSDARG00000112642	BX649423.1	3.45114	1.20803	3.06224	3.26491	5.38096	8.52266	1.69788	4.35729
ENSDARG00000090160	zgc:173709	55.2182	44.6971	81.6599	63.1215	38.5636	53.0299	31.4108	40.0871
ENSDARG00000045758	cracr2ab	9.20303	10.8723	5.10374	16.3245	2.69048	21.7801	0	2.61437
ENSDARG00000096491	si:ch211-73m21.1	0	0	1.02075	1.0883	0	0.946962	0.84894	0
ENSDARG00000097971	BX957251.1	0	0	0	0	0.896827	0	0	0.871458
ENSDARG00000045760	prmt8b	817.919	1504	691.047	753.105	783.827	904.349	741.125	978.648
ENSDARG00000096484	si:ch211-181p13.2	0	0	0	0	0.896827	0	0	0
ENSDARG00000031346	rbm17	584.392	579.855	617.553	514.767	603.565	539.769	560.3	558.605
ENSDARG00000024211	ifng1	0	0	0	0	0	0	0	0
ENSDARG00000096461	CR382294.1	8.05265	1.20803	6.12449	3.26491	7.17462	2.84089	1.69788	6.10021
ENSDARG00000099327	zgc:174944	21.8572	16.9124	45.9337	22.8543	9.8651	26.5149	9.33834	11.329
ENSDARG00000017661	braf	4982.29	4758.43	4401.47	4882.12	4339.75	4343.72	4465.43	4624.83
ENSDARG00000007523	kmt2e	5317.05	5794.92	5289.52	5149.84	5263.48	5153.37	5445.1	5386.48
ENSDARG00000045671	ifng1r	0	0	0	0	0	0	0	0
ENSDARG00000045672	il26	1.15038	0	0	1.0883	0.896827	0	0.84894	0.871458
ENSDARG00000098115	si:dkey-178j11.5	111.587	6.04015	110.241	47.8853	43.0477	123.105	5.94258	50.5446
ENSDARG00000091561	si:dkey-156k2.4	14.9549	20.5365	12.249	9.79472	8.07144	13.2575	6.79152	18.3006
ENSDARG00000026839	med21	140.346	193.285	131.677	137.126	147.08	145.832	157.054	139.433
ENSDARG00000088961	si:dkey-16p19.5	10.3534	18.1205	14.2905	14.1479	17.9365	20.8332	17.8277	13.0719
ENSDARG00000089179	si:dkey-16p6.1	331.309	256.102	374.615	347.168	417.921	428.974	356.555	330.283
ENSDARG00000093424	znf1135	51.767	72.4818	38.7884	50.0619	43.0477	43.5603	48.3896	35.7298
ENSDARG00000101374	si:dkey-11n14.1	2.30076	9.66424	2.0415	16.3245	8.96827	2.84089	27.1661	4.35729
ENSDARG00000088616	si:ch211-152l15.2	13.8045	24.1606	16.332	16.3245	15.2461	14.2044	13.583	13.0719
ENSDARG00000045544	hgfa	13.8045	8.45621	78.5976	16.3245	12.5556	26.5149	11.0362	8.71458
ENSDARG00000115818	znf1099	2.30076	7.24818	1.02075	1.0883	3.58731	0.946962	3.39576	0.871458
ENSDARG00000077356	sypl1	10.3534	24.1606	15.3112	10.883	20.627	24.621	16.9788	9.58604
ENSDARG00000045673	il22	12.6542	15.7044	8.16599	17.4128	24.2143	13.2575	10.1873	8.71458
ENSDARG00000097907	CU928083.1	35.6617	44.6971	50.0167	55.5034	31.3889	37.8785	65.3684	31.3725
ENSDARG00000012684	atp2b1a	8686.51	9448.01	8567.14	9071	8631.06	8434.59	9118.47	8678.85
ENSDARG00000093557	BX842699.1	13.8045	6.04015	11.2282	10.883	26.008	31.2498	5.09364	38.3442
ENSDARG00000092583	si:dkey-16p19.5	11.5038	160.668	14.2905	30.4725	16.1429	11.3635	37.3534	31.3725
ENSDARG00000101849	adipor2	4285.16	4518.03	4415.76	4745	3399.87	4057.73	2709.82	4214.37
ENSDARG00000091477	znf1066	34.5114	3.62409	9.18673	23.9426	11.6587	9.46962	15.2809	13.0719
ENSDARG00000113005	si:dkey-47k16.4	1.15038	3.62409	6.12449	2.1766	5.38096	4.73481	2.54682	1.74292
ENSDARG00000045675	mdm1	708.633	1066.69	865.595	981.648	789.208	894.879	537.379	762.526
ENSDARG00000096065	si:dkey-156k2.7	0	0	2.0415	0	0	0	0.84894	0
ENSDARG00000099699	BX649620.1	21.8572	6.04015	16.332	6.52981	9.8651	13.2575	3.39576	4.35729
ENSDARG00000096481	si:dkey-16p19.8	0	0	0	0	0.896827	0	0.84894	0
ENSDARG00000001781	tspan11	234.677	169.124	168.423	192.629	213.445	227.271	196.105	229.194
ENSDARG00000069555	CR388165.1	8.05265	4.83212	8.16599	2.1766	4.48413	6.62874	1.69788	2.61437
ENSDARG00000116546	znf987	0	4.83212	0	2.1766	3.58731	0	1.69788	2.61437
ENSDARG00000016979	pmpcb	1011.18	1026.83	1017.69	907.644	1195.47	1174.23	971.188	1233.98
ENSDARG00000096114	BX784029.2	0	0	0	0	0	1.89392	0	0
ENSDARG00000099595	BX088603.2	3.45114	2.41606	2.0415	7.61811	3.58731	3.78785	7.64046	4.35729
ENSDARG00000092596	si:dkeyp-44d3.1	8.05265	3.62409	13.2697	10.883	14.3492	22.7271	12.7341	7.84312
ENSDARG00000100479	si:dkey-43f9.4	483.159	76.1059	509.353	299.283	288.778	498.102	103.571	240.522
ENSDARG00000103186	si:ch73-389k6.1	467.054	460.26	500.167	506.06	483.39	496.208	529.739	476.688
ENSDARG00000098143	si:dkey-57l19.1	3.45114	0	1.02075	0	4.48413	9.46962	0	0.871458
ENSDARG00000070477	dnajc2	302.55	305.632	365.428	254.663	302.231	310.604	332.785	306.753
ENSDARG00000087743	si:dkey-156k2.8	1.15038	0	2.0415	0	1.79365	0	0.84894	0
ENSDARG00000094888	znf1061	5.75189	0	3.06224	0	0.896827	1.89392	0	0
ENSDARG00000117132	BX663613.1	149.549	73.6899	163.32	128.42	99.5478	133.522	75.5557	90.6317
ENSDARG00000106667	znf977	3.45114	6.04015	3.06224	9.79472	2.69048	1.89392	3.39576	5.22875
ENSDARG00000110946	znf1110	3.45114	18.1205	21.4357	17.4128	17.0397	16.0984	25.4682	7.84312
ENSDARG00000045490	ndufb2	1307.98	1377.15	977.877	1038.24	971.264	1064.39	1005.99	1095.42
ENSDARG00000089860	atxn7l1	639.61	601.599	594.076	678.012	631.366	571.965	693.584	622.221
ENSDARG00000101960	si:dkeyp-44d3.3	25.3083	94.2264	23.4772	41.3555	50.2223	18.9392	89.1387	48.8017
ENSDARG00000097073	CU928073.1	1.15038	4.83212	1.02075	0	1.79365	0.946962	4.2447	1.74292
ENSDARG00000039843	znf800b	89.7295	103.891	105.137	122.978	126.453	118.37	89.9877	103.704
ENSDARG00000093994	znf1058	1.15038	0	2.0415	2.1766	0	1.89392	0	1.74292
ENSDARG00000089159	acot14	8.05265	6.04015	8.16599	3.26491	5.38096	5.68177	5.94258	9.58604
ENSDARG00000104064	si:ch211-127b6.2	174.858	10.8723	116.365	69.6513	64.5715	130.681	22.9214	62.745
ENSDARG00000096037	si:ch211-214j24.14	2.30076	2.41606	6.12449	0	1.79365	6.62874	2.54682	1.74292
ENSDARG00000096222	si:ch211-245n8.4	41.4136	31.4088	51.0374	42.4438	44.8413	57.7647	33.1087	32.244
ENSDARG00000094034	znf1045	1.15038	3.62409	0	0	1.79365	0.946962	0	0
ENSDARG00000014804	cacna2d1a	1333.29	1195.95	1442.32	1383.23	1118.34	1140.14	1390.56	1152.07
ENSDARG00000018111	kdm7aa	2506.67	2255.39	2334.45	2362.7	2085.12	1928.02	1961.05	2131.59
ENSDARG00000096218	BX784029.3	1.15038	4.83212	2.0415	0	0.896827	0.946962	1.69788	0
ENSDARG00000102370	znf1094	3.45114	4.83212	4.08299	19.5894	8.96827	4.73481	18.6767	6.97167
ENSDARG00000101916	si:dkeyp-44d3.5	3.45114	6.04015	6.12449	6.52981	2.69048	0.946962	2.54682	4.35729
ENSDARG00000096131	BX649349.2	2.30076	0	0	0	0	0	0.84894	0
ENSDARG00000088181	mpped1	134.594	118.387	133.718	113.183	117.484	143.938	126.492	152.505
ENSDARG00000015931	snap91b	10584.6	10802.2	10208.5	10779.6	10615.7	10530.2	10488.7	11628.7
ENSDARG00000094177	si:ch211-208f21.2	24.1579	2.41606	18.3735	15.2362	11.6587	18.9392	9.33834	17.4292
ENSDARG00000102473	zgc:171673	602.798	305.632	312.349	638.833	533.612	443.178	633.309	518.518
ENSDARG00000045850	ccdc167	117.339	136.507	126.573	137.126	135.421	139.203	136.679	141.176
ENSDARG00000110696	AL590152.1	0	0	0	0	0	0	0	0
ENSDARG00000114172	znf996	24.1579	6.04015	14.2905	10.883	4.48413	11.3635	0	13.9433
ENSDARG00000094545	BX649349.1	37.9625	12.0803	7.14524	25.0309	24.2143	17.9923	11.0362	26.1437
ENSDARG00000103143	si:dkey-19c16.12	12.6542	7.24818	16.332	9.79472	13.4524	19.8862	3.39576	6.97167
ENSDARG00000101690	si:ch73-158p21.2	64.4212	50.7373	57.1619	130.596	88.7859	78.5979	120.549	120.261
ENSDARG00000077220	si:ch211-208f21.3	27.6091	4.83212	31.6432	15.2362	19.7302	42.6133	8.4894	18.3006
ENSDARG00000103998	BX548173.1	1.15038	2.41606	3.06224	0	5.38096	2.84089	0	0
ENSDARG00000109821	si:dkey-156j15.1	3.45114	9.66424	5.10374	11.9713	8.07144	7.5757	5.09364	4.35729
ENSDARG00000099475	CR855306.1	0	0	1.02075	1.0883	0	0	0	0
ENSDARG00000104211	BX548173.2	0	0	0	0	0	0	0	0.871458
ENSDARG00000103229	si:dkey-265e15.5	33.361	26.5767	79.6184	26.1192	26.008	21.7801	6.79152	20.0435
ENSDARG00000099561	BX088603.1	3.45114	88.1862	4.08299	38.0906	29.5953	4.73481	57.7279	29.6296
ENSDARG00000098071	znf1049	0	4.83212	1.02075	0	0	1.89392	1.69788	1.74292
ENSDARG00000113626	znf976	23.0076	14.4964	24.498	16.3245	13.4524	28.4089	5.94258	23.5294
ENSDARG00000100061	si:dkey-16p6.1	6.90227	8.45621	7.14524	9.79472	8.07144	10.4166	4.2447	11.329
ENSDARG00000101030	si:ch73-158p21.3	40.2632	16.9124	14.2905	68.563	42.1509	72.9161	56.03	93.246
ENSDARG00000102316	si:dkey-237m9.2	3.45114	4.83212	2.0415	6.52981	1.79365	1.89392	2.54682	1.74292
ENSDARG00000077654	grm8a	778.806	787.636	719.628	744.398	727.327	703.593	971.188	734.639
ENSDARG00000102098	CR954226.2	6.90227	6.04015	9.18673	4.35321	8.07144	5.68177	0.84894	4.35729
ENSDARG00000114894	znf1026	40.2632	37.4489	56.1412	58.7683	61.8811	43.5603	75.5557	45.3158
ENSDARG00000102837	znf1145	0	0	0	0	0	0	0	0
ENSDARG00000102542	si:ch211-268b14.2	31.0602	14.4964	34.7054	28.2958	27.8016	32.1967	19.5256	15.6862
ENSDARG00000057983	svopl	1.15038	0	13.2697	3.26491	2.69048	4.73481	3.39576	1.74292
ENSDARG00000098281	si:dkey-237m9.1	2.30076	1.20803	5.10374	6.52981	4.48413	8.52266	5.09364	1.74292
ENSDARG00000070546	msgn1	2.30076	3.62409	3.06224	0	0.896827	0	2.54682	1.74292
ENSDARG00000102357	CR854899.1	8.05265	0	7.14524	1.0883	3.58731	3.78785	0	4.35729
ENSDARG00000045676	calua	477.407	521.869	562.432	523.473	459.175	572.912	457.579	555.119
ENSDARG00000034300	sema3c	358.918	433.683	395.03	336.285	347.969	346.588	352.31	421.786
ENSDARG00000045522	acot15	41.4136	16.9124	64.3071	44.6204	49.3255	44.5072	26.3171	28.7581
ENSDARG00000020015	mrps33	317.504	306.84	290.913	333.02	319.27	328.596	279.301	318.082
ENSDARG00000101675	zgc:123107	5.75189	4.83212	14.2905	8.70641	4.48413	6.62874	7.64046	1.74292
ENSDARG00000019235	sema3aa	1498.94	1412.19	1474.98	1741.28	1225.07	1007.57	1433.86	1344.66
ENSDARG00000063097	scube1	1314.88	1288.97	1009.52	1275.49	1175.74	1176.13	1172.39	1156.43
ENSDARG00000045914	si:ch211-51e12.7	4996.09	5599.22	4909.8	5212.97	4287.73	4259.44	5255.79	4157.73
ENSDARG00000100311	si:dkey-165e24.1	9.20303	0	21.4357	8.70641	7.17462	11.3635	1.69788	2.61437
ENSDARG00000105724	FP074874.2	0	0	0	0	0	0	0	0
ENSDARG00000105810	FP074874.3	0	0	0	0	0	0	0	0
ENSDARG00000104208	zgc:172128	0	0	0	0	0	0	0	0
ENSDARG00000102679	FP074874.1	346.264	124.427	156.174	571.358	389.223	391.095	658.778	528.975
ENSDARG00000101883	zgc:172128	807.566	306.84	258.249	745.487	834.946	809.653	831.112	679.737
ENSDARG00000100294	zgc:113209	473.956	258.519	288.872	509.325	455.588	432.762	515.307	509.803
ENSDARG00000045677	opn1sw1	38137.3	70277.2	62830.1	57440.6	27254.6	28278.2	58042	20132.4
ENSDARG00000100578	si:dkeyp-90h9.1	116.188	18.1205	104.116	59.8566	50.2223	89.0145	9.33834	52.2875
ENSDARG00000006747	tmem178b	3922.79	3886.23	4428.01	4176.9	3584.62	3440.31	4152.17	4067.97
ENSDARG00000104852	si:ch211-142b24.8	5.75189	9.66424	6.12449	9.79472	0.896827	2.84089	3.39576	5.22875
ENSDARG00000094980	CR792454.1	8.05265	13.2883	27.5602	16.3245	7.17462	17.0453	10.1873	6.97167
ENSDARG00000056938	kera	19983.2	23071	14066.9	13484.1	15227.2	15440.2	11304.5	13740.3
ENSDARG00000100640	BX321870.2	5.75189	0	1.02075	5.44151	4.48413	5.68177	9.33834	3.48583
ENSDARG00000001912	drd4-rs	98.9325	56.7774	83.7014	53.3268	76.2303	75.757	43.2959	81.9171
ENSDARG00000014572	chpt1	495.813	578.647	519.561	535.445	462.763	545.45	441.449	579.52
ENSDARG00000056950	epyc	80.5265	67.6497	95.9503	81.6226	77.1271	83.3327	98.4771	88.0173
ENSDARG00000104412	si:dkey-72l17.5	46.0151	8.45621	57.1619	40.2672	22.4207	69.1283	2.54682	31.3725
ENSDARG00000032639	cd36	241.579	234.358	216.399	227.455	207.167	187.499	182.522	189.978
ENSDARG00000100632	BX649328.1	13.8045	1.20803	8.16599	8.70641	11.6587	20.8332	11.8852	11.329
ENSDARG00000103346	si:dkeyp-85d8.5	52.9174	13.2883	65.3279	30.4725	36.7699	61.5526	26.3171	38.3442
ENSDARG00000033296	gpr37b	186.361	262.143	280.706	242.691	149.77	164.771	270.812	191.721
ENSDARG00000045878	nudt4b	865.085	860.118	789.038	784.666	844.811	929.917	692.735	939.432
ENSDARG00000098519	BX321870.1	0	0	3.06224	0	0	0	0.84894	0
ENSDARG00000100164	si:dkey-16p6.1	211.67	85.7702	81.6599	237.25	225.104	213.067	236.005	211.764
ENSDARG00000056954	si:dkeyp-38g8.5	64.4212	83.3541	79.6184	88.1524	63.6747	88.0675	83.1961	67.9737
ENSDARG00000089142	zgc:113119	372.723	159.46	142.905	368.934	299.54	286.93	399.851	311.111
ENSDARG00000099626	BX908721.1	1.15038	0	3.06224	5.44151	5.38096	2.84089	0.84894	0.871458
ENSDARG00000045877	ube2nb	789.16	902.399	816.599	758.546	821.493	853.213	842.149	844.443
ENSDARG00000098406	si:dkey-22a18.2	13.8045	7.24818	8.16599	7.61811	7.17462	9.46962	3.39576	1.74292
ENSDARG00000077205	zgc:153116	355.467	144.964	157.195	387.435	351.556	363.634	382.872	358.169
ENSDARG00000029105	ftr51	613.152	407.106	403.196	636.657	679.795	612.685	619.726	615.25
ENSDARG00000006283	waslb	3743.33	3907.98	3961.52	3331.29	3538.88	3213.04	3917.86	3585.18
ENSDARG00000068701	gpr85	1791.14	1828.96	1872.05	1780.46	1511.15	1553.97	2048.49	1526.79
ENSDARG00000097967	BX950217.1	226.625	259.727	185.776	193.718	164.119	155.302	201.199	158.605
ENSDARG00000110658	zgc:174696	2.30076	0	5.10374	2.1766	1.79365	4.73481	2.54682	0
ENSDARG00000069292	acot16	1.15038	3.62409	2.0415	6.52981	5.38096	2.84089	1.69788	4.35729
ENSDARG00000103441	znf1060	39.1129	0	39.8092	19.5894	19.7302	29.3558	25.4682	20.915
ENSDARG00000101475	BX649328.2	0	0	1.02075	0	0	0	0	0
ENSDARG00000045541	gcc1	613.152	479.588	553.246	496.266	547.961	559.655	474.558	500.217
ENSDARG00000045542	lamtor4	254.234	213.821	211.295	256.839	260.977	252.839	230.063	257.952
ENSDARG00000103675	CR854948.1	0	0	0	0	0	0	0	0
ENSDARG00000045543	atp6v1f	972.07	1059.44	842.117	995.796	927.319	958.326	890.538	970.805
ENSDARG00000103689	znf1148	26.4587	0	16.332	13.0596	17.9365	18.9392	17.8277	12.2004
ENSDARG00000105173	si:ch211-142b24.2	2.30076	2.41606	3.06224	1.0883	0.896827	2.84089	0.84894	3.48583
ENSDARG00000068705	tmem168a	439.445	483.212	467.503	434.232	433.167	356.058	428.715	378.213
ENSDARG00000045680	tnpo3	1513.9	1795.13	1559.7	1474.65	1451.07	1492.41	1420.28	1461.44
ENSDARG00000012435	spic	0	0	0	0	0	0	0.84894	0
ENSDARG00000087438	spi2	0	0	0	0	0	0	0	0
ENSDARG00000097601	CT868708.1	21.8572	27.7847	22.4565	38.0906	22.4207	26.5149	21.2235	27.0152
ENSDARG00000094593	BX890572.1	0	0	1.02075	0	0	0	0	0.871458
ENSDARG00000016886	dnajb9b	37.9625	47.1132	41.8507	45.7087	83.4049	106.06	46.6917	110.675
ENSDARG00000102008	si:dkey-72l17.6	11.5038	3.62409	16.332	17.4128	10.7619	20.8332	8.4894	13.0719
ENSDARG00000045560	mybpc1	2.30076	8.45621	4.08299	4.35321	5.38096	9.46962	4.2447	4.35729
ENSDARG00000075731	zgc:174698	2.30076	3.62409	3.06224	5.44151	6.27779	3.78785	3.39576	0
ENSDARG00000098522	BX649431.1	0	0	0	1.0883	0	0.946962	0	0.871458
ENSDARG00000007639	cnot4b	1320.63	1632.05	1226.94	1193.87	1172.15	1321.01	1254.73	1231.37
ENSDARG00000039681	samm50l	921.453	930.183	762.499	886.966	877.097	960.22	851.487	1017.86
ENSDARG00000011605	dennd6b	523.422	430.059	552.225	467.97	573.072	585.223	454.183	488.888
ENSDARG00000045864	lmod2b	51.767	80.938	73.4939	72.9162	52.016	39.7724	57.7279	46.1873
ENSDARG00000113510	si:ch211-59d8.2	12.6542	13.2883	16.332	3.26491	12.5556	13.2575	0.84894	8.71458
ENSDARG00000109251	si:dkey-4e4.1	6.90227	7.24818	2.0415	9.79472	5.38096	5.68177	9.33834	6.10021
ENSDARG00000063299	pcloa	63253.6	110189	55547.1	51690	63956.3	67497.6	49544.1	60746.7
ENSDARG00000098390	si:ch211-76m11.8	111.587	65.2336	77.5769	94.6823	93.27	142.044	48.3896	84.5315
ENSDARG00000079391	mrpl42	179.459	216.237	176.589	185.011	179.365	149.62	163.845	203.05
ENSDARG00000045913	mrps10	197.865	248.854	189.859	189.365	260.977	242.422	229.214	236.165
ENSDARG00000098985	BX649431.2	3.45114	0	0	0	0.896827	0	0.84894	0
ENSDARG00000109740	si:dkeyp-44b5.4	2.30076	1.20803	3.06224	2.1766	0	4.73481	0.84894	1.74292
ENSDARG00000105244	BX649431.3	12.6542	3.62409	14.2905	0	1.79365	4.73481	1.69788	6.10021
ENSDARG00000101046	si:dkeyp-107f9.1	0	0	0	0	0	0	0	0
ENSDARG00000099145	BX511066.1	4.60151	8.45621	9.18673	3.26491	9.8651	3.78785	12.7341	2.61437
ENSDARG00000070015	pimr173	0	0	1.02075	0	0	0	0.84894	0
ENSDARG00000100112	znf1118	17.2557	15.7044	26.5395	17.4128	15.2461	20.8332	17.8277	16.5577
ENSDARG00000101447	BX511066.2	0	2.41606	2.0415	0	0	0	0	0
ENSDARG00000073915	znf1085	12.6542	4.83212	9.18673	5.44151	12.5556	7.5757	10.1873	6.97167
ENSDARG00000095293	si:dkey-265e7.1	11.5038	1.20803	17.3527	13.0596	17.9365	21.7801	0.84894	8.71458
ENSDARG00000045863	asb15b	72.4738	59.1935	65.3279	132.773	20.627	14.2044	24.6193	20.0435
ENSDARG00000091746	si:dkey-16p6.1	35.6617	21.7445	25.5187	14.1479	19.7302	25.568	0.84894	16.5577
ENSDARG00000021647	gnai1	701.731	639.048	758.416	758.546	725.533	728.214	725.844	795.641
ENSDARG00000057974	parp12b	286.444	279.055	272.54	284.047	256.492	301.134	327.691	231.808
ENSDARG00000100995	si:dkey-16b10.1	10.3534	24.1606	10.2075	18.5011	9.8651	7.5757	18.6767	18.3006
ENSDARG00000102994	znf1034	13.8045	0	7.14524	3.26491	8.07144	6.62874	5.94258	4.35729
ENSDARG00000101829	si:dkey-16b10.2	6.90227	0	4.08299	0	3.58731	0.946962	0.84894	0.871458
ENSDARG00000104351	CR318589.1	1.15038	0	1.02075	0	0.896827	0.946962	0.84894	0.871458
ENSDARG00000063008	si:dkeyp-27e10.3	1028.44	1201.99	1348.41	1126.39	935.39	935.599	1423.67	914.16
ENSDARG00000093470	CT009596.1	0	0	0	0	0	0	0	0
ENSDARG00000068708	ifrd1	4510.63	4311.46	5677.4	4990.95	4806.1	5196.93	5029.97	5640.08
ENSDARG00000015921	pwp1	235.828	281.471	318.473	324.314	415.231	355.111	325.993	396.514
ENSDARG00000045681	irf5	17.2557	24.1606	12.249	22.8543	8.07144	23.6741	13.583	13.9433
ENSDARG00000045594	shisal1a	380.775	355.161	314.39	284.047	284.294	302.081	269.963	302.396
ENSDARG00000045911	tulp4a	5053.61	5547.28	4459.65	4758.06	5847.31	5497.12	4914.51	4721.56
ENSDARG00000045540	ppp6r2a	3431.58	3311.21	3724.71	3678.46	3605.24	3624.03	3625.82	3525.92
ENSDARG00000045595	si:dkey-14k9.3	186.361	228.318	169.444	176.305	148.873	180.87	174.033	173.42
ENSDARG00000102659	si:dkeyp-107f9.2	0	0	0	0	0	0	0	0
ENSDARG00000105162	CR293509.1	20.7068	18.1205	21.4357	29.3841	19.7302	17.0453	28.015	28.7581
ENSDARG00000088524	acot17	1.15038	0	0	2.1766	1.79365	0	0	0.871458
ENSDARG00000063481	si:ch211-214j24.15	1.15038	0	0	0	0.896827	0.946962	1.69788	0
ENSDARG00000045847	si:ch211-214j24.10	1310.28	1456.88	1311.66	1256.99	1451.96	1464.95	1307.37	1431.81
ENSDARG00000104468	si:dkeyp-107f9.4	0	0	2.0415	2.1766	0.896827	0	0	0
ENSDARG00000105137	zgc:173705	9.20303	0	8.16599	8.70641	5.38096	15.1514	4.2447	7.84312
ENSDARG00000100387	si:dkey-78o7.3	1.15038	0	3.06224	2.1766	3.58731	0	0	0.871458
ENSDARG00000100855	BX640584.1	13.8045	0	37.7677	22.8543	0.896827	19.8862	16.9788	0
ENSDARG00000105306	si:dkeyp-44b5.5	16.1053	0	27.5602	9.79472	5.38096	12.3105	1.69788	10.4575
ENSDARG00000102130	BX666065.2	2.30076	0	4.08299	0	3.58731	3.78785	0	1.74292
ENSDARG00000088245	si:dkey-16p6.1	2.30076	15.7044	29.6017	2.1766	0.896827	4.73481	2.54682	3.48583
ENSDARG00000099174	BX666065.1	0	0	0	0	0	0.946962	0	0
ENSDARG00000089814	znf1042	28.7595	9.66424	23.4772	10.883	24.2143	21.7801	5.94258	14.8148
ENSDARG00000096499	BX324003.1	0	2.41606	2.0415	3.26491	0	0	2.54682	1.74292
ENSDARG00000070230	aldh1l2	1566.82	1470.17	1273.89	1349.49	1798.14	2073.85	966.094	1921.57
ENSDARG00000098514	si:ch211-59d8.3	78.2257	2.41606	69.4109	41.3555	38.5636	70.0752	1.69788	30.501
ENSDARG00000006215	akr1b1.1	60.9701	93.0183	77.5769	120.802	123.762	103.219	159.601	93.246
ENSDARG00000016691	cd9b	167.955	117.179	143.926	155.627	146.183	184.658	170.637	158.605
ENSDARG00000041665	mkrn1	2005.11	2014.99	1765.89	1724.96	1835.8	1667.6	1776.83	1685.4
ENSDARG00000098515	si:dkey-16p6.1	34.5114	169.124	201.087	26.1192	39.4604	35.0376	30.5618	29.6296
ENSDARG00000045598	akr1b1.2	333.61	386.57	336.847	395.054	330.929	307.763	293.733	286.71
ENSDARG00000087319	tmem121b	204.767	202.949	260.291	211.131	216.135	212.12	264.869	186.492
ENSDARG00000098270	znf1053	4.60151	12.0803	11.2282	5.44151	4.48413	6.62874	0	4.35729
ENSDARG00000096458	si:dkey-26h11.2	0	0	0	0	0	0	0	0
ENSDARG00000096437	si:dkey-26h11.1	0	0	0	0	0	0	0.84894	0
ENSDARG00000016010	nup107	961.716	972.464	992.167	962.059	937.184	887.304	974.583	917.646
ENSDARG00000045910	tmem181	1082.51	1088.44	1187.13	1126.39	1063.64	1054.92	1155.41	1093.68
ENSDARG00000043796	ms4a17a.7	0	1.20803	2.0415	1.0883	2.69048	0	0.84894	0.871458
ENSDARG00000091970	ms4a17a.3	1.15038	0	0	0	0	0.946962	0	1.74292
ENSDARG00000089304	si:dkeyp-4f2.1	0	21.7445	4.08299	14.1479	7.17462	0	24.6193	9.58604
ENSDARG00000045683	ccdc87	1.15038	8.45621	2.0415	1.0883	1.79365	2.84089	4.2447	2.61437
ENSDARG00000007018	ms4a17a.6	2.30076	0	6.12449	1.0883	2.69048	9.46962	2.54682	3.48583
ENSDARG00000045846	osgep	87.4288	67.6497	97.9918	109.918	107.619	95.6432	115.456	105.446
ENSDARG00000024874	dock4b	4853.45	4739.1	4748.52	4613.31	4575.61	4720.61	4865.28	4422.65
ENSDARG00000095695	ms4a17a.10	10.3534	1.20803	6.12449	19.5894	14.3492	28.4089	20.3746	15.6862
ENSDARG00000086650	ttc41	8.05265	1.20803	13.2697	8.70641	1.79365	4.73481	1.69788	1.74292
ENSDARG00000092775	BX640547.1	32.2106	47.1132	58.1827	62.0332	63.6747	45.4542	63.6705	88.0173
ENSDARG00000056152	fam3c	194.414	136.507	222.523	208.954	201.786	249.998	196.105	186.492
ENSDARG00000053563	ms4a17a.12	2.30076	2.41606	1.02075	0	1.79365	0	0.84894	1.74292
ENSDARG00000096138	CR388190.2	80.5265	51.9453	53.0789	55.5034	56.5001	53.0299	50.0875	60.1306
ENSDARG00000014024	ms4a17a.4	2.30076	1.20803	1.02075	0	0	0	0.84894	0.871458
ENSDARG00000098879	si:dkey-4j21.2	8.05265	15.7044	18.3735	4.35321	8.07144	13.2575	0	11.329
ENSDARG00000045580	lum	80.5265	125.635	64.3071	46.797	13.4524	7.5757	12.7341	18.3006
ENSDARG00000099520	CU571163.1	11.5038	15.7044	18.3735	13.0596	21.5238	7.5757	19.5256	12.2004
ENSDARG00000058244	il17ra1a	16.1053	32.6168	14.2905	20.6777	28.6985	14.2044	14.432	17.4292
ENSDARG00000095997	znf1112	67.8723	76.1059	72.4731	57.68	58.2937	76.704	81.4983	54.0304
ENSDARG00000093546	si:ch73-56d11.5	5.75189	1.20803	0	2.1766	14.3492	23.6741	1.69788	0
ENSDARG00000095596	si:dkeyp-4f2.6	0	0	0	0	0	0.946962	0	0
ENSDARG00000056145	si:dkey-159a18.1	13.8045	27.7847	13.2697	14.1479	6.27779	5.68177	12.7341	7.84312
ENSDARG00000003822	ankrd16	41.4136	65.2336	89.8259	53.3268	75.3335	80.4918	98.4771	64.4879
ENSDARG00000078745	pnpla8	1420.72	1346.95	1318.81	1418.06	1276.18	1217.79	1240.3	1302.83
ENSDARG00000045909	dynlt1	210.519	242.814	220.482	198.071	248.421	217.801	213.933	227.451
ENSDARG00000105458	si:dkeyp-81f3.4	17.2557	16.9124	7.14524	13.0596	4.48413	6.62874	4.2447	6.10021
ENSDARG00000097527	ms4a17a.5	0	0	0	0	0	0	0.84894	0
ENSDARG00000094484	si:ch211-162i8.4	9.20303	0	10.2075	6.52981	4.48413	4.73481	0.84894	4.35729
ENSDARG00000094308	si:dkey-247i3.6	3.45114	1.20803	3.06224	5.44151	0.896827	1.89392	3.39576	4.35729
ENSDARG00000096226	znf1072	2.30076	1.20803	2.0415	0	0.896827	1.89392	0	0
ENSDARG00000096186	si:dkey-247i3.5	20.7068	39.865	9.18673	7.61811	7.17462	9.46962	0	1.74292
ENSDARG00000096189	si:dkey-54j5.2	2.30076	0	4.08299	2.1766	2.69048	10.4166	0	3.48583
ENSDARG00000088378	znf1000	1.15038	2.41606	0	2.1766	2.69048	1.89392	2.54682	0.871458
ENSDARG00000012066	dcn	186.361	192.077	182.714	173.04	150.667	156.249	131.586	159.477
ENSDARG00000062983	fbxo18	664.919	663.209	603.262	592.036	541.683	571.018	545.869	575.162
ENSDARG00000099099	CABZ01015815.1	358.918	67.6497	53.0789	417.908	334.516	316.285	372.685	318.082
ENSDARG00000105694	CABZ01015815.3	49.4663	0	1.02075	33.7374	34.0794	30.3028	38.2023	31.3725
ENSDARG00000105800	CABZ01015815.5	286.444	147.38	190.88	149.097	290.572	273.672	191.012	150.762
ENSDARG00000105672	CABZ01015815.2	2.30076	0	0	1.0883	0	2.84089	3.39576	1.74292
ENSDARG00000105743	CABZ01015815.4	153	73.6899	81.6599	99.0355	156.048	165.718	124.794	112.418
ENSDARG00000098776	BX640547.2	26.4587	9.66424	24.498	14.1479	26.9048	35.0376	4.2447	18.3006
ENSDARG00000057942	glt8d2	0	1.20803	2.0415	3.26491	0.896827	0	3.39576	2.61437
ENSDARG00000017366	prdm4	706.332	687.369	640.009	632.303	682.485	678.972	705.469	657.951
ENSDARG00000086449	znf1055	9.20303	4.83212	18.3735	10.883	6.27779	8.52266	5.09364	9.58604
ENSDARG00000025073	rpl18a	1840.61	2242.1	2202.77	1987.24	2119.2	2261.35	2388.07	2254.46
ENSDARG00000003570	hsp90b1	1301.08	1641.71	1391.28	1338.61	1526.4	1972.52	1432.16	1954.68
ENSDARG00000096011	si:dkeyp-4f2.3	24.1579	0	25.5187	8.70641	6.27779	15.1514	0	6.10021
ENSDARG00000106998	si:dkey-240n22.6	2.30076	2.41606	0	4.35321	0.896827	2.84089	0	3.48583
ENSDARG00000077926	si:dkey-48p11.3	97.7822	78.522	64.3071	101.212	108.516	65.3404	67.9152	77.5598
ENSDARG00000105675	BX005417.3	12.6542	0	5.10374	8.70641	16.1429	19.8862	11.8852	19.1721
ENSDARG00000033413	acot18	255.384	239.19	287.851	237.25	258.286	267.043	277.603	264.052
ENSDARG00000109558	BX571954.3	3.45114	3.62409	4.08299	2.1766	2.69048	6.62874	1.69788	2.61437
ENSDARG00000100049	BX571954.1	0	0	0	0	0	0	0	0
ENSDARG00000101292	si:dkey-201g16.1	19.5564	20.5365	29.6017	31.5608	20.627	23.6741	24.6193	17.4292
ENSDARG00000089296	si:dkey-240n22.6	714.385	24.1606	50.0167	1263.52	649.303	802.077	1303.12	1237.47
ENSDARG00000095521	znf1090	2.30076	2.41606	3.06224	9.79472	8.07144	8.52266	6.79152	4.35729
ENSDARG00000104625	pimr168	0	0	0	0	0	0	0	0
ENSDARG00000101236	cep83	266.888	333.416	273.561	287.312	247.524	276.513	285.244	326.797
ENSDARG00000061544	ano6	303.7	218.654	269.478	256.839	233.175	271.778	264.02	320.697
ENSDARG00000074873	pimr170	0	0	0	0	0	0	0	0
ENSDARG00000103365	pimr214	0	0	0	0	0	0	0	0
ENSDARG00000104584	si:dkeyp-4f2.3	6.90227	14.4964	8.16599	7.61811	10.7619	3.78785	16.9788	7.84312
ENSDARG00000090366	znf1065	36.8121	9.66424	31.6432	43.5321	14.3492	27.4619	19.5256	26.1437
ENSDARG00000095461	pimr171	0	0	0	0	0	0	0	0
ENSDARG00000094017	znf1137	3.45114	3.62409	10.2075	3.26491	1.79365	0.946962	0	1.74292
ENSDARG00000076690	avpr2l	1.15038	1.20803	0	2.1766	3.58731	0.946962	0	1.74292
ENSDARG00000076252	si:dkey-247i3.1	0	0	2.0415	3.26491	0	0.946962	0	0.871458
ENSDARG00000101363	ano2b	7522.32	5201.78	6668.55	8388.63	13611.1	12063.4	9365.51	13487.6
ENSDARG00000093165	si:dkey-16p6.2	89.7295	51.9453	93.9088	85.9758	91.4763	71.0222	62.8216	63.6165
ENSDARG00000095042	CU468826.1	8.05265	7.24818	16.332	9.79472	2.69048	6.62874	4.2447	6.97167
ENSDARG00000103538	BX571954.2	2.30076	0	3.06224	1.0883	0.896827	1.89392	0	2.61437
ENSDARG00000073881	slc41a2b	463.602	488.044	425.652	445.115	469.04	480.11	401.549	446.187
ENSDARG00000096162	BX927135.2	0	0	0	0	0	0	0	0
ENSDARG00000100412	si:ch211-171l17.14	8.05265	25.3686	14.2905	34.8257	26.9048	15.1514	39.9002	26.1437
ENSDARG00000020812	si:ch73-177h5.2	1.15038	1.20803	1.02075	2.1766	0	0.946962	0	3.48583
ENSDARG00000088836	si:ch211-76m11.5	8.05265	2.41606	9.18673	6.52981	6.27779	13.2575	2.54682	6.10021
ENSDARG00000037960	lrrc17	90.8799	94.2264	122.49	118.625	104.032	110.795	101.873	137.69
ENSDARG00000094215	BX005417.1	2.30076	3.62409	0	5.44151	3.58731	3.78785	2.54682	0
ENSDARG00000095013	si:dkey-240n22.3	35.6617	4.83212	13.2697	44.6204	34.0794	42.6133	50.0875	32.244
ENSDARG00000090947	si:dkey-29j8.1	3.45114	0	3.06224	1.0883	5.38096	0.946962	0	0.871458
ENSDARG00000096188	CT027801.2	13.8045	0	12.249	5.44151	5.38096	6.62874	2.54682	6.10021
ENSDARG00000096005	CT027801.1	0	7.24818	3.06224	4.35321	5.38096	1.89392	14.432	6.97167
ENSDARG00000094007	CU467633.3	0	0	0	1.0883	0	0	0	0
ENSDARG00000091013	si:dkey-84h14.2	5.75189	6.04015	20.415	7.61811	8.07144	10.4166	1.69788	9.58604
ENSDARG00000103872	si:dkey-84h14.4	0	0	0	0	0	0	0	0
ENSDARG00000102461	CR354372.1	150.7	119.595	122.49	136.038	127.349	139.203	149.413	122.876
ENSDARG00000027249	btg1	38858.6	36098.4	36871.5	37626.9	33942.2	30503.6	28768	33773.4
ENSDARG00000101296	si:ch211-170p16.1	0	0	1.02075	2.1766	0	0	1.69788	0.871458
ENSDARG00000006396	nrcama	6052.14	5623.38	5847.87	6046.6	5575.57	5598.44	6043.6	5948.57
ENSDARG00000005451	gdi2	9625.22	10331.1	10143.2	9900.28	10234.6	9663.75	10228	10126.3
ENSDARG00000095951	BX890562.3	9.20303	1.20803	15.3112	11.9713	7.17462	1.89392	5.94258	1.74292
ENSDARG00000100590	BX649421.1	9.20303	4.83212	9.18673	6.52981	10.7619	4.73481	8.4894	9.58604
ENSDARG00000093924	BX890562.2	5.75189	6.04015	11.2282	8.70641	16.1429	7.5757	11.8852	18.3006
ENSDARG00000099076	CU467646.4	0	0	0	0	0	0	0	0
ENSDARG00000092241	znf1009	226.625	167.916	171.486	159.98	165.016	171.4	171.486	149.019
ENSDARG00000034375	chst11	476.257	444.555	453.212	461.44	521.953	446.019	574.732	523.746
ENSDARG00000079698	asb13a.1	119.639	142.548	113.303	125.155	140.802	107.954	92.5345	105.446
ENSDARG00000102027	si:dkey-172k15.11	364.67	351.537	367.469	354.786	332.723	325.755	340.425	290.196
ENSDARG00000099945	CU467646.5	97.7822	83.3541	108.199	104.477	108.516	121.211	133.284	110.675
ENSDARG00000105689	znf1009	541.828	832.333	874.781	432.056	597.287	560.602	482.198	616.992
ENSDARG00000101763	CU467646.6	0	0	0	0	0	0	0	0
ENSDARG00000105831	znf1009	156.451	173.956	209.253	170.863	174.881	175.188	168.09	186.492
ENSDARG00000095717	si:dkey-172k15.6	475.106	469.924	467.503	289.488	452.898	410.035	284.395	277.124
ENSDARG00000096001	si:dkey-240n22.8	111.587	107.515	107.179	77.2694	104.032	127.84	85.743	91.5031
ENSDARG00000100963	CU468826.2	0	0	0	1.0883	0	3.78785	1.69788	2.61437
ENSDARG00000021239	apaf1	373.873	364.825	450.15	411.378	408.056	398.671	429.564	369.498
ENSDARG00000075090	CU467646.1	0	0	0	0	0	0	0	0
ENSDARG00000098610	si:ch211-207e19.2	5.75189	13.2883	2.0415	2.1766	0.896827	5.68177	0	2.61437
ENSDARG00000104678	CU467646.7	409.535	199.325	138.822	205.689	402.675	387.308	178.277	149.019
ENSDARG00000102480	BX005417.2	58.6693	78.522	116.365	99.0355	62.7779	68.1813	110.362	83.66
ENSDARG00000105712	CU467646.8	0	0	0	0	0	0	0	0.871458
ENSDARG00000095696	trpm2	14.9549	22.9526	23.4772	16.3245	25.1112	14.2044	29.7129	27.0152
ENSDARG00000045481	gsap	95.4814	161.876	136.78	167.598	198.199	149.62	178.277	169.063
ENSDARG00000004794	ccdc146	12.6542	28.9927	15.3112	21.766	11.6587	2.84089	67.0663	13.0719
ENSDARG00000045482	stk38l	446.347	567.774	468.523	410.29	498.636	489.58	506.817	532.461
ENSDARG00000076476	zgc:173770	0	0	0	0	0	0	0	0
ENSDARG00000099870	tnni4a	20.7068	13.2883	25.5187	29.3841	11.6587	30.3028	17.8277	23.5294
ENSDARG00000021590	magi2a	6354.69	6721.48	6095.91	5182.49	6260.75	5822.87	5407.75	6030.49
ENSDARG00000095486	CU467646.3	0	0	0	0	0	0	0	0
ENSDARG00000094558	si:dkeyp-53e4.1	8.05265	0	14.2905	9.79472	3.58731	8.52266	5.09364	7.84312
ENSDARG00000045843	apex1	645.362	605.223	614.49	657.334	589.215	613.632	657.929	722.439
ENSDARG00000096000	si:dkey-29j8.2	25.3083	16.9124	29.6017	17.4128	17.9365	22.7271	22.9214	17.4292
ENSDARG00000096072	BX927253.1	0	0	1.02075	0	0.896827	0	0	0
ENSDARG00000022424	slc26a5	992.777	1520.91	1104.45	1111.16	929.113	999.992	880.351	1033.55
ENSDARG00000096091	BX927253.2	2.30076	3.62409	5.10374	0	19.7302	7.5757	3.39576	5.22875
ENSDARG00000031737	pthlha	64.4212	50.7373	74.5146	56.5917	64.5715	79.5448	50.9364	78.4312
ENSDARG00000093685	CU467633.2	0	1.20803	0	0	0	0	0	0
ENSDARG00000019861	fgl2a	20.7068	65.2336	24.498	50.0619	26.9048	38.8255	113.758	27.8867
ENSDARG00000087293	si:dkey-84h14.1	3.45114	2.41606	0	3.26491	3.58731	7.5757	2.54682	0.871458
ENSDARG00000017163	sinup	6.90227	6.04015	6.12449	10.883	0.896827	1.89392	3.39576	2.61437
ENSDARG00000059043	ntf3	884.641	1017.16	1167.74	929.41	710.287	641.094	896.481	679.737
ENSDARG00000095993	znf1073	2.30076	10.8723	7.14524	2.1766	2.69048	8.52266	5.94258	2.61437
ENSDARG00000103310	znf1053	3.45114	1.20803	1.02075	0	0	0	0.84894	0
ENSDARG00000039185	nfyba	710.934	651.128	635.926	662.776	702.215	688.442	685.944	753.811
ENSDARG00000102635	znf1037	0	1.20803	2.0415	2.1766	1.79365	5.68177	2.54682	0.871458
ENSDARG00000020101	psmc2	1229.75	1372.32	1204.48	1108.98	1196.37	1297.34	1236.91	1268.84
ENSDARG00000090461	si:ch211-197f20.1	6.90227	13.2883	2.0415	7.61811	4.48413	4.73481	5.94258	1.74292
ENSDARG00000099652	xpot	2177.67	2163.58	2209.92	2042.74	2444.75	2513.24	2214.88	2501.09
ENSDARG00000059196	CU467633.1	3.45114	0	1.02075	1.0883	3.58731	1.89392	1.69788	1.74292
ENSDARG00000095989	AL807749.1	0	0	0	0	0	0	0	0
ENSDARG00000095440	si:dkeyp-53e4.2	11.5038	6.04015	8.16599	1.0883	4.48413	4.73481	0.84894	2.61437
ENSDARG00000096163	BX664605.1	0	0	3.06224	0	0.896827	3.78785	0	0.871458
ENSDARG00000020749	caprin2	23.0076	10.8723	22.4565	19.5894	26.008	30.3028	10.1873	24.4008
ENSDARG00000098177	si:dkey-28i19.3	10.3534	6.04015	14.2905	6.52981	10.7619	8.52266	9.33834	4.35729
ENSDARG00000102595	si:dkey-250k10.1	16.1053	1.20803	23.4772	3.26491	22.4207	12.3105	3.39576	6.10021
ENSDARG00000109604	znf1026	40.2632	7.24818	30.6224	25.0309	24.2143	55.8708	0.84894	17.4292
ENSDARG00000100283	BX571843.1	0	0	0	0	0	0	0	0
ENSDARG00000113192	si:dkey-29p23.2	3.45114	6.04015	5.10374	6.52981	2.69048	5.68177	6.79152	5.22875
ENSDARG00000114935	si:dkeyp-53e4.4	12.6542	9.66424	18.3735	9.79472	8.07144	13.2575	8.4894	13.0719
ENSDARG00000009262	FAR2	1039.94	895.151	995.23	1062.18	1182.91	945.068	1421.13	861.001
ENSDARG00000087714	si:ch211-226o13.1	16.1053	3.62409	20.415	9.79472	5.38096	21.7801	1.69788	9.58604
ENSDARG00000075281	tbc1d30	1807.24	2500.62	1926.15	1763.05	1964.95	1782.18	1936.43	1929.41
ENSDARG00000089875	zgc:173705	9.20303	1.20803	5.10374	0	2.69048	7.5757	2.54682	1.74292
ENSDARG00000113896	si:dkey-29p23.1	17.2557	2.41606	10.2075	9.79472	2.69048	13.2575	10.1873	6.10021
ENSDARG00000068161	si:dkey-16p6.4	0	0	0	1.0883	0	0	1.69788	0
ENSDARG00000101948	si:ch211-223g7.6	13.8045	1.20803	6.12449	8.70641	8.96827	11.3635	7.64046	7.84312
ENSDARG00000099330	si:ch211-246b8.5	0	0	1.02075	1.0883	0	0	0	0
ENSDARG00000105246	CT025695.1	2.30076	0	1.02075	0	1.79365	1.89392	0	0.871458
ENSDARG00000094023	AL935183.1	2.30076	3.62409	5.10374	1.0883	3.58731	0	5.94258	2.61437
ENSDARG00000045493	slc35e3	163.354	188.453	134.739	150.186	163.222	151.514	185.918	176.035
ENSDARG00000099751	si:dkey-250k10.4	1.15038	1.20803	3.06224	1.0883	0.896827	0.946962	0.84894	0.871458
ENSDARG00000099432	si:ch211-246b8.1	0	0	1.02075	0	0	6.62874	0	2.61437
ENSDARG00000114938	CT025695.2	3.45114	0	3.06224	0	0	0	0	2.61437
ENSDARG00000070314	cald1a	668.37	583.479	551.204	572.447	571.279	619.313	500.026	618.735
ENSDARG00000045524	lamb1b	134.594	67.6497	135.76	149.097	94.1668	111.742	200.35	111.547
ENSDARG00000103215	pimr169	0	0	0	0	0	0	0	0
ENSDARG00000102941	si:ch211-249c2.1	12.6542	0	13.2697	8.70641	6.27779	7.5757	1.69788	6.10021
ENSDARG00000043781	psmb10	273.79	108.723	153.112	250.309	264.564	278.407	283.546	197.821
ENSDARG00000097086	si:dkey-172k15.4	318.655	202.949	163.32	368.934	282.5	287.877	336.18	268.409
ENSDARG00000097215	si:dkey-172k15.3	173.707	182.413	198.025	130.596	158.738	186.552	174.882	151.634
ENSDARG00000058127	hcfc2	292.196	239.19	220.482	231.808	219.723	217.801	199.501	200.435
ENSDARG00000094305	si:ch211-226o13.3	0	0	0	0	0	0	0	0
ENSDARG00000087518	si:dkey-261p22.1	21.8572	22.9526	28.581	14.1479	26.008	21.7801	11.0362	20.0435
ENSDARG00000045685	cntn1b	2707.99	3062.36	2293.62	2260.4	2526.36	2633.5	2286.2	2435.73
ENSDARG00000045708	adm2a	21.8572	30.2008	51.0374	19.5894	35.8731	48.2951	42.447	23.5294
ENSDARG00000103105	BX936303.1	0	0	0	3.26491	3.58731	0.946962	0	4.35729
ENSDARG00000111465	znf1104	866.235	2.41606	914.59	481.029	485.183	841.85	4.2447	471.459
ENSDARG00000070126	si:dkey-22l11.6	4.60151	24.1606	24.498	3.26491	9.8651	3.78785	8.4894	6.97167
ENSDARG00000045765	asb13a.2	32.2106	35.0329	57.1619	46.797	62.7779	46.4012	59.4258	40.0871
ENSDARG00000023766	gnsa	2714.89	2739.81	2377.32	2530.3	2997.2	2881.61	2415.23	2924.61
ENSDARG00000105063	si:ch211-64i20.3	10.3534	19.3285	14.2905	3.26491	16.1429	12.3105	11.0362	6.97167
ENSDARG00000097286	FP102892.1	11.5038	13.2883	14.2905	13.0596	12.5556	12.3105	16.9788	21.7865
ENSDARG00000102716	AL645691.2	44.8648	113.555	146.988	31.5608	48.4287	61.5526	22.9214	46.1873
ENSDARG00000090355	pimr168	0	0	0	0	0	0.946962	0	0
ENSDARG00000099899	si:dkeyp-51g9.4	1.15038	2.41606	3.06224	5.44151	0	2.84089	0.84894	2.61437
ENSDARG00000032653	sinhcaf	330.159	210.197	460.357	471.235	413.437	306.816	660.475	416.557
ENSDARG00000102515	CR847504.1	0	0	0	0	0.896827	0	0	0
ENSDARG00000019396	rergla	1151.53	626.968	506.291	705.22	491.461	524.617	280.15	645.751
ENSDARG00000103992	si:ch211-237a4.2	6.90227	0	2.0415	3.26491	5.38096	4.73481	2.54682	0
ENSDARG00000102904	si:ch211-246b8.2	159.903	25.3686	187.818	63.1215	78.0239	126.893	22.0724	78.4312
ENSDARG00000045842	zgc:113263	1026.14	1017.16	1750.58	1572.6	1336.27	1279.35	1478	1616.56
ENSDARG00000095332	si:dkey-14d8.1	364.67	415.562	325.619	381.994	365.009	366.474	373.534	346.84
ENSDARG00000102104	CU855889.1	0	1.20803	2.0415	3.26491	0	3.78785	0.84894	0
ENSDARG00000101047	rtcb	295.647	305.632	256.208	259.016	380.255	446.019	304.77	417.429
ENSDARG00000018618	cpsf6	4606.11	4937.22	5252.77	5218.41	5230.29	4751.86	5249.85	4651.84
ENSDARG00000003512	anks1b	7131.2	7622.67	8039.41	7366.72	6458.95	6203.55	7330.6	6799.99
ENSDARG00000033443	mdm2	1358.6	1425.48	1409.65	1471.38	1973.92	1739.57	1743.72	1886.71
ENSDARG00000003789	dennd5b	10734.2	9345.32	10353.4	10028.7	9547.62	10982.9	8878.22	10562.9
ENSDARG00000096064	si:dkeyp-100h4.4	0	0	0	0	0	0.946962	0	0
ENSDARG00000100780	slco1e1	82.8272	80.938	174.548	106.654	134.524	180.87	44.1449	76.6883
ENSDARG00000113690	si:ch211-223g7.6	50.6166	27.7847	44.9129	41.3555	40.3572	53.0299	37.3534	39.2156
ENSDARG00000062968	sbf1	12708.2	12376.3	10796.5	11223.7	11272.2	11131.5	11573.6	11082.3
ENSDARG00000096067	si:dkeyp-100h4.7	0	0	0	0	0	0	0	0
ENSDARG00000078167	si:dkeyp-100h4.1	50.6166	242.814	68.3901	33.7374	40.3572	59.6586	15.2809	39.2156
ENSDARG00000104108	slco1d1	176.008	93.0183	127.594	113.183	119.278	131.628	123.945	79.3027
ENSDARG00000099825	zgc:174944	16.1053	6.04015	27.5602	17.4128	16.1429	36.9315	14.432	22.6579
ENSDARG00000096109	si:dkeyp-100h4.2	0	0	0	0	0	0	0	0
ENSDARG00000045788	avpr1ab	139.196	128.051	57.1619	107.742	74.4366	87.1205	92.5345	93.246
ENSDARG00000115094	CABZ01087415.1	116.188	163.084	181.693	115.36	138.111	141.097	151.111	108.061
ENSDARG00000025046	AL935186.1	3.45114	0	0	0	0	1.89392	0	1.74292
ENSDARG00000032765	net1	2448.01	1379.57	3026.52	2943.86	2772.09	2471.57	3243.8	2596.95
ENSDARG00000068857	gbp4	1.15038	1.20803	0	0	0	0	0	0.871458
ENSDARG00000045789	srgap1b	531.475	693.409	501.187	486.471	495.048	420.451	531.437	478.431
ENSDARG00000013476	arhgef39	16.1053	7.24818	14.2905	26.1192	17.9365	17.9923	16.9788	10.4575
ENSDARG00000102215	si:ch211-227e10.6	9.20303	6.04015	11.2282	6.52981	5.38096	20.8332	0.84894	12.2004
ENSDARG00000099833	fbxo7	292.196	247.646	195.984	273.164	312.096	328.596	229.214	245.751
ENSDARG00000103265	si:ch211-223g7.2	14.9549	4.83212	12.249	8.70641	8.07144	13.2575	4.2447	8.71458
ENSDARG00000098145	BX572628.1	0	0	1.02075	0	0	0	0	0
ENSDARG00000068874	PTCHD3	0	0	0	0	0	0	0	0
ENSDARG00000096726	hspa12a.2	2.30076	6.04015	17.3527	2.1766	1.79365	0	0.84894	0.871458
ENSDARG00000068869	hspa12a.1	1.15038	0	12.249	0	4.48413	0.946962	0	0.871458
ENSDARG00000068865	si:dkey-61p9.7	0	1.20803	29.6017	2.1766	3.58731	2.84089	0.84894	1.74292
ENSDARG00000045525	tmcc3	857.032	933.807	1046.27	935.94	986.51	995.257	894.783	1076.25
ENSDARG00000045483	lrtm2a	1140.02	1112.6	1109.55	1225.43	1215.2	1064.39	1434.71	1216.56
ENSDARG00000099785	si:dkey-146m20.13	0	0	0	0	0	0	0	0
ENSDARG00000092759	si:dkey-61p9.9	17.2557	10.8723	6.12449	8.70641	12.5556	16.0984	9.33834	7.84312
ENSDARG00000097345	AL935186.3	0	2.41606	1.02075	1.0883	0	0	0	0.871458
ENSDARG00000096762	si:dkey-61p9.11	4.60151	4.83212	2.0415	8.70641	4.48413	3.78785	4.2447	5.22875
ENSDARG00000092471	si:dkey-7j22.1	159.903	9.66424	141.884	136.038	123.762	162.878	81.4983	127.233
ENSDARG00000097091	si:dkey-7j22.2	28.7595	4.83212	15.3112	18.5011	16.1429	23.6741	32.2597	16.5577
ENSDARG00000103870	CU855889.2	31.0602	7.24818	15.3112	44.6204	97.7541	74.81	46.6917	78.4312
ENSDARG00000088640	znf1115	31.0602	140.132	58.1827	59.8566	48.4287	59.6586	39.0512	45.3158
ENSDARG00000117156	si:dkey-7j22.4	8.05265	2.41606	14.2905	10.883	6.27779	1.89392	13.583	7.84312
ENSDARG00000097393	BX897720.1	2.30076	1.20803	0	0	0	0	0	0
ENSDARG00000039356	zgc:194209	429.091	455.427	431.777	488.648	473.525	410.982	403.247	410.457
ENSDARG00000090192	si:dkey-16p6.1	10.3534	30.2008	21.4357	25.0309	22.4207	22.7271	14.432	11.329
ENSDARG00000109466	si:dkeyp-77c4.5	86.2784	106.307	90.8466	102.3	100.445	75.757	99.326	81.9171
ENSDARG00000113564	znf1107	87.4288	44.6971	85.7429	62.0332	86.0954	83.3327	75.5557	63.6165
ENSDARG00000096046	BX649307.1	2.30076	0	9.18673	5.44151	6.27779	2.84089	7.64046	8.71458
ENSDARG00000023026	pkp2	67.8723	71.2738	68.3901	53.3268	78.9208	60.6056	75.5557	86.2744
ENSDARG00000116587	znf980	16.1053	26.5767	14.2905	20.6777	12.5556	6.62874	16.1299	10.4575
ENSDARG00000045822	tnnt2e	34.5114	35.0329	52.0582	43.5321	27.8016	36.9315	34.8065	46.1873
ENSDARG00000086296	znf1137	27.6091	12.0803	10.2075	21.766	17.9365	13.2575	11.8852	10.4575
ENSDARG00000045687	pdzrn4	37.9625	48.3212	50.0167	52.2385	29.5953	35.9846	56.03	33.1154
ENSDARG00000098615	BX901954.1	0	0	0	0	0	0	0	0
ENSDARG00000109358	trhde.2	3903.23	4103.68	3772.69	3495.63	3327.23	3589.93	3691.19	3869.27
ENSDARG00000045900	agbl5	1203.3	1179.04	1159.57	1086.13	1277.98	1091.85	1140.13	1110.24
ENSDARG00000042469	ndufa12	1172.24	1540.24	907.445	951.176	1032.25	947.909	942.324	1073.64
ENSDARG00000095275	si:dkey-269p2.1	4.60151	6.04015	5.10374	3.26491	1.79365	10.4166	1.69788	6.97167
ENSDARG00000096118	ost4	74.7746	85.7702	55.1204	87.0641	79.8176	78.5979	72.1599	101.089
ENSDARG00000113431	si:ch211-276i6.1	2.30076	1.20803	6.12449	7.61811	3.58731	5.68177	0	0.871458
ENSDARG00000100414	si:ch211-227e10.2	0	0	0	0	0	0	0	0
ENSDARG00000026855	cacna2d4a	1345.94	966.424	1561.74	1326.64	1617.88	1820.06	1286.14	2757.29
ENSDARG00000104968	si:ch211-227e10.1	23.0076	1.20803	10.2075	20.6777	10.7619	22.7271	5.94258	7.84312
ENSDARG00000015966	yaf2	890.393	942.264	800.267	868.465	920.144	902.455	977.13	923.746
ENSDARG00000101459	si:dkey-279j5.1	96.6318	24.1606	78.5976	51.1502	56.5001	89.9614	16.1299	42.7015
ENSDARG00000014395	selenoo2	1600.18	666.833	1230	2121.1	5287.69	5667.57	2904.22	4371.23
ENSDARG00000115299	si:ch211-227e10.3	14.9549	13.2883	25.5187	15.2362	13.4524	17.9923	2.54682	8.71458
ENSDARG00000045790	C4H12orf66	222.023	257.31	235.793	266.634	216.135	200.756	241.099	233.551
ENSDARG00000059064	rassf3	1735.92	2141.84	1821.01	2140.69	1757.78	1621.2	1536.58	1702.83
ENSDARG00000045691	zcrb1	166.805	331	187.818	175.217	284.294	209.279	263.171	239.651
ENSDARG00000099725	FP236161.1	0	0	1.02075	0	0	0	0	0
ENSDARG00000045692	pphln1	743.144	908.439	815.578	834.728	897.724	826.698	928.741	820.914
ENSDARG00000096208	si:dkeyp-100h4.8	1.15038	0	0	0	0.896827	0.946962	0	0
ENSDARG00000089852	si:dkey-51d8.1	32.2106	15.7044	55.1204	50.0619	59.1906	44.5072	53.4832	30.501
ENSDARG00000004497	tspan33a	3.45114	7.24818	6.12449	22.8543	12.5556	18.9392	22.0724	18.3006
ENSDARG00000045527	nr2c1	561.385	640.256	622.656	588.771	511.191	587.117	570.488	595.206
ENSDARG00000045874	yeats4	181.76	146.172	174.548	200.248	224.207	205.491	213.084	237.908
ENSDARG00000045873	frs2a	277.241	339.457	261.312	218.749	288.778	274.619	317.504	270.152
ENSDARG00000057468	kcnc2	363.52	449.387	406.258	410.29	318.374	334.278	409.189	399.999
ENSDARG00000022550	gxylt1b	138.045	173.956	141.884	140.391	113.897	132.575	153.658	140.305
ENSDARG00000008720	lmo3	525.723	614.887	535.893	416.82	425.096	430.868	450.787	421.786
ENSDARG00000111837	trhde.2	2624.01	2652.83	2556.97	2420.38	2410.67	2442.22	2740.38	2728.54
ENSDARG00000105245	CR388413.5	0	0	0	0	0	0.946962	0	0
ENSDARG00000100537	CR388413.1	0	0	0	0	0	0	0	0
ENSDARG00000104052	CR388413.4	0	3.62409	0	0	0	0.946962	0	0
ENSDARG00000027316	tcp11l2	1566.82	1327.63	1067.7	1298.34	1327.3	1459.27	1082.4	1618.3
ENSDARG00000078520	ikbip	65.5716	99.0585	137.801	78.3577	63.6747	61.5526	91.6855	63.6165
ENSDARG00000063563	creb3l2	881.19	385.362	568.557	975.118	1018.8	821.016	741.974	927.232
ENSDARG00000045484	dcp1b	610.851	799.716	633.885	722.632	614.326	591.851	708.865	602.178
ENSDARG00000100654	si:dkey-207m2.4	25.3083	361.201	322.556	48.9736	39.4604	44.5072	44.1449	47.9302
ENSDARG00000057929	naf1	357.768	462.676	165.361	273.164	282.5	308.71	155.356	325.925
ENSDARG00000101992	si:dkey-238k10.3	111.587	192.077	323.577	149.097	143.492	157.196	157.903	139.433
ENSDARG00000032405	ckap4	18.4061	27.7847	19.3942	20.6777	20.627	16.0984	19.5256	15.6862
ENSDARG00000097583	arfgap3	78.2257	157.044	155.154	93.594	99.5478	106.06	81.4983	88.0173
ENSDARG00000004055	uhrf1bp1l	4787.87	5361.24	5287.48	5196.64	4885.91	4426.1	4753.22	5410.01
ENSDARG00000016968	tmem214	1030.74	931.391	948.275	966.412	1012.52	1001.89	1000.05	1101.52
ENSDARG00000095159	BX649500.1	6.90227	8.45621	13.2697	20.6777	22.4207	17.9923	8.4894	11.329
ENSDARG00000093371	BX649476.1	18.4061	6.04015	22.4565	11.9713	20.627	27.4619	8.4894	31.3725
ENSDARG00000087206	cct2	295.647	415.562	368.49	364.581	420.612	457.383	389.664	467.102
ENSDARG00000039302	terfa	461.302	567.774	535.893	550.681	449.31	412.876	499.177	413.071
ENSDARG00000011769	cpm	178.309	67.6497	281.727	133.861	144.389	179.923	73.0089	149.891
ENSDARG00000102278	CR388413.3	0	0	0	0	0	0	0	0
ENSDARG00000022795	golt1ba	134.594	120.803	131.677	145.832	110.31	143.938	120.549	149.019
ENSDARG00000100987	CR388413.2	0	0	0	0	0	0	0.84894	0
ENSDARG00000004904	gys2	4.60151	0	7.14524	2.1766	0	2.84089	5.94258	3.48583
ENSDARG00000087597	si:dkey-51d8.3	10.3534	3.62409	32.6639	14.1479	8.96827	14.2044	10.1873	9.58604
ENSDARG00000099493	CR847906.1	16.1053	10.8723	15.3112	15.2362	15.2461	6.62874	16.9788	11.329
ENSDARG00000039350	ssbp1	235.828	160.668	213.336	228.543	217.032	214.014	210.537	241.394
ENSDARG00000095132	si:ch211-227e10.6	1.15038	7.24818	6.12449	9.79472	11.6587	9.46962	9.33834	6.10021
ENSDARG00000101469	si:dkey-56m15.2	21.8572	12.0803	34.7054	15.2362	15.2461	19.8862	10.1873	24.4008
ENSDARG00000096147	BX465862.4	1099.76	1009.91	2414.07	1593.27	2080.64	1962.11	1872.76	1844.88
ENSDARG00000116197	si:dkeyp-4c4.2	27.6091	7.24818	29.6017	13.0596	15.2461	31.2498	6.79152	9.58604
ENSDARG00000093461	si:dkey-56m15.6	3.45114	2.41606	5.10374	11.9713	5.38096	10.4166	10.1873	7.84312
ENSDARG00000103420	si:dkey-56m15.5	159.903	112.347	193.942	165.422	198.199	162.878	177.428	193.464
ENSDARG00000058159	ipo8	2388.19	2498.21	581.827	1659.66	1726.39	1653.4	647.741	1651.41
ENSDARG00000095186	BX324164.2	2.30076	8.45621	7.14524	5.44151	4.48413	1.89392	1.69788	2.61437
ENSDARG00000097353	BX324164.3	27.6091	20.5365	23.4772	28.2958	34.9762	18.9392	13.583	30.501
ENSDARG00000094254	BX324164.1	1.15038	28.9927	11.2282	3.26491	2.69048	0.946962	3.39576	1.74292
ENSDARG00000104262	si:dkey-56m15.3	0	0	0	1.0883	0	0	0	0
ENSDARG00000093058	STMP1	740.844	549.654	679.818	654.069	671.723	789.767	477.104	743.354
ENSDARG00000097507	BX324164.4	36.8121	59.1935	58.1827	89.2408	80.7144	69.1283	68.7642	73.2025
ENSDARG00000103281	si:dkey-56m15.9	1.15038	1.20803	2.0415	0	0.896827	0.946962	0.84894	0
ENSDARG00000045837	si:dkey-14d8.20	1582.92	231.942	1046.27	2210.34	6766.56	7098.43	3441.6	5377.77
ENSDARG00000104380	si:dkey-238k10.2	117.339	636.632	802.308	132.773	143.492	155.302	170.637	122.004
ENSDARG00000095099	BX649516.1	1.15038	2.41606	3.06224	2.1766	5.38096	3.78785	5.94258	3.48583
ENSDARG00000056859	spx	10.3534	22.9526	12.249	15.2362	10.7619	14.2044	26.3171	13.9433
ENSDARG00000099932	BX005245.1	3.45114	0	6.12449	2.1766	2.69048	14.2044	5.09364	2.61437
ENSDARG00000104270	si:dkey-56m15.7	0	0	0	0	0	0	0	0
ENSDARG00000096078	BX649516.3	0	1.20803	1.02075	1.0883	0.896827	0	0	0
ENSDARG00000098426	si:dkey-56m15.8	1.15038	12.0803	6.12449	3.26491	1.79365	5.68177	2.54682	0
ENSDARG00000099384	si:dkey-238k10.1	34.5114	1346.95	1646.47	25.0309	40.3572	39.7724	26.3171	35.7298
ENSDARG00000116763	BX649516.5	0	0	0	0	0	0	0	0
ENSDARG00000096986	si:dkey-14d8.22	75.925	59.1935	47.9752	60.9449	68.1588	68.1813	65.3684	60.1306
ENSDARG00000100669	si:dkey-61p9.9	0	85.7702	87.7844	5.44151	4.48413	1.89392	2.54682	2.61437
ENSDARG00000078014	pacsin2	433.693	295.967	262.332	324.314	278.913	319.126	245.344	300.653
ENSDARG00000098167	si:dkey-176f19.4	0	0	0	0	0.896827	0	0	0.871458
ENSDARG00000057921	ccdc136b	1389.66	1587.35	1285.12	1310.32	1268.11	1255.67	1280.2	1108.49
ENSDARG00000100961	zgc:174653	5.75189	7.24818	4.08299	3.26491	3.58731	0.946962	2.54682	2.61437
ENSDARG00000101463	si:dkey-176f19.1	0	4.83212	0	2.1766	1.79365	0.946962	5.09364	0
ENSDARG00000103348	si:dkey-176f19.7	8.05265	1.20803	10.2075	6.52981	0	7.5757	4.2447	4.35729
ENSDARG00000098758	znf1125	0	0	1.02075	0	0	0	0	0
ENSDARG00000098677	zgc:174180	1.15038	6.04015	1.02075	1.0883	0.896827	0	0.84894	0.871458
ENSDARG00000008398	cacna1c	2190.32	2434.18	2145.61	1975.27	2033.11	2035.97	2234.41	2201.3
ENSDARG00000098409	BX005376.1	147.248	358.785	413.403	185.011	175.778	208.332	182.522	181.263
ENSDARG00000104038	znf1023	18.4061	8.45621	31.6432	20.6777	22.4207	16.0984	18.6767	19.1721
ENSDARG00000114908	znf1089	34.5114	4.83212	33.6847	23.9426	24.2143	18.9392	4.2447	17.4292
ENSDARG00000090778	ttll1	498.114	1092.06	1137.11	462.528	482.493	464.959	470.313	472.33
ENSDARG00000002952	smo	254.234	176.372	251.104	249.221	214.342	211.173	215.631	236.165
ENSDARG00000022187	usp6nl	2645.87	2111.64	2898.93	2476.97	2360.45	2724.41	1994.16	2301.52
ENSDARG00000073963	si:ch211-258f14.2	1627.79	1767.35	1468.86	1592.19	2051.94	1821.01	1695.33	1934.64
ENSDARG00000022165	mgst1.2	21.8572	35.0329	20.415	35.914	35.8731	39.7724	54.3322	49.6731
ENSDARG00000032618	mgst1.1	19.5564	51.9453	32.6639	48.9736	60.0874	53.0299	117.154	44.4444
ENSDARG00000079143	si:ch73-278m9.1	318.655	251.27	233.751	294.93	256.492	235.794	251.286	235.294
ENSDARG00000015278	plxnc1	276.091	274.223	258.249	291.665	224.207	336.172	266.567	307.625
ENSDARG00000102878	mapre3b	6496.19	6995.7	6779.81	6708.29	5580.06	5440.3	5799.96	5881.47
ENSDARG00000045528	fgd6	871.987	705.49	767.603	717.191	610.739	731.055	664.72	739.868
ENSDARG00000115564	si:ch211-271g18.4	2.30076	0	3.06224	2.1766	1.79365	5.68177	0	3.48583
ENSDARG00000099255	BX465836.2	14.9549	1.20803	14.2905	14.1479	6.27779	14.2044	0	7.84312
ENSDARG00000069607	zgc:162331	8642.79	7522.41	7070.72	8488.75	5789.02	5665.68	6393.37	5826.57
ENSDARG00000098213	BX465836.1	0	1.20803	0	0	0	0	0.84894	0.871458
ENSDARG00000099277	znf1039	3.45114	8.45621	12.249	2.1766	3.58731	2.84089	5.09364	6.97167
ENSDARG00000101623	znf1109	41.4136	0	35.7262	15.2362	17.0397	25.568	0.84894	20.0435
ENSDARG00000100386	si:dkey-61p9.9	9.20303	4.83212	13.2697	2.1766	7.17462	11.3635	5.94258	16.5577
ENSDARG00000111046	znf1116	33.361	8.45621	23.4772	22.8543	14.3492	31.2498	12.7341	17.4292
ENSDARG00000101483	CT027586.1	0	0	0	0	0	0	0	0
ENSDARG00000102256	si:dkey-157e10.6	21.8572	37.4489	20.415	11.9713	16.1429	22.7271	2.54682	7.84312
ENSDARG00000101165	si:dkey-157e10.8	0	0	0	1.0883	0	0	0.84894	0.871458
ENSDARG00000103536	BX546503.1	1.15038	0	2.0415	0	1.79365	1.89392	0.84894	0
ENSDARG00000101997	si:dkey-191j3.2	0	2.41606	2.0415	2.1766	0	0	0	2.61437
ENSDARG00000057714	cmah	3.45114	4.83212	5.10374	1.0883	2.69048	0	0.84894	0
ENSDARG00000098193	znf998	3.45114	1.20803	5.10374	3.26491	2.69048	4.73481	0.84894	2.61437
ENSDARG00000099152	si:dkey-190j3.2	8.05265	4.83212	6.12449	4.35321	8.96827	1.89392	1.69788	2.61437
ENSDARG00000002131	celf2	3755.99	3526.24	3646.11	3737.23	3715.55	3553.95	4295.64	3319.38
ENSDARG00000025576	mkln1	1677.25	2318.21	2464.09	1929.56	2341.62	2205.48	2380.43	2168.19
ENSDARG00000045601	cax1	0	0	1.02075	0	0	0.946962	2.54682	0.871458
ENSDARG00000063149	tmtc1	8153.88	7114.09	3809.43	7087.02	6938.75	6650.52	3353.31	7794.32
ENSDARG00000100099	si:dkey-238o14.1	2.30076	2.41606	3.06224	0	1.79365	3.78785	0	0
ENSDARG00000028192	cradd	67.8723	101.475	86.7636	80.5343	57.3969	81.4388	75.5557	83.66
ENSDARG00000090769	si:dkey-51d8.6	36.8121	48.3212	60.2241	44.6204	52.016	44.5072	57.7279	59.2592
ENSDARG00000098452	si:dkey-151g22.1	2.30076	6.04015	2.0415	4.35321	0.896827	1.89392	1.69788	2.61437
ENSDARG00000005897	dera	286.444	241.606	236.814	273.164	286.088	292.611	282.697	284.967
ENSDARG00000045835	si:dkey-14d8.6	0	0	0	0	0	0	0	0.871458
ENSDARG00000045224	glipr1a	1.15038	0	0	3.26491	0.896827	1.89392	1.69788	0
ENSDARG00000059311	dpysl5b	3145.13	3165.04	3419.51	3207.23	2811.55	3035.01	3407.65	3008.27
ENSDARG00000007764	klhdc10	825.972	910.855	846.2	837.992	904.002	917.607	1037.4	962.961
ENSDARG00000045834	si:dkey-14d8.7	0	0	0	0	0	0	0	0
ENSDARG00000116216	znf1046	39.1129	31.4088	41.8507	34.8257	36.7699	37.8785	37.3534	27.8867
ENSDARG00000045836	mapk11	108.136	97.8505	88.8051	81.6226	97.7541	124.999	104.42	95.8604
ENSDARG00000104681	si:dkeyp-87d1.1	0	0	2.0415	0	0	1.89392	0	0
ENSDARG00000098335	BX537137.2	0	1.20803	0	0	0	0	0	0
ENSDARG00000092677	coa6	136.895	172.748	126.573	103.389	95.9605	141.097	123.096	147.276
ENSDARG00000103473	BX537137.3	4.60151	2.41606	3.06224	3.26491	0.896827	0.946962	0	1.74292
ENSDARG00000006409	mapk12b	2.30076	4.83212	2.0415	0	2.69048	0	1.69788	0
ENSDARG00000020871	ptprz1b	4150.57	4084.35	3607.32	4048.48	3876.98	3591.83	4387.32	3735.07
ENSDARG00000093254	znf569l	33.361	22.9526	41.8507	25.0309	34.9762	21.7801	23.7703	15.6862
ENSDARG00000096074	BX649516.2	6.90227	1.20803	2.0415	5.44151	3.58731	2.84089	5.09364	2.61437
ENSDARG00000096217	si:dkey-51d8.9	32.2106	33.8249	115.345	119.713	133.627	38.8255	135.83	110.675
ENSDARG00000105057	CR762475.3	0	0	0	0	3.58731	1.89392	0	0.871458
ENSDARG00000096107	BX649516.4	108.136	105.099	128.614	90.3291	96.8573	105.113	108.664	91.5031
ENSDARG00000059053	slc13a4	261.136	311.672	429.735	466.881	598.184	1127.83	275.906	443.572
ENSDARG00000011246	krr1	163.354	202.949	167.403	166.51	177.572	152.461	181.673	168.191
ENSDARG00000103031	znf1029	12.6542	10.8723	22.4565	32.6491	21.5238	20.8332	16.9788	13.0719
ENSDARG00000102543	CR762475.2	0	0	0	0	0	0	0	0
ENSDARG00000019644	ldhba	11119.6	12457.2	10053.3	11578.4	12014.8	11962	11045.6	13446.6
ENSDARG00000096012	znf1115	184.061	159.46	206.191	186.1	143.492	157.196	121.398	135.947
ENSDARG00000088861	znf1021	41.4136	32.6168	41.8507	41.3555	25.1112	22.7271	43.2959	17.4292
ENSDARG00000045557	socs2	907.649	542.406	903.362	963.147	1012.52	1230.1	792.91	1091.94
ENSDARG00000117096	znf1138	17.2557	15.7044	13.2697	11.9713	12.5556	17.9923	16.9788	12.2004
ENSDARG00000097434	BX649398.2	5.75189	3.62409	6.12449	13.0596	10.7619	7.5757	5.94258	6.97167
ENSDARG00000096041	si:ch211-162i8.2	6.90227	4.83212	4.08299	4.35321	8.07144	0.946962	3.39576	5.22875
ENSDARG00000009252	napepld	155.301	152.212	132.697	129.508	149.77	149.62	149.413	162.091
ENSDARG00000045555	sco2	111.587	137.715	76.5561	105.565	84.3017	105.113	105.269	124.619
ENSDARG00000098430	znf1078	5.75189	6.04015	5.10374	10.883	8.07144	5.68177	8.4894	3.48583
ENSDARG00000033757	ncaph2	13.8045	24.1606	23.4772	30.4725	17.0397	17.9923	30.5618	28.7581
ENSDARG00000105304	CR762475.4	27.6091	1.20803	36.7469	18.5011	16.1429	33.1437	5.09364	13.0719
ENSDARG00000032799	kcnd2	2924.26	2263.85	2133.36	2401.88	2118.31	2210.21	2029.82	2645.75
ENSDARG00000053127	helb	103.534	76.1059	115.345	113.183	86.9922	85.2266	72.1599	97.6033
ENSDARG00000096823	BX571796.1	0	0	1.02075	0	0	0	0	0
ENSDARG00000062651	zc3hc1	330.159	399.858	345.013	341.727	348.866	405.3	355.706	385.185
ENSDARG00000099670	znf1074	1.15038	2.41606	5.10374	2.1766	5.38096	3.78785	2.54682	0.871458
ENSDARG00000045898	si:ch211-152c2.3	2001.66	2094.72	1348.41	1342.96	1113.86	1305.86	1245.4	1597.38
ENSDARG00000100214	si:dkey-247i3.6	12.6542	6.04015	10.2075	11.9713	8.96827	13.2575	17.8277	7.84312
ENSDARG00000017386	sobpb	272.64	235.566	223.544	339.55	281.604	300.187	230.912	421.786
ENSDARG00000075215	vezt	784.558	1107.76	842.117	937.028	946.152	906.243	1118.05	940.303
ENSDARG00000111716	si:ch211-162i8.5	142.647	102.683	162.299	153.451	130.937	134.469	129.039	116.775
ENSDARG00000027424	slc25a3a	12977.4	12499.5	11474.2	11920.2	10678.5	11571.9	10517.5	11691.5
ENSDARG00000090033	si:dkey-16p6.1	51.767	78.522	73.4939	57.68	49.3255	51.136	77.2536	53.159
ENSDARG00000073965	si:dkey-202b22.5	1.15038	0	3.06224	2.1766	0	0.946962	0	2.61437
ENSDARG00000011764	ints13	606.249	771.931	680.839	680.189	644.819	668.555	716.505	630.064
ENSDARG00000053709	si:ch73-89b15.3	8.05265	8.45621	11.2282	18.5011	9.8651	10.4166	18.6767	6.97167
ENSDARG00000087168	si:ch211-162i8.4	5.75189	3.62409	4.08299	7.61811	6.27779	3.78785	7.64046	6.10021
ENSDARG00000101213	CU278559.1	3.45114	4.83212	5.10374	1.0883	3.58731	6.62874	1.69788	2.61437
ENSDARG00000098155	CT583728.1	0	1.20803	0	0	0	0	0	0
ENSDARG00000016538	zgc:55888	1370.1	1165.75	82.6806	911.997	861.851	753.782	60.2747	955.118
ENSDARG00000116226	CT583728.26	0	0	0	0	0	0	0	0
ENSDARG00000016526	gata3	27.6091	20.5365	44.9129	33.7374	25.1112	35.0376	30.5618	27.8867
ENSDARG00000096194	BX649518.1	0	4.83212	1.02075	1.0883	0.896827	0	5.09364	0.871458
ENSDARG00000109749	si:ch211-162i8.7	0	0	7.14524	3.26491	0.896827	0.946962	0.84894	0.871458
ENSDARG00000045552	si:dkey-202b22.6	0	1.20803	0	0	2.69048	0.946962	0	2.61437
ENSDARG00000087699	si:dkey-256i11.3	0	0	0	1.0883	0.896827	0	0	0
ENSDARG00000032389	tspan12	8.05265	15.7044	10.2075	16.3245	14.3492	15.1514	15.2809	8.71458
ENSDARG00000096084	si:dkey-256i11.6	1.15038	0	5.10374	2.1766	5.38096	0.946962	0	3.48583
ENSDARG00000045694	prickle1b	1138.87	1180.25	1276.96	1191.69	999.962	1006.62	1234.36	1095.42
ENSDARG00000070441	zdhhc17	1882.02	1894.19	1757.73	1756.52	1757.78	1791.65	1764.95	1782.13
ENSDARG00000093713	si:dkey-256i11.2	2.30076	1.20803	2.0415	3.26491	2.69048	2.84089	3.39576	2.61437
ENSDARG00000111237	CT583728.13	2.30076	2.41606	0	0	1.79365	0.946962	0.84894	1.74292
ENSDARG00000110315	CT583728.11	0	0	0	0	0	0	0	0
ENSDARG00000099372	CT583728.3	0	0	0	0	0	0	0	0
ENSDARG00000103411	CT583728.6	0	0	0	0	0	0	0	0
ENSDARG00000115716	CT583728.23	0	0	0	0	0	0	0	0
ENSDARG00000115021	CT583728.22	0	0	0	0	0	0	0	0
ENSDARG00000103201	CT583728.5	0	0	0	0	0	0	0	0
ENSDARG00000109296	CT583728.8	0	0	0	0	0	0	0	0
ENSDARG00000114429	CT583728.19	0	0	0	0	0	0	0	0
ENSDARG00000103635	CT583728.7	0	0	0	0	0	0	0	0
ENSDARG00000098506	CT583728.2	0	0	0	0	0	3.78785	0	0
ENSDARG00000000019	ube2h	5399.88	4487.83	5440.59	5145.49	5791.71	5611.7	4870.37	5788.23
ENSDARG00000101517	CT583728.4	112.737	4.83212	104.116	52.2385	53.8096	117.423	5.94258	54.9019
ENSDARG00000103719	AL772298.2	0	0	0	0	0	0	0	0
ENSDARG00000031228	podxl	177.158	83.3541	53.0789	128.42	98.651	125.946	203.746	81.9171
ENSDARG00000097579	CT573048.1	1.15038	1.20803	1.02075	0	0	0	0.84894	0
ENSDARG00000069261	metap2a	537.227	490.46	400.133	435.321	359.628	386.361	312.41	469.716
ENSDARG00000096098	BX649399.1	0	0	0	0	0	0	0	0
ENSDARG00000006060	crybg1b	322.106	282.679	275.602	339.55	268.151	277.46	275.057	230.936
ENSDARG00000045513	taf3	1503.54	1733.52	1494.38	1547.57	1479.76	1424.23	1571.39	1345.53
ENSDARG00000114893	znf1038	27.6091	20.5365	26.5395	35.914	20.627	21.7801	29.7129	13.9433
ENSDARG00000102644	BX927193.1	4.60151	0	6.12449	3.26491	2.69048	3.78785	1.69788	3.48583
ENSDARG00000098878	BX927164.1	2.30076	1.20803	3.06224	2.1766	0.896827	1.89392	0.84894	3.48583
ENSDARG00000007315	tmpoa	398.031	390.194	362.366	371.111	344.382	358.899	421.074	389.542
ENSDARG00000101695	si:dkey-26m3.3	63.2708	96.6424	80.6391	52.2385	55.6033	76.704	55.1811	76.6883
ENSDARG00000034326	ing3	1434.52	1419.44	1463.75	1386.5	1358.69	1290.71	1390.56	1388.23
ENSDARG00000099829	BX927336.2	493.512	444.555	412.382	311.254	353.35	410.035	266.567	400.871
ENSDARG00000104925	si:dkey-26m3.2	0	8.45621	4.08299	3.26491	8.07144	0	12.7341	9.58604
ENSDARG00000102848	BX927336.3	48.3159	53.1533	39.8092	48.9736	39.4604	36.9315	28.864	44.4444
ENSDARG00000101598	si:ch211-215p11.1	811.017	575.022	815.578	732.427	795.485	849.425	597.654	618.735
ENSDARG00000025859	lmf2b	259.986	302.008	120.448	244.868	208.961	202.65	131.586	161.22
ENSDARG00000089005	AL772298.1	0	0	1.02075	0	0	1.89392	0	0
ENSDARG00000101450	si:ch211-215p11.3	3.45114	13.2883	15.3112	9.79472	13.4524	16.0984	2.54682	16.5577
ENSDARG00000101689	si:dkey-16p6.1	47.1655	55.5694	54.0997	60.9449	58.2937	74.81	73.0089	66.2308
ENSDARG00000113022	si:ch211-207e19.15	2.30076	1.20803	2.0415	3.26491	1.79365	0	1.69788	4.35729
ENSDARG00000093427	BX465862.2	100.083	59.1935	84.7221	109.918	124.659	82.3857	85.743	92.3746
ENSDARG00000104893	si:ch211-207e19.2	2.30076	14.4964	11.2282	3.26491	8.96827	16.0984	5.09364	6.10021
ENSDARG00000096099	BX465862.3	10.3534	19.3285	14.2905	17.4128	11.6587	13.2575	8.4894	7.84312
ENSDARG00000102455	znf1133	3.45114	1.20803	2.0415	6.52981	2.69048	1.89392	0.84894	4.35729
ENSDARG00000101312	si:dkey-31n13.4	228.925	88.1862	239.876	212.219	173.984	210.226	148.565	185.621
ENSDARG00000101351	si:dkey-16p6.1	10.3534	4.83212	12.249	9.79472	17.0397	19.8862	8.4894	13.9433
ENSDARG00000053136	b2m	185.211	251.27	243.959	380.906	312.993	524.617	553.509	508.932
ENSDARG00000098569	BX927336.1	93.1806	27.7847	46.9544	210.042	53.8096	65.3404	216.48	294.553
ENSDARG00000110323	znf986	43.7144	10.8723	44.9129	38.0906	21.5238	32.1967	14.432	27.8867
ENSDARG00000099926	si:dkey-26m3.1	0	0	1.02075	2.1766	1.79365	0	0	0.871458
ENSDARG00000045514	atp5f1c	4370.29	4702.86	3948.25	4132.28	3784.61	4006.6	4098.68	4238.77
ENSDARG00000045485	rassf8b	993.927	1094.48	965.628	974.03	924.629	973.477	782.723	1014.38
ENSDARG00000095980	CU469420.3	3.45114	2.41606	1.02075	1.0883	5.38096	0.946962	4.2447	2.61437
ENSDARG00000086259	CU469420.1	4.60151	7.24818	7.14524	8.70641	1.79365	7.5757	4.2447	5.22875
ENSDARG00000053131	irak3	9.20303	3.62409	5.10374	4.35321	10.7619	13.2575	11.8852	12.2004
ENSDARG00000007405	strap	737.393	862.534	667.569	692.16	772.168	725.373	715.657	745.968
ENSDARG00000005547	rint1	241.579	262.143	256.208	261.192	266.358	245.263	264.869	233.551
ENSDARG00000105079	BX649411.2	25.3083	13.2883	51.0374	32.6491	37.6667	46.4012	30.5618	33.1154
ENSDARG00000097326	BX957270.1	2.30076	0	0	1.0883	5.38096	0.946962	0.84894	0
ENSDARG00000100959	si:dkey-3p4.7	14.9549	7.24818	21.4357	6.52981	13.4524	15.1514	11.8852	17.4292
ENSDARG00000006029	lta4h	96.6318	105.099	80.6391	115.36	98.651	158.143	111.211	99.3462
ENSDARG00000090957	CU469420.2	5.75189	8.45621	4.08299	10.883	6.27779	5.68177	5.94258	6.10021
ENSDARG00000096149	CU469420.4	0	10.8723	1.02075	3.26491	6.27779	4.73481	1.69788	4.35729
ENSDARG00000100896	znf973	141.497	48.3212	114.324	90.3291	88.7859	93.7493	68.7642	78.4312
ENSDARG00000111731	znf972	9.20303	2.41606	3.06224	9.79472	8.07144	5.68177	2.54682	6.10021
ENSDARG00000100565	CR556708.1	1.15038	0	1.02075	1.0883	0.896827	0	0	1.74292
ENSDARG00000070535	ripply2	1.15038	0	4.08299	1.0883	3.58731	3.78785	1.69788	2.61437
ENSDARG00000101254	BX649411.1	5.75189	3.62409	3.06224	1.0883	8.07144	6.62874	6.79152	6.10021
ENSDARG00000097195	BX649398.1	0	0	0	1.0883	0	0	0.84894	0
ENSDARG00000029018	cdkn1ba	1049.15	732.066	927.86	1019.74	1244.8	993.364	967.792	1288.02
ENSDARG00000058042	kitlgb	27.6091	33.8249	30.6224	57.68	27.8016	28.4089	39.9002	17.4292
ENSDARG00000011961	csrp2	587.843	451.803	467.503	549.592	553.342	494.314	534.832	630.064
ENSDARG00000092083	BX899181.1	43.7144	37.4489	51.0374	52.2385	55.6033	53.0299	56.879	40.0871
ENSDARG00000000018	nrf1	2028.12	2133.38	2045.58	2194.02	1930.87	1917.6	2337.13	2008.71
ENSDARG00000102342	CR925800.1	1.15038	0	2.0415	0	0.896827	0	0	0
ENSDARG00000098221	st8sia1	2428.45	1697.28	2103.76	2043.83	2171.22	2579.53	1848.14	2193.46
ENSDARG00000094299	BX649350.1	0	0	0	0	0	0	0	0
ENSDARG00000045747	cped1	105.835	93.0183	60.2241	96.8589	69.0557	93.7493	77.2536	99.3462
ENSDARG00000088044	si:ch73-139j3.4	4.60151	3.62409	8.16599	6.52981	4.48413	3.78785	11.8852	4.35729
ENSDARG00000109403	si:dkey-234l24.1	0	0	0	0	0	0	0	0
ENSDARG00000094534	CR786571.2	0	1.20803	2.0415	0	1.79365	0	0.84894	0.871458
ENSDARG00000100492	CT025669.1	12.6542	8.45621	21.4357	30.4725	11.6587	21.7801	19.5256	12.2004
ENSDARG00000073766	tnni1d	2.30076	0	0	0	0.896827	0	0.84894	0
ENSDARG00000095705	CDPF1	494.663	480.796	486.897	435.321	474.421	483.898	452.485	534.204
ENSDARG00000091327	si:ch73-134f24.1	0	0	1.02075	0	0	0	0	0
ENSDARG00000099845	zgc:174275	40.2632	1.20803	36.7469	23.9426	22.4207	59.6586	0.84894	28.7581
ENSDARG00000113738	si:dkey-234l24.7	0	0	0	0	0	0	0	0
ENSDARG00000098585	si:ch211-237a4.2	0	2.41606	2.0415	0	0.896827	0	0.84894	0
ENSDARG00000103405	znf1102	98.9325	39.865	115.345	72.9162	52.9128	113.635	47.5406	59.2592
ENSDARG00000098179	si:dkeyp-86c4.1	9.20303	1.20803	9.18673	8.70641	8.07144	7.5757	5.94258	6.97167
ENSDARG00000005476	nav3	3390.16	3566.11	3564.45	3188.72	3200.78	3105.09	3739.58	3109.36
ENSDARG00000098530	si:dkey-106c17.2	1.15038	0	1.02075	0	0.896827	0	0	0.871458
ENSDARG00000104476	si:dkey-41c6.3	10.3534	6.04015	13.2697	11.9713	10.7619	17.0453	3.39576	3.48583
ENSDARG00000078749	b4galnt3a	2.30076	3.62409	10.2075	2.1766	0.896827	0.946962	3.39576	0.871458
ENSDARG00000013789	sim1b	9.20303	9.66424	2.0415	14.1479	8.07144	10.4166	11.0362	18.3006
ENSDARG00000101065	CR812471.1	0	0	0	0	0	0	0	0
ENSDARG00000005891	cyb5r3	299.098	343.081	360.324	270.987	335.413	307.763	292.035	267.538
ENSDARG00000097023	CR786571.3	0	0	0	0	0	0	0.84894	0
ENSDARG00000093588	si:dkey-234l24.8	1.15038	6.04015	0	0	2.69048	0	2.54682	0
ENSDARG00000062808	CR786571.1	2.30076	15.7044	0	0	1.79365	0	2.54682	4.35729
ENSDARG00000097419	CR786571.4	1.15038	1.20803	0	0	0.896827	0	0.84894	0.871458
ENSDARG00000091656	lsm8	391.129	376.905	346.034	361.316	318.374	286.93	346.368	312.854
ENSDARG00000092341	AL590150.2	102.384	95.4344	112.282	95.7706	99.5478	115.529	100.175	126.361
ENSDARG00000098958	znf1100	1.15038	1.20803	4.08299	1.0883	1.79365	0.946962	0	1.74292
ENSDARG00000069912	hmga2	95.4814	30.2008	129.635	83.7992	133.627	142.044	110.362	128.104
ENSDARG00000045516	itih2	41.4136	32.6168	16.332	28.2958	51.1191	41.6663	29.7129	66.2308
ENSDARG00000034700	vegfab	156.451	157.044	308.266	134.949	184.746	206.438	146.867	207.407
ENSDARG00000008986	e2f7	71.3235	54.3614	81.6599	67.4747	241.246	243.369	144.32	195.207
ENSDARG00000105570	crestin	4.60151	7.24818	4.08299	1.0883	6.27779	0	1.69788	11.329
ENSDARG00000093247	BX537358.1	9.20303	13.2883	3.06224	16.3245	25.1112	25.568	18.6767	22.6579
ENSDARG00000019328	plxna4	4340.38	3598.72	4391.26	3850.41	4528.08	4293.53	4427.22	4490.62
ENSDARG00000104932	si:ch211-261d9.1	0	0	1.02075	1.0883	0	0	0	0
ENSDARG00000045515	kin	75.925	99.0585	106.158	91.4174	93.27	104.166	106.118	99.3462
ENSDARG00000101968	si:ch211-227p7.1	0	0	0	1.0883	0	0.946962	0	0
ENSDARG00000031777	pparaa	2010.86	1554.74	1675.05	1932.82	2384.66	2223.47	1593.46	2263.18
ENSDARG00000102475	si:dkey-3p4.1	67.8723	2.41606	62.2656	69.6513	74.4366	70.0752	67.9152	68.8452
ENSDARG00000099444	znf1122	36.8121	43.4891	62.2656	58.7683	36.7699	43.5603	54.3322	40.0871
ENSDARG00000099850	iqsec3a	11562.5	10477.2	10979.2	10513	10342.2	10441.2	9320.51	10982.1
ENSDARG00000103946	si:dkey-124l13.1	280.692	212.613	318.473	245.956	210.754	229.165	228.365	257.08
ENSDARG00000098986	znf1040	9.20303	13.2883	20.415	10.883	21.5238	17.9923	9.33834	18.3006
ENSDARG00000099046	si:ch211-227p7.5	4.60151	4.83212	6.12449	4.35321	3.58731	1.89392	1.69788	1.74292
ENSDARG00000094973	wnt16	17.2557	13.2883	10.2075	14.1479	7.17462	34.0906	14.432	13.9433
ENSDARG00000030614	syt1a	27601	26898	29101.5	28407.9	27846.5	26901.3	30358.1	28092.3
ENSDARG00000098884	BX649355.1	0	0	0	0	0	0	0	0
ENSDARG00000113769	znf1139	41.4136	10.8723	37.7677	40.2672	28.6985	21.7801	45.8428	27.0152
ENSDARG00000103119	si:dkeyp-33c10.7	23.0076	9.66424	26.5395	11.9713	14.3492	12.3105	4.2447	8.71458
ENSDARG00000063054	shank3b	279.542	305.632	225.585	286.223	294.159	255.68	343.821	263.18
ENSDARG00000063255	btbd11a	3178.5	3062.36	2906.07	2856.79	2757.74	2645.81	3049.39	2705.88
ENSDARG00000045658	msrb3	1779.64	2686.66	1663.82	1661.84	1595.46	1521.77	1506.87	1658.39
ENSDARG00000094457	BX005210.1	11.5038	9.66424	8.16599	11.9713	9.8651	13.2575	17.8277	4.35729
ENSDARG00000104018	mtpn	3321.14	3574.56	2763.17	3233.34	3122.75	3011.34	3161.45	3157.29
ENSDARG00000113660	si:ch211-196f19.1	64.4212	22.9526	59.2034	51.1502	38.5636	53.9769	21.2235	29.6296
ENSDARG00000114124	si:dkey-3p4.8	2.30076	0	2.0415	0	0.896827	1.89392	1.69788	2.61437
ENSDARG00000024465	mrps18a	355.467	366.033	308.266	301.46	312.993	293.558	310.712	365.141
ENSDARG00000103417	si:dkey-269o24.6	6.90227	9.66424	10.2075	5.44151	4.48413	3.78785	9.33834	0.871458
ENSDARG00000022858	wnt7ba	79.3761	31.4088	56.1412	67.4747	57.3969	50.189	59.4258	62.745
ENSDARG00000101688	si:dkey-207l24.2	0	0	0	0	0	0	0.84894	0.871458
ENSDARG00000041205	slc6a1l	3819.26	3393.36	3042.85	3865.65	3367.58	3311.53	3580.83	3519.82
ENSDARG00000104704	si:ch211-271g18.1	5.75189	1.20803	3.06224	4.35321	2.69048	10.4166	4.2447	3.48583
ENSDARG00000098612	chrm2a	727.039	633.008	819.661	708.484	1051.98	923.288	1029.76	787.798
ENSDARG00000100341	si:ch211-196h24.2	4.60151	2.41606	5.10374	3.26491	3.58731	1.89392	4.2447	2.61437
ENSDARG00000102157	si:ch211-117i20.2	52.9174	26.5767	61.2449	65.2981	58.2937	62.4995	56.03	75.8169
ENSDARG00000008439	atxn10	208.218	194.493	203.129	237.25	241.246	211.173	232.61	212.636
ENSDARG00000069780	pus7l	34.5114	38.657	47.9752	52.2385	57.3969	36.9315	40.7491	45.3158
ENSDARG00000098928	si:ch211-196h24.1	60.9701	15.7044	62.2656	59.8566	49.3255	71.9691	33.9576	42.7015
ENSDARG00000095106	si:dkey-28k24.2	3.45114	7.24818	11.2282	9.79472	8.07144	9.46962	7.64046	11.329
ENSDARG00000008235	cog5	588.994	614.887	588.972	589.86	639.438	637.306	569.639	660.565
ENSDARG00000112648	si:dkeyp-82b4.2	3.45114	2.41606	6.12449	4.35321	2.69048	0.946962	5.09364	4.35729
ENSDARG00000101245	znf1063	17.2557	20.5365	12.249	15.2362	9.8651	25.568	16.9788	15.6862
ENSDARG00000103103	BX957361.2	153	91.8103	93.9088	80.5343	67.262	73.8631	131.586	183.006
ENSDARG00000004592	gpr22a	628.107	750.187	673.694	678.012	526.437	529.352	590.862	616.992
ENSDARG00000100655	CR356223.2	17.2557	10.8723	24.498	13.0596	15.2461	31.2498	9.33834	11.329
ENSDARG00000116992	znf1051	37.9625	2.41606	44.9129	31.5608	31.3889	31.2498	25.4682	35.7298
ENSDARG00000113548	si:dkeyp-82b4.4	2.30076	1.20803	3.06224	4.35321	3.58731	2.84089	3.39576	3.48583
ENSDARG00000092000	znf1020	24.1579	16.9124	13.2697	11.9713	15.2461	26.5149	19.5256	20.915
ENSDARG00000094597	CR383662.2	0	1.20803	3.06224	1.0883	0	2.84089	0.84894	0.871458
ENSDARG00000100865	si:dkey-269o24.1	6.90227	10.8723	4.08299	5.44151	7.17462	8.52266	5.09364	6.10021
ENSDARG00000045748	stab2	29.9098	68.8577	38.7884	41.3555	25.1112	71.0222	11.0362	23.5294
ENSDARG00000102340	ptn	3323.44	3057.52	2937.71	3564.19	2988.23	2504.72	3370.29	2802.61
ENSDARG00000101664	BX957361.1	3.45114	0	0	0	0	0	0	0
ENSDARG00000101137	znf999	0	26.5767	1.02075	13.0596	8.96827	2.84089	27.1661	6.97167
ENSDARG00000045486	pawr	425.64	353.953	323.577	386.347	394.604	341.853	362.497	467.102
ENSDARG00000029071	creld2	134.594	100.267	115.345	97.9472	109.413	147.726	90.8366	112.418
ENSDARG00000017355	rsph9	1.15038	2.41606	0	0	1.79365	0	0	0.871458
ENSDARG00000096172	znf1113	54.0678	50.7373	33.6847	43.5321	52.9128	36.9315	39.0512	38.3442
ENSDARG00000075501	cdnf	10.3534	6.04015	9.18673	8.70641	8.96827	5.68177	10.1873	1.74292
ENSDARG00000103400	si:ch211-161m3.1	16.1053	2.41606	13.2697	3.26491	7.17462	9.46962	6.79152	6.97167
ENSDARG00000098621	CR759843.1	29.9098	8.45621	22.4565	20.6777	24.2143	17.0453	16.1299	27.8867
ENSDARG00000100653	si:dkeyp-82b4.6	0	0	0	0	0	0	0	0
ENSDARG00000087645	znf1064	74.7746	96.6424	101.054	96.8589	103.135	114.582	120.549	85.4029
ENSDARG00000101760	znf1016	2.30076	0	1.02075	1.0883	4.48413	3.78785	0.84894	0.871458
ENSDARG00000034717	def6c	24.1579	13.2883	24.498	29.3841	36.7699	40.7194	33.9576	33.1154
ENSDARG00000039346	ndufa5	804.114	602.807	712.482	634.48	679.795	763.252	677.454	757.297
ENSDARG00000100777	si:ch211-238e22.7	3.45114	1.20803	1.02075	2.1766	2.69048	1.89392	0	0.871458
ENSDARG00000093041	si:ch211-234c11.2	11.5038	2.41606	13.2697	6.52981	5.38096	7.5757	6.79152	7.84312
ENSDARG00000093615	si:ch211-234c11.3	6.90227	14.4964	5.10374	4.35321	1.79365	7.5757	5.09364	6.97167
ENSDARG00000094443	znf1036	9.20303	7.24818	17.3527	13.0596	11.6587	18.9392	7.64046	9.58604
ENSDARG00000100229	si:ch211-238e22.5	12.6542	9.66424	14.2905	14.1479	17.0397	16.0984	16.1299	6.97167
ENSDARG00000069431	slc26a4	0	0	0	0	0.896827	0.946962	0	0.871458
ENSDARG00000112450	si:ch211-238e22.2	2.30076	3.62409	6.12449	6.52981	9.8651	9.46962	10.1873	7.84312
ENSDARG00000094500	si:ch211-238e22.4	1.15038	1.20803	2.0415	1.0883	0.896827	1.89392	0.84894	1.74292
ENSDARG00000096014	znf1146	0	0	0	0	0	0	0	0
ENSDARG00000115628	CR293532.1	10.3534	0	7.14524	3.26491	6.27779	5.68177	0	0.871458
ENSDARG00000099355	BX890548.1	236.978	310.464	273.561	311.254	217.929	272.725	351.461	323.311
ENSDARG00000031956	tmem63a	352.016	379.322	332.764	361.316	433.167	437.497	361.648	427.886
ENSDARG00000116117	si:dkey-40n15.1	13.8045	10.8723	3.06224	7.61811	10.7619	9.46962	5.94258	6.97167
ENSDARG00000010784	ppp1r12a	8145.83	7757.97	7349.39	8070.85	8785.32	7873.05	7716.02	9134.63
ENSDARG00000019420	etnk1	13993.2	13990.2	12960.4	15389.7	14222.8	12434.6	14551.7	14713.7
ENSDARG00000104804	si:ch211-238e22.8	1.15038	0	0	0	1.79365	0.946962	0	0
ENSDARG00000098987	znf1071	0	0	0	0	0	0	0	0
ENSDARG00000096215	CR293502.1	0	1.20803	0	0	0	1.89392	0.84894	0
ENSDARG00000101223	si:ch211-229l10.11	8.05265	10.8723	3.06224	4.35321	1.79365	1.89392	1.69788	0.871458
ENSDARG00000109844	BX901962.2	28.7595	9.66424	21.4357	20.6777	18.8334	20.8332	16.9788	15.6862
ENSDARG00000112541	znf1093	23.0076	45.9052	16.332	14.1479	8.96827	18.9392	1.69788	16.5577
ENSDARG00000041199	alg12	245.031	327.376	213.336	275.34	276.223	232.006	316.655	296.296
ENSDARG00000058030	hspa14	337.061	308.048	241.917	280.782	295.056	294.505	309.014	284.967
ENSDARG00000086130	si:ch211-42i6.2	36.8121	21.7445	35.7262	34.8257	32.2858	42.6133	20.3746	34.8583
ENSDARG00000100221	BX511018.2	3.45114	0	0	2.1766	1.79365	2.84089	2.54682	1.74292
ENSDARG00000018688	elk3	156.451	157.044	182.714	150.186	133.627	152.461	133.284	126.361
ENSDARG00000098727	BX511018.1	0	0	0	1.0883	0	0	0	0
ENSDARG00000096105	BX942819.3	17.2557	0	17.3527	9.79472	8.07144	11.3635	0	6.10021
ENSDARG00000098357	si:ch211-229l10.4	10.3534	10.8723	12.249	4.35321	2.69048	8.52266	18.6767	8.71458
ENSDARG00000011661	twf1b	1255.06	1336.08	910.507	1107.89	1116.55	1267.98	1015.33	1311.54
ENSDARG00000102273	si:ch211-229l10.9	0	2.41606	0	0	0	0	0	0
ENSDARG00000033179	tmem243b	264.587	273.015	304.183	274.252	301.334	342.8	305.618	272.766
ENSDARG00000104124	znf1069	27.6091	22.9526	22.4565	28.2958	34.9762	37.8785	31.4108	20.915
ENSDARG00000103721	si:dkey-122c11.7	13.8045	4.83212	19.3942	7.61811	8.96827	8.52266	4.2447	9.58604
ENSDARG00000103597	si:dkey-40j3.3	18.4061	12.0803	7.14524	7.61811	6.27779	15.1514	5.94258	7.84312
ENSDARG00000101565	CU468917.1	24.1579	26.5767	31.6432	43.5321	36.7699	30.3028	26.3171	33.1154
ENSDARG00000103636	zgc:174703	10.3534	2.41606	18.3735	9.79472	10.7619	23.6741	7.64046	10.4575
ENSDARG00000045705	meig1	226.625	264.559	263.353	251.398	280.707	298.293	290.338	277.124
ENSDARG00000104884	BX510934.2	1.15038	1.20803	3.06224	4.35321	0.896827	0.946962	0.84894	0
ENSDARG00000045704	dclre1c	296.798	419.187	342.971	330.844	344.382	332.384	324.295	355.555
ENSDARG00000018149	slc38a4	5108.83	3775.09	4346.35	4854.91	5586.33	5035	4855.94	5488.44
ENSDARG00000110426	BX901962.3	18.4061	24.1606	8.16599	8.70641	13.4524	9.46962	9.33834	9.58604
ENSDARG00000097044	CU468915.1	28.7595	28.9927	32.6639	31.5608	43.9445	39.7724	42.447	42.7015
ENSDARG00000079470	cdk17	4833.89	4992.79	4707.69	4576.31	4866.18	4387.28	4690.39	4320.69
ENSDARG00000110670	znf1092	3.45114	2.41606	7.14524	2.1766	6.27779	2.84089	0	4.35729
ENSDARG00000099656	CR381657.1	3.45114	2.41606	6.12449	0	0.896827	0.946962	0	0
ENSDARG00000003615	slc26a3.2	0	3.62409	0	1.0883	0	0.946962	3.39576	0.871458
ENSDARG00000101977	si:ch211-209n20.59	1.15038	1.20803	0	2.1766	1.79365	0	0.84894	1.74292
ENSDARG00000097990	CR293498.1	0	0	0	0	0	0	0	0
ENSDARG00000110745	znf994	1.15038	2.41606	0	0	0.896827	3.78785	2.54682	0.871458
ENSDARG00000113527	si:ch211-209n20.3	5.75189	3.62409	10.2075	6.52981	7.17462	8.52266	11.8852	5.22875
ENSDARG00000015824	lemd3	1678.4	1868.82	1555.62	1617.22	1432.23	1525.56	1596.01	1509.37
ENSDARG00000011582	sox5	6118.86	6615.17	6423.57	6216.38	5505.62	5568.14	6142.08	6250.97
ENSDARG00000116211	si:dkey-5i16.5	72.4738	54.3614	57.1619	59.8566	53.8096	63.4465	47.5406	67.1023
ENSDARG00000045768	cry1a	11710.9	11407.4	9900.24	11075.6	9317.13	8740.46	9227.13	9948.57
ENSDARG00000006567	dus4l	44.8648	60.4015	47.9752	47.8853	60.0874	53.9769	47.5406	66.2308
ENSDARG00000116855	CR383662.8	8.05265	9.66424	3.06224	4.35321	8.07144	6.62874	4.2447	5.22875
ENSDARG00000095446	CR383662.3	1.15038	12.0803	36.7469	17.4128	20.627	14.2044	39.0512	27.8867
ENSDARG00000097175	CR383662.6	6.90227	10.8723	24.498	14.1479	3.58731	9.46962	10.1873	4.35729
ENSDARG00000111380	CR383662.7	1.15038	2.41606	10.2075	2.1766	2.69048	1.89392	3.39576	6.97167
ENSDARG00000024306	zbed4	1228.6	1136.76	1423.94	1263.52	1164.98	1154.35	1312.46	1109.37
ENSDARG00000013596	brd1a	1855.56	1950.97	2006.79	2002.48	1965.84	1947.9	1979.73	1925.05
ENSDARG00000114577	si:dkey-159n16.2	970.919	717.57	927.86	871.73	1000.86	1052.08	780.176	812.199
ENSDARG00000045517	itih5	0	2.41606	2.0415	4.35321	1.79365	0	2.54682	0
ENSDARG00000016231	bcap29	499.264	509.789	489.959	531.091	488.771	514.201	470.313	478.431
ENSDARG00000069160	tafa5a	456.7	480.796	485.876	421.173	422.405	423.292	502.573	412.2
ENSDARG00000059003	strip2	760.4	776.764	964.607	752.017	801.763	875.94	884.596	858.386
ENSDARG00000099382	si:ch211-209n20.1	0	0	1.02075	0	0	0	0	0
ENSDARG00000101392	pimr168	0	0	0	0	0	0	0	0
ENSDARG00000005541	wif1	12.6542	7.24818	4.08299	13.0596	29.5953	20.8332	82.3472	36.6012
ENSDARG00000098127	BX324212.1	4.60151	0	2.0415	1.0883	3.58731	1.89392	0	0
ENSDARG00000105096	si:ch1073-67j19.1	0	0	0	0	0	0	0	0
ENSDARG00000070220	pou3f2a	2.30076	9.66424	2.0415	4.35321	12.5556	5.68177	1.69788	9.58604
ENSDARG00000092304	si:dkey-59l11.7	0	0	0	0	0	0.946962	0	0
ENSDARG00000104976	si:ch1073-67j19.2	0	0	0	0	0	0.946962	0	0
ENSDARG00000086740	phyh	2433.05	2527.2	2570.24	2598.86	2093.19	2135.4	2236.11	2183.87
ENSDARG00000075956	faxca	1565.66	1700.91	1310.64	1402.82	1323.72	1395.82	1421.97	1475.38
ENSDARG00000009607	ccnc	843.227	802.132	765.561	793.372	834.049	875.94	782.723	841.829
ENSDARG00000091957	si:dkey-172o10.8	3.45114	0	7.14524	2.1766	5.38096	4.73481	1.69788	4.35729
ENSDARG00000062797	nell2b	7483.21	6973.96	6057.12	6422.07	6601.54	6596.54	6099.63	7076.24
ENSDARG00000007371	slc26a3.1	0	0	0	1.0883	1.79365	0.946962	0	0
ENSDARG00000095920	AL929171.1	1.15038	0	0	0	0.896827	0.946962	0	0
ENSDARG00000045518	tmem110l	223.173	99.0585	206.191	198.071	166.81	223.483	132.435	207.407
ENSDARG00000016815	casc1	3.45114	1.20803	7.14524	3.26491	8.07144	6.62874	5.09364	3.48583
ENSDARG00000093478	si:ch211-197e7.3	16.1053	10.8723	14.2905	11.9713	17.0397	6.62874	15.2809	6.97167
ENSDARG00000032919	chchd3a	2499.77	3923.68	2427.34	2943.86	2945.18	2784.07	2946.67	2921.13
ENSDARG00000034095	si:dkey-59l11.10	10.3534	0	12.249	4.35321	8.07144	16.0984	0.84894	6.10021
ENSDARG00000097713	BX927318.1	0	0	0	0	0	0	0	0
ENSDARG00000100137	il17ra2	0	0	0	0	0	0	0	0
ENSDARG00000103208	il17ra1b	2.30076	0	1.02075	3.26491	2.69048	2.84089	0.84894	5.22875
ENSDARG00000027799	ucmaa	11.5038	10.8723	9.18673	7.61811	4.48413	5.68177	5.09364	5.22875
ENSDARG00000097059	si:dkey-159n16.4	0	0	0	0	0	0.946962	0	0
ENSDARG00000045487	rps16	1442.57	1446.01	1741.4	1812.02	1837.6	1935.59	1946.62	1959.04
ENSDARG00000045815	mcm10	13.8045	9.66424	29.6017	15.2362	17.0397	23.6741	8.4894	22.6579
ENSDARG00000096967	CR383662.5	33.361	1.20803	0	16.3245	22.4207	34.0906	0	20.0435
ENSDARG00000045749	ppfibp1a	202.467	138.923	173.527	229.632	152.461	174.241	207.99	166.449
ENSDARG00000045510	tbc1d22a	1158.43	1006.29	1119.76	1028.45	1067.22	1106.05	998.354	1105.88
ENSDARG00000045886	slc38a2	14931.9	13217.1	13514.7	14164.2	14700.8	15071.9	14020.2	13914.6
ENSDARG00000004336	exoc4	2355.97	1988.42	2018.02	1924.12	2138.04	2091.84	1803.15	2139.43
ENSDARG00000093014	CR383662.1	3.45114	0	9.18673	7.61811	4.48413	6.62874	13.583	2.61437
ENSDARG00000095994	CR383662.4	5.75189	99.0585	139.843	68.563	70.8493	69.1283	140.075	74.9454
ENSDARG00000114236	znf974	124.241	51.9453	138.822	113.183	82.5081	143.938	58.5769	93.246
ENSDARG00000088000	znf1057	32.2106	48.3212	36.7469	35.914	30.4921	25.568	49.2385	27.8867
ENSDARG00000104053	BX324181.1	0	4.83212	3.06224	0	0	0	0	0
ENSDARG00000094584	BX470240.1	6.90227	0	0	6.52981	0.896827	0	8.4894	6.97167
ENSDARG00000104362	FP236354.1	0	0	0	1.0883	0.896827	2.84089	0	0
ENSDARG00000110433	znf997	0	0	3.06224	4.35321	1.79365	3.78785	3.39576	0
ENSDARG00000092926	si:dkey-66k12.3	0	0	0	0	0	0	0	0
ENSDARG00000097427	BX569790.2	0	0	0	0	0	0	0	0
ENSDARG00000092717	BX569790.1	80.5265	2.41606	74.5146	71.8279	47.5318	67.2343	3.39576	30.501
ENSDARG00000097775	BX465205.3	1.15038	1.20803	1.02075	1.0883	1.79365	2.84089	1.69788	1.74292
ENSDARG00000097604	BX465205.2	2.30076	2.41606	5.10374	2.1766	2.69048	4.73481	0.84894	1.74292
ENSDARG00000069169	cerk	2442.25	2333.91	2368.14	2433.44	2185.57	2179.91	1773.44	2128.97
ENSDARG00000097139	BX465205.1	0	0	0	0	0	0	0.84894	0
ENSDARG00000016749	slco1c1	1513.9	1303.46	1516.83	1462.68	1308.47	1345.63	1399.9	1407.41
ENSDARG00000029830	myf6	26.4587	3.62409	32.6639	20.6777	15.2461	19.8862	0.84894	16.5577
ENSDARG00000100257	zgc:174314	16.1053	0	6.12449	2.1766	5.38096	16.0984	5.94258	9.58604
ENSDARG00000093747	si:dkey-122c11.1	0	0	0	0	0	0	0	0
ENSDARG00000078613	vhll	8.05265	13.2883	13.2697	16.3245	17.0397	20.8332	13.583	12.2004
ENSDARG00000098244	CR388206.1	0	0	0	1.0883	2.69048	0	0.84894	0
ENSDARG00000111959	si:dkeyp-44b5.4	5.75189	0	3.06224	2.1766	2.69048	2.84089	0	4.35729
ENSDARG00000103091	si:dkey-19h16.8	0	0	0	0	0	0	0	0
ENSDARG00000087070	znf977	9.20303	19.3285	27.5602	15.2362	21.5238	16.0984	28.864	7.84312
ENSDARG00000007277	myf5	21.8572	4.83212	21.4357	8.70641	11.6587	12.3105	5.09364	17.4292
ENSDARG00000015222	cbll1	408.384	515.829	369.511	403.76	426.89	323.861	368.44	350.326
ENSDARG00000115506	si:dkey-122c11.8	0	2.41606	3.06224	2.1766	0	1.89392	0	0.871458
ENSDARG00000014361	tmbim4	3866.42	3833.08	3524.64	3752.46	4211.5	4257.54	3702.23	4595.2
ENSDARG00000078728	znf1068	28.7595	16.9124	38.7884	32.6491	32.2858	30.3028	45.8428	18.3006
ENSDARG00000087788	si:ch211-22k7.9	33.361	9.66424	37.7677	22.8543	16.1429	24.621	7.64046	14.8148
ENSDARG00000086615	CR846087.1	82.8272	36.2409	90.8466	60.9449	55.6033	85.2266	33.9576	65.3594
ENSDARG00000096473	mcat	0	0	0	0	0	0	0	0
ENSDARG00000016613	mcat	33.361	30.2008	39.8092	35.914	32.2858	52.0829	32.2597	33.1154
ENSDARG00000039343	ahcyl2b	7357.82	6801.21	6839.01	6246.85	6462.53	7118.32	6283.85	6990.84
ENSDARG00000090734	si:dkey-16p6.1	51.767	18.1205	42.8714	38.0906	33.1826	52.0829	46.6917	26.1437
ENSDARG00000045549	bik	13.8045	12.0803	20.415	22.8543	16.1429	30.3028	7.64046	15.6862
ENSDARG00000100723	znf1097	1.15038	0	8.16599	1.0883	1.79365	3.78785	5.09364	0.871458
ENSDARG00000013414	lin7a	3516.71	3318.46	3609.37	3649.08	2917.38	3001.87	3568.94	3232.24
ENSDARG00000058366	si:dkey-222f8.3	58.6693	37.4489	59.2034	74.0045	77.1271	107.007	54.3322	88.0173
ENSDARG00000104697	si:dkey-57k17.1	101.233	14.4964	142.905	80.5343	62.7779	102.272	49.2385	68.8452
ENSDARG00000105266	si:dkey-16p6.1	24.1579	8.45621	36.7469	22.8543	21.5238	35.9846	20.3746	22.6579
ENSDARG00000045519	sfmbt2	3001.34	1783.05	2227.27	2279.99	2126.38	2694.11	1169.84	2698.91
ENSDARG00000032242	tnnt2c	0	1.20803	1.02075	0	0	0	0	0
ENSDARG00000103381	si:ch211-196f19.1	12.6542	48.3212	45.9337	55.5034	21.5238	13.2575	15.2809	13.9433
ENSDARG00000094119	CR846087.2	29.9098	1.20803	12.249	5.44151	14.3492	19.8862	0.84894	8.71458
ENSDARG00000069171	gramd4a	3313.09	3250.81	3587.93	3125.6	3669.82	3893.91	3418.68	3612.19
ENSDARG00000078073	nudt5	265.737	240.398	273.561	321.049	346.175	322.914	314.108	327.668
ENSDARG00000092784	znf1109	4.60151	6.04015	2.0415	2.1766	6.27779	0.946962	11.8852	5.22875
ENSDARG00000095998	CR388052.1	16.1053	12.0803	7.14524	10.883	12.5556	6.62874	9.33834	6.97167
ENSDARG00000115017	znf1033	77.0753	90.6023	86.7636	106.654	78.0239	95.6432	84.894	65.3594
ENSDARG00000096144	CR388052.2	5.75189	6.04015	4.08299	5.44151	4.48413	4.73481	5.94258	3.48583
ENSDARG00000018744	prl2	89.7295	93.0183	52.0582	94.6823	89.6827	105.113	28.864	114.161
ENSDARG00000096024	si:ch211-178j18.4	0	0	1.02075	0	1.79365	0	0.84894	0
ENSDARG00000032218	acss3	197.865	154.628	278.664	223.102	357.834	325.755	277.603	325.054
ENSDARG00000101301	si:dkey-261o4.1	20.7068	3.62409	9.18673	3.26491	6.27779	18.9392	0.84894	1.74292
ENSDARG00000020086	nuak1a	311.753	247.646	314.39	363.493	226	286.93	241.099	359.041
ENSDARG00000102358	si:dkey-261o4.9	4.60151	0	0	0	0.896827	0.946962	0.84894	0
ENSDARG00000094001	si:dkey-6a5.3	0	0	0	0	0	0	0	0
ENSDARG00000103045	BX548067.1	9.20303	4.83212	1.02075	2.1766	1.79365	0.946962	4.2447	0.871458
ENSDARG00000097457	BX119963.2	5.75189	0	5.10374	2.1766	1.79365	3.78785	1.69788	1.74292
ENSDARG00000102927	si:dkey-156k2.4	10.3534	10.8723	16.332	4.35321	6.27779	7.5757	4.2447	5.22875
ENSDARG00000110256	BX548067.2	0	0	0	0	0	0	0	0
ENSDARG00000045574	lrmp	12876.2	9046.94	11387.5	10951.6	11044.4	11986.7	8071.72	9025.69
ENSDARG00000101524	znf1080	11.5038	4.83212	9.18673	8.70641	5.38096	6.62874	14.432	12.2004
ENSDARG00000096496	BX571705.1	0	0	0	0	0	0	0	0
ENSDARG00000045885	scaf11	1166.48	1127.09	1262.67	1310.32	1128.21	1122.15	1138.43	1172.11
ENSDARG00000092161	si:dkey-261e22.4	32.2106	35.0329	50.0167	38.0906	33.1826	36.9315	28.864	54.9019
ENSDARG00000099036	CU138542.1	1.15038	0	0	0	0.896827	0	0.84894	0.871458
ENSDARG00000103439	si:dkey-248e17.5	1.15038	8.45621	2.0415	4.35321	4.48413	1.89392	13.583	11.329
ENSDARG00000103343	si:dkey-51d8.1	1.15038	2.41606	1.02075	0	0.896827	3.78785	2.54682	1.74292
ENSDARG00000102917	CR388095.1	13.8045	13.2883	6.12449	10.883	15.2461	7.5757	8.4894	10.4575
ENSDARG00000112070	znf1121	37.9625	6.04015	41.8507	16.3245	26.9048	36.9315	19.5256	21.7865
ENSDARG00000110637	si:ch211-212k5.1	16.1053	4.83212	30.6224	29.3841	18.8334	33.1437	3.39576	18.3006
ENSDARG00000098095	CT027696.1	26.4587	4.83212	12.249	13.0596	16.1429	12.3105	11.0362	13.9433
ENSDARG00000004227	pde3a	2624.01	2885.98	2682.53	2861.15	3849.18	3254.71	3131.74	2856.64
ENSDARG00000104523	CU138542.2	5.75189	1.20803	3.06224	7.61811	7.17462	3.78785	4.2447	1.74292
ENSDARG00000110611	BX950868.3	0	0	0	0	0	0.946962	0.84894	1.74292
ENSDARG00000104423	BX950868.2	1.15038	0	1.02075	0	0	0	0	0.871458
ENSDARG00000105144	znf1130	171.406	178.788	227.627	195.894	197.302	167.612	238.552	167.32
ENSDARG00000101272	si:dkey-29j8.1	62.1204	12.0803	8.16599	111.007	38.5636	62.4995	115.456	76.6883
ENSDARG00000045750	syt10	1061.8	1500.37	1289.21	1103.54	1068.12	1263.25	1264.92	1420.48
ENSDARG00000102931	si:ch211-212k5.3	0	0	0	0	0	0	0	0
ENSDARG00000069185	celsr1a	973.22	899.983	965.628	970.765	889.652	945.068	901.574	998.691
ENSDARG00000069698	lrguk	49.4663	357.577	97.9918	119.713	71.7462	67.2343	127.341	63.6165
ENSDARG00000104335	si:ch211-212k5.4	1.15038	1.20803	0	4.35321	5.38096	2.84089	5.09364	0.871458
ENSDARG00000100699	BX950868.1	35.6617	0	45.9337	15.2362	15.2461	35.9846	0	27.0152
ENSDARG00000103755	si:dkeyp-4c4.1	4.60151	3.62409	1.02075	1.0883	3.58731	0.946962	0.84894	0
ENSDARG00000096135	BX119963.1	0	1.20803	0	1.0883	1.79365	0.946962	0	2.61437
ENSDARG00000099466	si:dkey-190j3.2	0	0	0	4.35321	0.896827	1.89392	1.69788	2.61437
ENSDARG00000113391	si:dkey-265e15.2	6.90227	3.62409	8.16599	13.0596	3.58731	5.68177	5.94258	8.71458
ENSDARG00000034173	prkcq	6.90227	26.5767	23.4772	18.5011	20.627	32.1967	21.2235	8.71458
ENSDARG00000088443	si:dkey-190j3.3	0	0	0	0	0	0	0	0
ENSDARG00000103371	si:dkey-190j3.6	17.2557	1.20803	0	29.3841	15.2461	23.6741	48.3896	29.6296
ENSDARG00000112027	si:ch211-76m11.3	14.9549	2.41606	6.12449	43.5321	17.0397	30.3028	49.2385	21.7865
ENSDARG00000096127	BX469910.2	3.45114	1.20803	1.02075	0	0.896827	1.89392	4.2447	3.48583
ENSDARG00000101382	CR388148.1	2.30076	1.20803	2.0415	4.35321	6.27779	10.4166	4.2447	0.871458
ENSDARG00000013000	ppfia2	2515.88	2329.08	2606.99	2334.41	1745.23	2117.41	1871.91	2135.07
ENSDARG00000101304	CR388172.1	6.90227	0	0	2.1766	6.27779	1.89392	5.09364	1.74292
ENSDARG00000089934	si:ch211-64i20.3	4.60151	32.6168	12.249	2.1766	3.58731	2.84089	5.94258	0.871458
ENSDARG00000102853	si:rp71-7l19.2	0	0	3.06224	1.0883	0	1.89392	0	0
ENSDARG00000095992	BX469910.1	0	0	0	0	0	0	0	0
ENSDARG00000095198	znf1132	1.15038	0	1.02075	0	1.79365	0.946962	0.84894	0
ENSDARG00000104416	si:dkey-16p6.1	32.2106	15.7044	39.8092	16.3245	21.5238	27.4619	17.8277	27.0152
ENSDARG00000093220	znf1127	0	6.04015	1.02075	1.0883	0.896827	0.946962	2.54682	1.74292
ENSDARG00000007413	arid2	3314.24	3706.24	3113.28	3274.7	3057.28	3016.08	3266.72	3052.72
ENSDARG00000104888	si:dkey-28i19.1	2.30076	0	1.02075	0	1.79365	1.89392	2.54682	0.871458
ENSDARG00000100165	CR749167.1	0	0	0	0	0	0	0	0
ENSDARG00000095990	si:ch211-64i20.5_2	0	0	0	0	0	0	0	0
ENSDARG00000103955	si:dkey-29j8.1	0	0	4.08299	1.0883	0.896827	0.946962	0	0.871458
ENSDARG00000054321	ngs	1.15038	0	0	2.1766	2.69048	2.84089	0.84894	1.74292
ENSDARG00000098536	si:dkey-25i10.1	0	1.20803	0	0	0	0	0	0
ENSDARG00000075025	cdc123	293.346	317.712	321.536	318.872	355.143	321.967	292.035	312.854
ENSDARG00000096999	BX537308.1	39.1129	41.073	66.3486	62.0332	73.5398	53.0299	69.6131	61.0021
ENSDARG00000008867	rap1b	1341.34	1281.72	1406.59	1477.91	1344.34	1556.81	1213.98	1347.27
ENSDARG00000100647	si:dkey-211i20.4	3.45114	0	0	0	0	0.946962	0	0
ENSDARG00000095981	si:ch211-161n3.5	1.15038	1.20803	3.06224	1.0883	0.896827	0.946962	0.84894	0
ENSDARG00000103003	si:dkey-211i20.2	16.1053	22.9526	19.3942	22.8543	21.5238	23.6741	22.9214	16.5577
ENSDARG00000099597	si:dkey-211i20.5	2.30076	1.20803	7.14524	0	5.38096	2.84089	0	1.74292
ENSDARG00000109211	znf979	4.60151	0	2.0415	4.35321	2.69048	6.62874	0.84894	2.61437
ENSDARG00000094799	plxnb2a	50.6166	68.8577	69.4109	53.3268	42.1509	50.189	55.1811	62.745
ENSDARG00000003811	plxnb2a	1152.68	1082.4	1207.55	1196.04	1140.76	1035.98	1109.56	1264.49
ENSDARG00000045752	si:ch211-161n3.4	5.75189	3.62409	2.0415	2.1766	4.48413	0.946962	3.39576	1.74292
ENSDARG00000088301	si:dkey-254e13.6	5.75189	33.8249	15.3112	18.5011	27.8016	11.3635	43.2959	20.915
ENSDARG00000045753	tmtc2a	274.94	345.497	467.503	499.531	445.723	415.716	438.053	279.738
ENSDARG00000104850	si:ch211-215p11.1	23.0076	1.20803	30.6224	17.4128	22.4207	24.621	5.94258	21.7865
ENSDARG00000110403	CR388363.3	0	0	0	0	0	0	0	0
ENSDARG00000092989	si:ch211-161n3.3	36.8121	19.3285	40.8299	35.914	34.9762	31.2498	37.3534	30.501
ENSDARG00000097341	CR847994.1	144.948	125.635	145.967	127.331	145.286	139.203	134.133	104.575
ENSDARG00000006038	aebp2	858.182	909.647	765.561	815.138	870.819	963.061	832.81	883.659
ENSDARG00000045880	gas2l3	2628.61	3863.28	3519.54	3476.04	2900.34	3202.63	2114.71	2421.78
ENSDARG00000090824	si:dkey-51d8.3	1.15038	0	0	0	1.79365	2.84089	1.69788	0
ENSDARG00000043734	trmu	268.038	165.5	235.793	204.601	234.072	265.149	203.746	269.281
ENSDARG00000074905	camk1da	2894.35	2615.39	2598.83	3458.62	3172.08	2968.73	2894.04	3322
ENSDARG00000015053	grip1	5850.82	6818.12	6034.66	5420.83	4986.36	5400.53	5631.87	5471.01
ENSDARG00000095418	CR388363.2	2.30076	1.20803	2.0415	4.35321	0	0	2.54682	1.74292
ENSDARG00000095155	CR388363.1	1.15038	4.83212	2.0415	0	3.58731	3.78785	2.54682	6.97167
ENSDARG00000092080	znf1044	0	6.04015	0	3.26491	8.07144	0	8.4894	0.871458
ENSDARG00000094223	CR854965.1	0	0	0	0	0	0	0	0
ENSDARG00000093803	si:dkey-196n19.2	14.9549	76.1059	18.3735	43.5321	52.9128	24.621	86.5919	49.6731
ENSDARG00000096009	BX901962.1	0	0	0	0	1.79365	0.946962	0.84894	0
ENSDARG00000094428	si:dkey-31f5.8	2.30076	10.8723	6.12449	4.35321	9.8651	7.5757	9.33834	20.0435
ENSDARG00000101555	BX088583.2	4.60151	1.20803	3.06224	3.26491	0.896827	2.84089	4.2447	1.74292
ENSDARG00000102839	si:ch211-211k8.4	0	2.41606	1.02075	0	0.896827	0	0.84894	0
ENSDARG00000104986	si:ch211-211k8.12	0	0	0	0	0	0	0	0
ENSDARG00000098851	si:dkey-11d20.1	0	0	0	0	0	0	0	0
ENSDARG00000093135	si:dkey-117n7.2	3.45114	15.7044	15.3112	17.4128	7.17462	9.46962	12.7341	8.71458
ENSDARG00000092944	si:dkey-117n7.3	1.15038	9.66424	3.06224	1.0883	0.896827	0.946962	3.39576	2.61437
ENSDARG00000113582	znf993	51.767	35.0329	61.2449	43.5321	60.9842	54.9238	67.9152	54.9019
ENSDARG00000069692	col7a1l	37.9625	217.445	63.2864	107.742	69.9525	50.189	126.492	37.4727
ENSDARG00000105111	BX927122.2	2.30076	0	2.0415	1.0883	0.896827	0.946962	1.69788	0.871458
ENSDARG00000095126	si:dkey-82i20.2	6.90227	33.8249	9.18673	39.1789	32.2858	12.3105	52.6343	32.244
ENSDARG00000097347	CR854965.2	0	0	0	0	0	0	0	0
ENSDARG00000100571	BX927122.1	0	3.62409	4.08299	1.0883	0	3.78785	2.54682	2.61437
ENSDARG00000094304	BX000981.4	4.60151	28.9927	6.12449	16.3245	17.0397	3.78785	29.7129	15.6862
ENSDARG00000101842	znf1085	8.05265	4.83212	10.2075	6.52981	8.96827	9.46962	2.54682	5.22875
ENSDARG00000025824	dmtf1	658.016	664.417	731.877	737.869	682.485	679.919	755.557	705.01
ENSDARG00000076255	znf1084	11.5038	2.41606	6.12449	9.79472	7.17462	11.3635	5.94258	4.35729
ENSDARG00000096100	BX000981.5	5.75189	0	3.06224	2.1766	5.38096	5.68177	3.39576	2.61437
ENSDARG00000095571	BX537162.1	0	0	0	0	0	0	0	0
ENSDARG00000077697	si:dkey-105i14.1	13.8045	8.45621	25.5187	15.2362	11.6587	10.4166	7.64046	8.71458
ENSDARG00000055360	llph	119.639	83.3541	95.9503	126.243	161.429	112.689	106.118	141.176
ENSDARG00000077090	si:ch211-127b11.1	1.15038	0	0	0	0	0	0	0
ENSDARG00000092064	si:dkey-117n7.4	1.15038	0	1.02075	0	1.79365	1.89392	0.84894	0
ENSDARG00000111024	BX000981.6	0	0	0	0	0	0	0	0
ENSDARG00000115032	BX000981.14	0	0	0	0	0	0	0	0
ENSDARG00000026052	ccdc3a	39.1129	30.2008	40.8299	44.6204	43.0477	46.4012	51.7853	43.5729
ENSDARG00000096210	znf1050	10.3534	3.62409	15.3112	9.79472	2.69048	4.73481	11.8852	5.22875
ENSDARG00000091062	si:dkey-199k11.6	0	0	0	0	0	0	0	0.871458
ENSDARG00000053917	alg10	303.7	376.905	322.556	361.316	358.731	309.657	445.694	362.527
ENSDARG00000096045	si:ch73-263o4.4	4.60151	6.04015	9.18673	14.1479	5.38096	9.46962	7.64046	7.84312
ENSDARG00000014941	tprkb	129.993	61.6096	110.241	101.212	118.381	125.946	89.9877	101.961
ENSDARG00000101731	BX649341.1	3.45114	0	5.10374	2.1766	3.58731	0.946962	0.84894	0.871458
ENSDARG00000096207	si:ch73-263o4.3	0	0	0	0	0	0	0	0
ENSDARG00000001953	pfkfb3	17034.8	15378.2	14669.2	15274.3	24474.4	18344.6	15278.4	17661.8
ENSDARG00000101817	si:dkey-5i16.5	31.0602	28.9927	34.7054	26.1192	34.9762	32.1967	49.2385	24.4008
ENSDARG00000088915	si:ch211-241n15.3	58.6693	19.3285	60.2241	72.9162	57.3969	55.8708	35.6555	52.2875
ENSDARG00000109840	znf993	10.3534	6.04015	13.2697	14.1479	11.6587	22.7271	12.7341	9.58604
ENSDARG00000105161	si:ch211-238e22.8	21.8572	1.20803	25.5187	4.35321	10.7619	30.3028	0	6.10021
ENSDARG00000024654	pgm3	156.451	153.42	146.988	171.952	145.286	192.233	157.903	141.176
ENSDARG00000100930	BX088583.1	3.45114	1.20803	0	0	0	0	0	1.74292
ENSDARG00000113038	BX000981.10	0	0	1.02075	0	0	0	0	0
ENSDARG00000111688	BX000981.7	0	0	0	0	0	0	0	0
ENSDARG00000029524	impdh1b	884.641	730.858	808.433	798.814	795.485	1044.5	645.195	971.676
ENSDARG00000039340	tmem209	306.001	364.825	273.561	275.34	315.683	342.8	337.029	315.468
ENSDARG00000112896	BX000981.9	0	0	0	0	0	0	0	0
ENSDARG00000112599	BX000981.8	0	0	0	0	0	0	0	0
ENSDARG00000096026	si:dkey-4e4.1	20.7068	19.3285	26.5395	10.883	21.5238	22.7271	11.0362	24.4008
ENSDARG00000045568	bcat1	1334.44	1697.28	1445.38	1798.96	1521.02	1043.55	1792.11	1626.14
ENSDARG00000094195	CR936371.1	3.45114	0	0	1.0883	0	0.946962	0	1.74292
ENSDARG00000109864	znf995	0	0	3.06224	1.0883	1.79365	0.946962	0	1.74292
ENSDARG00000079892	si:dkey-183c2.4	12.6542	19.3285	11.2282	10.883	11.6587	11.3635	7.64046	11.329
ENSDARG00000077794	CU468012.1	20.7068	32.6168	37.7677	8.70641	22.4207	16.0984	6.79152	7.84312
ENSDARG00000101728	si:dkeyp-80d11.12	16.1053	1.20803	7.14524	15.2362	8.96827	10.4166	4.2447	6.97167
ENSDARG00000105279	si:ch211-108c17.2	632.708	456.635	418.507	712.838	608.945	600.374	649.439	622.221
ENSDARG00000093633	BX000981.3	1.15038	0	1.02075	1.0883	0.896827	0	0	0
ENSDARG00000092940	BX000981.1	0	0	0	3.26491	1.79365	0	0	0
ENSDARG00000045870	plekha5	8788.89	9176.2	9326.58	9123.23	7211.39	6452.6	8557.32	7632.23
ENSDARG00000093576	BX000981.2	14.9549	7.24818	15.3112	26.1192	7.17462	15.1514	20.3746	25.2723
ENSDARG00000094615	si:dkey-9p20.18	9.20303	7.24818	2.0415	4.35321	4.48413	1.89392	4.2447	6.97167
ENSDARG00000096467	si:ch211-246n15.2	2.30076	0	0	0	0	0	0	0
ENSDARG00000100950	CU468012.4	4.60151	6.04015	3.06224	13.0596	4.48413	3.78785	3.39576	4.35729
ENSDARG00000099571	CU468012.2	2.30076	6.04015	2.0415	2.1766	2.69048	0	3.39576	0
ENSDARG00000101087	si:dkeyp-80d11.1	79.3761	125.635	242.938	99.0355	3.58731	1.89392	96.7792	75.8169
ENSDARG00000101071	si:dkeyp-80d11.14	5.75189	8.45621	10.2075	4.35321	3.58731	4.73481	4.2447	6.97167
ENSDARG00000102673	si:dkey-26i24.1	10.3534	4.83212	8.16599	10.883	11.6587	4.73481	18.6767	8.71458
ENSDARG00000104787	si:dkey-28k24.2	4.60151	1.20803	3.06224	1.0883	3.58731	7.5757	2.54682	0
ENSDARG00000002663	optn	616.603	600.391	183.735	565.917	949.74	921.394	668.116	920.26
ENSDARG00000100421	znf1129	103.534	72.4818	111.262	115.36	136.318	107.007	137.528	127.233
ENSDARG00000096083	si:dkey-21h14.8	5.75189	13.2883	3.06224	5.44151	8.96827	8.52266	3.39576	7.84312
ENSDARG00000101421	si:dkeyp-80d11.10	52.9174	15.7044	35.7262	10.883	39.4604	54.9238	4.2447	8.71458
ENSDARG00000045754	mettl25	83.9776	292.343	101.054	124.066	138.111	135.416	105.269	119.39
ENSDARG00000099594	CU468012.3	0	1.20803	0	0	0.896827	0.946962	1.69788	0.871458
ENSDARG00000103324	si:ch211-127b6.2	81.6769	88.1862	165.361	80.5343	62.7779	93.7493	113.758	96.7319
ENSDARG00000094653	si:dkey-149m13.5	16.1053	6.04015	28.581	8.70641	9.8651	17.9923	5.94258	9.58604
ENSDARG00000114536	si:dkey-149m13.4	5.75189	0	5.10374	3.26491	11.6587	5.68177	7.64046	6.97167
ENSDARG00000045755	ccdc59	106.985	225.902	125.552	127.331	122.865	124.999	146.018	126.361
ENSDARG00000104897	si:dkey-16p6.1	52.9174	0	44.9129	19.5894	22.4207	48.2951	3.39576	22.6579
ENSDARG00000099698	BX548059.1	13.8045	45.9052	36.7469	6.52981	8.07144	13.2575	4.2447	6.97167
ENSDARG00000100335	znf1104	9.20303	39.865	7.14524	11.9713	8.96827	9.46962	16.1299	7.84312
ENSDARG00000101756	im:7141269	330.159	107.515	105.137	214.395	288.778	277.46	194.407	164.706
ENSDARG00000012729	hcls1	71.3235	67.6497	64.3071	56.5917	80.7144	90.9084	70.462	86.2744
ENSDARG00000103254	si:dkeyp-80d11.4	4.60151	6.04015	4.08299	25.0309	2.69048	21.7801	4.2447	5.22875
ENSDARG00000104006	znf1082	8.05265	35.0329	6.12449	18.5011	15.2461	8.52266	31.4108	13.9433
ENSDARG00000100329	znf1056	10.3534	4.83212	5.10374	3.26491	11.6587	1.89392	8.4894	4.35729
ENSDARG00000098094	si:dkey-146c18.5	5.75189	54.3614	11.2282	15.2362	25.1112	8.52266	43.2959	16.5577
ENSDARG00000093287	BX510924.1	8.05265	13.2883	20.415	8.70641	18.8334	17.0453	8.4894	6.10021
ENSDARG00000029944	parpbp	11.5038	28.9927	19.3942	20.6777	19.7302	13.2575	28.015	17.4292
ENSDARG00000112725	si:dkey-22h13.2	5.75189	1.20803	7.14524	9.79472	5.38096	8.52266	5.09364	6.97167
ENSDARG00000103809	CT990567.3	0	0	0	0	0.896827	0	0.84894	0.871458
ENSDARG00000094191	nup37	694.829	451.803	544.059	561.564	452.898	551.132	342.972	540.304
ENSDARG00000040610	si:ch73-352p4.8	59.8197	50.7373	68.3901	56.5917	63.6747	79.5448	83.1961	66.2308
ENSDARG00000076272	znf1041	109.286	101.475	105.137	105.565	103.135	102.272	108.664	89.7602
ENSDARG00000096034	si:ch73-289h5.5	0	0	0	0	0	0	0	0
ENSDARG00000077488	si:ch73-289h5.4	1.15038	7.24818	4.08299	2.1766	3.58731	0.946962	2.54682	6.10021
ENSDARG00000112874	znf1067	16.1053	30.2008	28.581	26.1192	25.1112	15.1514	22.9214	18.3006
ENSDARG00000075820	CU694442.1	10.3534	9.66424	7.14524	6.52981	6.27779	8.52266	4.2447	5.22875
ENSDARG00000073959	pmch	0	1.20803	1.02075	1.0883	0	1.89392	0	0
ENSDARG00000094132	igf1	1191.79	1065.48	904.383	947.911	700.422	1089.95	668.116	1039.65
ENSDARG00000095777	si:ch211-218h8.3	2.30076	0	5.10374	5.44151	3.58731	1.89392	1.69788	1.74292
ENSDARG00000091026	si:ch211-218h8.1	5.75189	3.62409	7.14524	6.52981	2.69048	15.1514	2.54682	1.74292
ENSDARG00000096497	si:dkey-22h13.3	17.2557	20.5365	6.12449	9.79472	8.96827	18.9392	12.7341	6.10021
ENSDARG00000104004	si:dkey-146c18.2	16.1053	1.20803	13.2697	2.1766	3.58731	10.4166	0	5.22875
ENSDARG00000061951	golgb1	4478.42	3985.29	4397.38	4404.36	5053.62	5132.54	4229.42	4901.95
ENSDARG00000074547	si:ch211-240l19.8	0	3.62409	0	1.0883	0	0.946962	0.84894	0
ENSDARG00000096493	BX901907.4	9.20303	1.20803	10.2075	3.26491	1.79365	1.89392	1.69788	5.22875
ENSDARG00000101682	CT990567.2	12.6542	20.5365	18.3735	19.5894	21.5238	16.0984	29.7129	9.58604
ENSDARG00000096478	BX901907.2	18.4061	2.41606	19.3942	11.9713	4.48413	24.621	4.2447	16.5577
ENSDARG00000096434	BX901907.1	0	0	0	0	0	0	0	0
ENSDARG00000096486	BX901907.3	0	0	0	0	0	0	0	0
ENSDARG00000076313	si:ch211-240l19.7	2.30076	2.41606	1.02075	1.0883	0.896827	0	1.69788	3.48583
ENSDARG00000074613	si:ch211-240l19.6	5.75189	3.62409	2.0415	2.1766	4.48413	3.78785	3.39576	8.71458
ENSDARG00000039393	si:ch211-240l19.5	52.9174	38.657	89.8259	63.1215	95.0637	79.5448	65.3684	50.5446
ENSDARG00000045706	tspan9b	1225.15	1100.52	1325.95	1155.78	1107.58	1329.54	1191.06	1247.93
ENSDARG00000074009	znf1059	112.737	94.2264	106.158	103.389	107.619	87.1205	139.226	84.5315
ENSDARG00000094732	mical3b	2633.22	3072.02	1086.08	2423.65	1184.71	1115.52	1245.4	1327.23
ENSDARG00000100253	CU571169.1	0	0	0	0	0	1.89392	0.84894	0.871458
ENSDARG00000003200	foxm1	17.2557	9.66424	25.5187	26.1192	24.2143	15.1514	29.7129	21.7865
ENSDARG00000010454	guca1a	30187.1	15020.6	19660.6	27903	61731.3	47525.2	37798.2	48236.1
ENSDARG00000089318	BX088538.1	716.686	1.20803	705.337	354.786	359.628	671.396	1.69788	331.154
ENSDARG00000004386	ELAPOR2	5282.54	5378.15	5074.14	5293.5	4810.58	5153.37	4338.93	5011.76
ENSDARG00000039392	wnk1b	15947.7	16895.5	15073.4	16069.9	18842.3	17309.5	17525.5	16367.7
ENSDARG00000079222	zgc:174315	40.2632	45.9052	64.3071	48.9736	51.1191	36.9315	61.9726	52.2875
ENSDARG00000103527	si:dkeyp-35e5.9	0	10.8723	4.08299	5.44151	5.38096	0.946962	15.2809	2.61437
ENSDARG00000088214	si:dkey-23a23.3	127.692	143.756	130.656	130.596	128.246	138.257	153.658	114.161
ENSDARG00000017841	cand1	4014.82	4276.43	3852.3	3886.33	4070.7	3781.22	3964.55	3899.78
ENSDARG00000070203	si:dkey-13e3.1	0	0	0	2.1766	0.896827	1.89392	0	0
ENSDARG00000057334	cmasa	309.452	208.989	299.079	289.488	262.77	274.619	249.588	304.139
ENSDARG00000093846	si:dkey-57c22.1	11.5038	6.04015	17.3527	8.70641	8.07144	10.4166	12.7341	3.48583
ENSDARG00000104026	si:dkeyp-35e5.5	2.30076	6.04015	12.249	3.26491	3.58731	8.52266	5.94258	8.71458
ENSDARG00000045669	si:dkey-39a18.1	5.75189	2.41606	4.08299	9.79472	5.38096	5.68177	5.94258	6.97167
ENSDARG00000089831	si:dkey-207m2.4	11.5038	97.8505	95.9503	13.0596	11.6587	30.3028	11.0362	9.58604
ENSDARG00000045589	kcnj8	12.6542	2.41606	12.249	9.79472	8.07144	7.5757	22.0724	6.10021
ENSDARG00000015985	abcc9	1729.02	1414.6	1695.46	1684.69	1369.45	1414.76	1714.86	1407.41
ENSDARG00000017757	pik3cg	270.339	281.471	251.104	243.78	213.445	260.415	181.673	270.152
ENSDARG00000107425	si:dkeyp-35e5.10	13.8045	0	4.08299	6.52981	7.17462	6.62874	0	4.35729
ENSDARG00000099346	znf1079	11.5038	15.7044	20.415	16.3245	17.0397	11.3635	23.7703	14.8148
ENSDARG00000100911	BX294383.1	0	2.41606	0	1.0883	0.896827	0	0.84894	0.871458
ENSDARG00000116692	si:ch211-79g12.1	17.2557	6.04015	28.581	20.6777	19.7302	35.0376	5.09364	18.3006
ENSDARG00000099544	si:dkey-165b20.3	0	42.2811	2.0415	16.3245	17.9365	3.78785	45.8428	16.5577
ENSDARG00000099812	si:dkey-31f5.11	702.881	866.158	635.926	738.957	507.604	501.89	718.203	579.52
ENSDARG00000096010	si:dkey-21h14.15	0	0	0	0	0	0	1.69788	1.74292
ENSDARG00000023036	si:dkey-23a23.2	59.8197	90.6023	52.0582	88.1524	111.207	61.5526	125.643	88.8887
ENSDARG00000116367	si:dkey-51d8.1	14.9549	28.9927	11.2282	35.914	26.9048	9.46962	74.7067	21.7865
ENSDARG00000079824	ninj2	72.4738	49.5292	68.3901	88.1524	67.262	71.0222	61.1237	86.2744
ENSDARG00000098077	si:dkey-238o14.3	1.15038	64.0256	3.06224	13.0596	17.0397	3.78785	40.7491	9.58604
ENSDARG00000096184	si:dkey-21h14.12	4.60151	4.83212	7.14524	2.1766	7.17462	4.73481	3.39576	5.22875
ENSDARG00000100110	si:ch211-237a4.2	5.75189	26.5767	1.02075	18.5011	22.4207	2.84089	39.9002	9.58604
ENSDARG00000070408	ccnd2b	165.654	165.5	176.589	179.57	200.889	173.294	205.444	159.477
ENSDARG00000104822	znf1131	0	45.9052	0	31.5608	23.3175	0	85.743	13.0719
ENSDARG00000110878	si:dkey-28k24.2	26.4587	21.7445	33.6847	21.766	19.7302	17.0453	33.1087	37.4727
ENSDARG00000097728	CR388132.1	1.15038	0	0	0	0.896827	0	0	0
ENSDARG00000096684	CR382372.1	0	1.20803	2.0415	1.0883	0	1.89392	0	0
ENSDARG00000094824	si:dkey-23a23.1	0	0	0	0	0	0	0.84894	0
ENSDARG00000089640	si:dkey-117n7.5	4.60151	10.8723	3.06224	4.35321	0.896827	0	1.69788	4.35729
ENSDARG00000045548	lepb	12.6542	12.0803	20.415	8.70641	23.3175	21.7801	15.2809	20.0435
ENSDARG00000094118	si:dkey-21o22.2	0	1.20803	0	2.1766	0.896827	0	0.84894	0
ENSDARG00000087241	ucn3l	20.7068	31.4088	23.4772	20.6777	18.8334	8.52266	14.432	12.2004
ENSDARG00000021579	orc5	111.587	123.219	126.573	155.627	125.556	147.726	122.247	145.534
ENSDARG00000109327	znf1140	69.0227	65.2336	79.6184	76.1811	69.0557	49.242	95.0813	60.1306
ENSDARG00000045858	tigarb	111.587	119.595	100.033	115.36	98.651	147.726	89.1387	123.747
ENSDARG00000088082	si:ch211-214c20.1	9.20303	0	14.2905	9.79472	9.8651	22.7271	0	7.84312
ENSDARG00000096047	si:dkey-21h14.3	1.15038	7.24818	4.08299	1.0883	0	2.84089	0	1.74292
ENSDARG00000101902	CR376730.2	17.2557	9.66424	14.2905	9.79472	8.07144	14.2044	18.6767	33.9869
ENSDARG00000100240	CT737123.1	5.75189	0	0	3.26491	5.38096	10.4166	3.39576	7.84312
ENSDARG00000102713	si:ch211-205a14.1	63.2708	7.24818	30.6224	84.8875	61.8811	97.5371	64.5195	105.446
ENSDARG00000104590	CT737123.2	0	0	0	0	0	0	0	0
ENSDARG00000116086	si:dkey-193i10.4	27.6091	55.5694	27.5602	8.70641	20.627	38.8255	7.64046	20.0435
ENSDARG00000091381	si:ch211-214c20.1	9.20303	1.20803	10.2075	3.26491	7.17462	25.568	5.94258	6.97167
ENSDARG00000101403	CR376730.1	8.05265	1.20803	5.10374	15.2362	5.38096	3.78785	22.9214	13.9433
ENSDARG00000102225	si:ch211-205a14.7	0	1.20803	1.02075	3.26491	2.69048	0	0	0.871458
ENSDARG00000115256	CR376730.3	0	0	0	0	0	0	0	0
ENSDARG00000100509	si:dkey-82i20.2	0	1.20803	0	0	0	0	0	0
ENSDARG00000102638	si:rp71-7l19.2	1.15038	4.83212	3.06224	4.35321	2.69048	2.84089	4.2447	0.871458
ENSDARG00000100464	si:dkey-193i10.1	43.7144	112.347	146.988	38.0906	29.5953	62.4995	39.0512	28.7581
ENSDARG00000091640	si:ch73-352p4.5	27.6091	19.3285	31.6432	30.4725	26.008	19.8862	28.864	21.7865
ENSDARG00000100460	si:dkey-217g21.3	0	2.41606	1.02075	2.1766	1.79365	0.946962	3.39576	3.48583
ENSDARG00000034823	copg2	2459.51	2762.77	2716.21	2522.68	2717.39	2984.83	2731.89	2679.73
ENSDARG00000096063	si:dkey-191j3.1	5.75189	9.66424	2.0415	7.61811	8.07144	2.84089	5.09364	2.61437
ENSDARG00000073858	pex26	272.64	215.029	247.021	215.484	235.865	219.695	216.48	206.536
ENSDARG00000094603	si:dkey-21h14.12	14.9549	6.04015	16.332	17.4128	9.8651	10.4166	14.432	18.3006
ENSDARG00000116181	znf1119	81.6769	50.7373	110.241	65.2981	83.4049	81.4388	47.5406	89.7602
ENSDARG00000099180	CR927050.1	13.8045	14.4964	7.14524	20.6777	3.58731	8.52266	15.2809	13.9433
ENSDARG00000099669	CR927050.2	0	0	0	0	0	0	0.84894	0
ENSDARG00000088078	usp18	62.1204	61.6096	68.3901	62.0332	64.5715	63.4465	79.8004	46.1873
ENSDARG00000105119	si:ch211-258f1.3	8.05265	0	5.10374	5.44151	6.27779	10.4166	3.39576	1.74292
ENSDARG00000092140	si:ch211-231i17.3	0	0	0	0	0	0	0	0
ENSDARG00000111518	si:dkey-16p6.1	14.9549	19.3285	35.7262	17.4128	9.8651	15.1514	11.0362	7.84312
ENSDARG00000110769	znf1098	18.4061	18.1205	9.18673	15.2362	15.2461	21.7801	10.1873	6.97167
ENSDARG00000038384	th2	0	0	0	0	0	0	0	0
ENSDARG00000094903	si:ch211-231i17.4	1.15038	1.20803	2.0415	0	0.896827	0	0	0.871458
ENSDARG00000100090	si:dkey-11d20.1	0	0	0	0	0	0	0	0
ENSDARG00000069402	lrrc4.1	6486.98	6447.26	6287.81	5914.92	5833.86	6044.46	6639.56	5816.11
ENSDARG00000093831	znf1121	42.564	32.6168	55.1204	42.4438	52.016	47.3481	52.6343	46.1873
ENSDARG00000006766	snd1	2671.18	2672.16	2528.39	3003.71	2896.75	2876.87	3094.39	3172.11
ENSDARG00000045856	fgf6b	116.188	57.9855	66.3486	54.4151	82.5081	162.878	38.2023	137.69
ENSDARG00000110852	znf1111	25.3083	39.865	26.5395	29.3841	39.4604	14.2044	47.5406	32.244
ENSDARG00000092968	znf1128	205.918	25.3686	226.606	143.656	105.826	207.385	9.33834	112.418
ENSDARG00000043792	si:rp71-7l19.2	3.45114	8.45621	6.12449	3.26491	0.896827	3.78785	2.54682	8.71458
ENSDARG00000091994	znf1048	5.75189	1.20803	19.3942	5.44151	8.07144	8.52266	5.09364	5.22875
ENSDARG00000101946	si:dkey-92j16.2	12.6542	9.66424	11.2282	11.9713	19.7302	10.4166	16.9788	10.4575
ENSDARG00000103100	BX950220.2	14.9549	8.45621	0	19.5894	21.5238	22.7271	17.8277	23.5294
ENSDARG00000115029	si:dkeyp-123a12.2	12.6542	2.41606	18.3735	10.883	7.17462	22.7271	0.84894	11.329
ENSDARG00000102031	BX950220.1	0	0	0	0	0	0	0	0
ENSDARG00000098087	si:dkey-30f3.2	1.15038	0	2.0415	1.0883	0.896827	2.84089	2.54682	1.74292
ENSDARG00000101424	BX901974.2	0	0	0	0	0	0	0	0
ENSDARG00000094212	si:dkey-179k24.1	1.15038	0	2.0415	2.1766	1.79365	1.89392	0.84894	2.61437
ENSDARG00000088870	si:ch211-22k7.9	100.083	25.3686	57.1619	69.6513	85.1986	112.689	66.2173	71.4596
ENSDARG00000099055	CR790365.1	0	0	0	0	0	0.946962	0.84894	0
ENSDARG00000112369	si:dkey-179k24.2	0	0	2.0415	0	0.896827	0	0.84894	0
ENSDARG00000020143	pah	8.05265	18.1205	18.3735	20.6777	37.6667	15.1514	39.9002	27.0152
ENSDARG00000099643	si:ch211-76m11.9	0	0	0	1.0883	0	0	0	0
ENSDARG00000099560	lyrm5a	300.249	252.478	289.893	294.93	350.659	300.187	280.15	309.368
ENSDARG00000087120	slc5a8	0	0	0	0	0	0	0	0
ENSDARG00000100434	znf1091	17.2557	0	2.0415	6.52981	7.17462	12.3105	5.09364	4.35729
ENSDARG00000117113	zgc:173607	3.45114	3.62409	7.14524	5.44151	1.79365	1.89392	4.2447	0.871458
ENSDARG00000045854	fgf23	17.2557	15.7044	9.18673	4.35321	11.6587	12.3105	2.54682	21.7865
ENSDARG00000045851	galnt8b.1	8.05265	3.62409	6.12449	2.1766	0	2.84089	9.33834	5.22875
ENSDARG00000102262	si:dkey-179k24.5	0	1.20803	2.0415	3.26491	0.896827	0.946962	0	4.35729
ENSDARG00000089582	si:dkey-265e15.2	24.1579	26.5767	16.332	42.4438	43.0477	40.7194	49.2385	30.501
ENSDARG00000045853	rad51ap1	64.4212	80.938	90.8466	82.7109	43.0477	49.242	69.6131	58.3877
ENSDARG00000101843	znf1106	59.8197	8.45621	70.4316	76.1811	59.1906	61.5526	44.9938	49.6731
ENSDARG00000113713	znf1103	14.9549	10.8723	28.581	23.9426	16.1429	15.1514	22.9214	13.0719
ENSDARG00000103172	BX914205.3	3.45114	3.62409	3.06224	0	4.48413	0.946962	3.39576	1.74292
ENSDARG00000099440	CR936249.1	0	0	0	4.35321	0	0	0	0
ENSDARG00000104650	BX936384.2	0	0	0	0	0	0	0	0.871458
ENSDARG00000098305	si:ch211-76m11.8	33.361	91.8103	35.7262	17.4128	14.3492	31.2498	7.64046	21.7865
ENSDARG00000088847	znf1089	2.30076	1.20803	0	4.35321	0.896827	5.68177	1.69788	2.61437
ENSDARG00000099414	BX914205.1	0	0	1.02075	0	0.896827	0.946962	0	0.871458
ENSDARG00000103079	si:dkey-220o21.3	0	0	0	0	0	0	0	0.871458
ENSDARG00000114558	si:dkey-233e3.3	27.6091	22.9526	31.6432	37.0023	20.627	18.9392	19.5256	11.329
ENSDARG00000038386	ascl1a	21.8572	16.9124	9.18673	17.4128	16.1429	16.0984	18.6767	17.4292
ENSDARG00000099789	si:ch211-76m11.7	48.3159	0	0	50.0619	56.5001	43.5603	63.6705	52.2875
ENSDARG00000099347	si:dkey-220o21.4	0	0	0	0	0	0	0	0
ENSDARG00000098979	si:ch211-76m11.15	6.90227	0	6.12449	7.61811	2.69048	5.68177	1.69788	4.35729
ENSDARG00000101772	CT956002.1	13.8045	1.20803	23.4772	10.883	10.7619	15.1514	0	8.71458
ENSDARG00000100652	znf1147	1.15038	0	2.0415	1.0883	0.896827	0	1.69788	1.74292
ENSDARG00000101497	znf1047	5.75189	38.657	9.18673	25.0309	24.2143	10.4166	46.6917	23.5294
ENSDARG00000100142	znf1083	82.8272	59.1935	57.1619	58.7683	68.1588	48.2951	67.9152	42.7015
ENSDARG00000104239	CR383668.2	117.339	130.467	115.345	159.98	132.73	142.991	130.737	108.932
ENSDARG00000099837	si:dkey-199m13.7	58.6693	108.723	37.7677	77.2694	69.0557	51.136	104.42	67.1023
ENSDARG00000104890	si:ch211-76m11.3	129.993	1.20803	4.08299	213.307	117.484	124.052	206.292	223.093
ENSDARG00000005453	foxp2	2079.88	2111.64	2130.3	1804.4	1839.39	1651.5	2053.59	1810.02
ENSDARG00000098892	si:ch211-223a21.1	79.3761	39.865	68.3901	60.9449	67.262	76.704	44.9938	67.9737
ENSDARG00000100338	BX936384.1	43.7144	16.9124	31.6432	28.2958	17.9365	37.8785	16.9788	27.0152
ENSDARG00000100006	si:ch211-76m11.5	11.5038	74.8979	102.075	13.0596	17.9365	23.6741	15.2809	34.8583
ENSDARG00000100671	CR790382.1	1.15038	0	0	0	0	0.946962	0.84894	0
ENSDARG00000032319	mest	751.197	682.537	763.52	771.606	982.922	896.773	829.415	907.188
ENSDARG00000090468	ppp1r3aa	35.6617	30.2008	60.2241	53.3268	23.3175	37.8785	44.9938	43.5729
ENSDARG00000091974	CR356233.1	17.2557	21.7445	41.8507	30.4725	26.008	34.0906	33.1087	27.8867
ENSDARG00000099281	si:dkey-112e7.2	258.835	242.814	240.897	242.691	252.008	283.142	230.912	272.766
ENSDARG00000093020	CR356233.2	1.15038	1.20803	0	0	0	0	0	1.74292
ENSDARG00000007175	recql	182.91	230.734	217.419	227.455	253.802	249.051	324.295	250.109
ENSDARG00000074223	MDFIC	57.5189	39.865	54.0997	72.9162	59.1906	67.2343	52.6343	67.1023
ENSDARG00000101230	CR790382.2	0	0	2.0415	2.1766	0.896827	1.89392	0.84894	0
ENSDARG00000104819	CR790382.4	1.15038	13.2883	2.0415	1.0883	7.17462	2.84089	8.4894	2.61437
ENSDARG00000104887	znf1105	1.15038	0	3.06224	3.26491	0	1.89392	0	1.74292
ENSDARG00000100262	BX936382.1	33.361	37.4489	50.0167	46.797	52.016	39.7724	39.0512	35.7298
ENSDARG00000101828	si:dkey-16p6.1	232.376	225.902	357.262	266.634	223.31	378.785	281.848	305.882
ENSDARG00000104737	si:ch211-223a21.3	1.15038	2.41606	1.02075	0	0.896827	2.84089	0	0.871458
ENSDARG00000100842	si:ch211-223a21.4	6.90227	4.83212	11.2282	13.0596	6.27779	7.5757	7.64046	5.22875
ENSDARG00000111998	znf1099	19.5564	8.45621	29.6017	15.2362	11.6587	20.8332	2.54682	13.0719
ENSDARG00000002174	itfg2	135.745	118.387	152.091	132.773	149.77	143.938	153.658	137.69
ENSDARG00000110917	si:ch211-223a21.6	3.45114	0	0	4.35321	2.69048	1.89392	0.84894	1.74292
ENSDARG00000099381	si:dkey-27n6.1	4.60151	2.41606	13.2697	6.52981	3.58731	4.73481	0.84894	4.35729
ENSDARG00000098628	BX914214.1	4.60151	0	6.12449	2.1766	5.38096	4.73481	0	0.871458
ENSDARG00000100811	BX927130.2	0	0	0	0	0	0	0	0
ENSDARG00000101757	si:dkey-27n6.4	8.05265	48.3212	7.14524	8.70641	17.9365	17.0453	8.4894	10.4575
ENSDARG00000099328	BX927130.1	0	1.20803	0	0	0	0	0	0
ENSDARG00000110860	si:dkey-9i5.2	0	0	2.0415	1.0883	0	0.946962	0	1.74292
ENSDARG00000079985	nrip2	5291.74	4749.98	5129.26	5309.82	5095.77	5186.51	4739.63	5104.13
ENSDARG00000103218	BX927130.3	8.05265	18.1205	29.6017	6.52981	16.1429	11.3635	5.09364	7.84312
ENSDARG00000099293	BX914214.2	20.7068	1.20803	16.332	15.2362	9.8651	3.78785	8.4894	20.915
ENSDARG00000113141	znf1018	6.90227	6.04015	14.2905	6.52981	5.38096	5.68177	6.79152	5.22875
ENSDARG00000109255	si:ch211-234c11.2	14.9549	3.62409	12.249	3.26491	5.38096	11.3635	3.39576	5.22875
ENSDARG00000105219	znf988	14.9549	0	23.4772	18.5011	17.9365	20.8332	25.4682	18.3006
ENSDARG00000006011	klhl42	118.489	105.099	133.718	130.596	122.865	143.938	125.643	116.775
ENSDARG00000098199	BX928743.1	1.15038	0	1.02075	0	0	0	0	0
ENSDARG00000103306	BX927130.4	116.188	31.4088	169.444	51.1502	82.5081	101.325	55.1811	90.6317
ENSDARG00000102156	si:dkey-264f17.4	2.30076	15.7044	4.08299	18.5011	11.6587	0.946962	32.2597	6.97167
ENSDARG00000098066	CU302323.1	8.05265	8.45621	11.2282	1.0883	4.48413	7.5757	0.84894	4.35729
ENSDARG00000114142	si:dkeyp-4f2.1	6.90227	27.7847	3.06224	11.9713	8.07144	6.62874	4.2447	6.97167
ENSDARG00000099711	si:dkey-29j8.1	17.2557	26.5767	15.3112	18.5011	17.9365	7.5757	8.4894	7.84312
ENSDARG00000112586	si:ch211-283l16.1	2.30076	1.20803	2.0415	0	1.79365	1.89392	0	0.871458
ENSDARG00000114396	znf1017	67.8723	89.3942	84.7221	143.656	130.04	79.5448	173.184	94.1175
ENSDARG00000030153	gnptab	1419.57	1443.6	1306.56	1418.06	1346.14	1376.88	1302.27	1344.66
ENSDARG00000100463	BX908799.1	0	0	0	0	0	0	0	0
ENSDARG00000045563	washc3	278.392	285.095	238.855	226.367	252.008	241.475	256.38	239.651
ENSDARG00000045561	dram1	0	2.41606	1.02075	1.0883	0.896827	4.73481	6.79152	1.74292
ENSDARG00000002128	cwf19l1	415.287	388.986	385.843	446.204	454.691	378.785	466.917	373.856
ENSDARG00000104088	si:dkey-14o6.2	3.45114	2.41606	6.12449	1.0883	1.79365	1.89392	1.69788	3.48583
ENSDARG00000101528	si:ch211-194h1.2	0	3.62409	5.10374	0	1.79365	0.946962	2.54682	0.871458
ENSDARG00000103458	znf1126	1.15038	0	0	0	0	0	0	0
ENSDARG00000098604	si:dkey-14o6.4	3.45114	6.04015	8.16599	4.35321	4.48413	7.5757	5.09364	3.48583
ENSDARG00000098991	znf1095	13.8045	0	27.5602	15.2362	12.5556	24.621	11.8852	21.7865
ENSDARG00000098383	si:dkey-14o6.1	16.1053	9.66424	16.332	17.4128	11.6587	16.0984	13.583	17.4292
ENSDARG00000103239	si:dkey-14o6.8	0	0	0	1.0883	0	0	0.84894	0
ENSDARG00000094175	znf1027	9.20303	8.45621	11.2282	14.1479	8.96827	16.0984	3.39576	5.22875
ENSDARG00000104892	znf1108	0	0	1.02075	0	0	0.946962	0.84894	0.871458
ENSDARG00000105756	CR788316.3	188.662	59.1935	61.2449	204.601	205.373	196.021	236.854	206.536
ENSDARG00000091393	si:ch211-161m3.6	314.053	430.059	422.59	274.252	323.755	283.142	260.625	284.967
ENSDARG00000113804	si:dkey-205i10.1	9.20303	2.41606	10.2075	6.52981	10.7619	12.3105	15.2809	12.2004
ENSDARG00000100556	si:dkeyp-5g9.1	18.4061	9.66424	28.581	29.3841	12.5556	42.6133	3.39576	18.3006
ENSDARG00000100160	si:dkey-205i10.2	0	0	0	1.0883	0	3.78785	0	0.871458
ENSDARG00000105731	CR788316.1	0	0	0	0	0	0	0	0.871458
ENSDARG00000105749	CR788316.2	0	0	0	0	0	0	0	0
ENSDARG00000105829	CR788316.4	0	2.41606	5.10374	0	0.896827	0.946962	1.69788	0.871458
ENSDARG00000075417	zgc:175107	153	119.595	148.009	132.773	165.016	130.681	162.148	142.048
ENSDARG00000103375	si:ch211-161m3.4	111.587	113.555	106.158	117.537	99.5478	115.529	116.305	95.8604
ENSDARG00000098324	si:cabz01054394.6	70.1731	77.3139	77.5769	81.6226	73.5398	77.6509	75.5557	75.8169
ENSDARG00000089598	si:cabz01054396.2	186.361	167.916	212.316	196.983	167.707	159.09	193.558	175.163
ENSDARG00000089092	si:cabz01054394.5	139.196	149.796	161.278	133.861	159.635	136.363	183.371	152.505
ENSDARG00000104446	si:ch211-203c5.3	0	0	0	0	1.79365	0.946962	0	2.61437
ENSDARG00000089715	si:cabz01054394.7	31.0602	22.9526	24.498	15.2362	31.3889	22.7271	27.1661	25.2723
ENSDARG00000098183	si:dkey-27n6.1	0	6.04015	0	0	0.896827	0	0	0.871458
ENSDARG00000100864	BX004873.1	1.15038	1.20803	0	0	3.58731	0	0	0
ENSDARG00000103227	si:ch211-149o24.4	0	0	0	0	0	0	0	0
ENSDARG00000101174	BX649556.1	4.60151	0	2.0415	1.0883	0	0	0.84894	0
ENSDARG00000104266	si:dkey-29m1.2	77.0753	1.20803	77.5769	37.0023	35.8731	67.2343	9.33834	41.83
ENSDARG00000099864	si:ch73-170d6.2	1.15038	8.45621	2.0415	4.35321	0.896827	4.73481	6.79152	4.35729
ENSDARG00000098721	BX649331.1	5.75189	187.245	3.06224	2.1766	7.17462	5.68177	0.84894	0
ENSDARG00000098722	si:ch73-170d6.3	20.7068	13.2883	10.2075	10.883	9.8651	13.2575	5.94258	6.97167
ENSDARG00000098351	si:ch211-66c13.1	0	0	6.12449	1.0883	0.896827	3.78785	0	0
ENSDARG00000102460	si:ch73-170d6.4	0	0	1.02075	0	0	0	0	0
ENSDARG00000113826	si:ch211-223k15.1	9.20303	10.8723	7.14524	6.52981	8.96827	3.78785	5.94258	6.97167
ENSDARG00000116915	si:ch211-133h13.1	8.05265	7.24818	17.3527	15.2362	16.1429	3.78785	14.432	9.58604
ENSDARG00000100302	si:dkey-237g15.2	41.4136	335.832	44.9129	238.338	325.548	39.7724	490.687	234.422
ENSDARG00000105696	CABZ01021433.1	343.963	370.865	351.137	342.815	356.937	369.315	376.08	316.339
ENSDARG00000103865	wu:fc30c06	87.4288	178.788	109.22	102.3	77.1271	85.2266	105.269	78.4312
ENSDARG00000103850	si:cabz01021426.2	230.076	260.935	216.399	202.424	218.826	186.552	202.897	218.736
ENSDARG00000105781	zgc:171727	6.90227	4.83212	13.2697	6.52981	5.38096	4.73481	7.64046	2.61437
ENSDARG00000101365	si:cabz01021430.2	556.783	384.154	559.37	523.473	544.374	533.14	561.998	482.788
ENSDARG00000099262	si:dkey-16p6.1	57.5189	208.989	38.7884	158.892	139.905	67.2343	262.323	130.719
ENSDARG00000098189	si:dkey-16p6.1	73.6242	154.628	163.32	71.8279	75.3335	60.6056	90.8366	57.5162
ENSDARG00000091869	zgc:162958	516.52	417.979	513.436	497.354	473.525	446.966	482.198	444.444
ENSDARG00000095030	si:ch73-120g24.4	202.467	216.237	195.984	193.718	187.437	213.067	222.422	180.392
ENSDARG00000105728	si:ch73-266f23.1	141.497	138.923	114.324	116.448	99.5478	115.529	126.492	110.675
ENSDARG00000095135	si:ch73-266f23.1	111.587	79.73	100.033	93.594	65.4684	90.9084	73.8578	69.7167
ENSDARG00000096111	CU570689.1	0	0	0	0	0	0.946962	0	0.871458
ENSDARG00000105713	CU570689.2	281.843	216.237	293.976	272.075	267.254	249.051	304.77	254.466
ENSDARG00000074298	znf1015	821.37	811.796	904.383	851.052	828.668	696.017	896.481	752.068
ENSDARG00000101389	zgc:174180	5.75189	41.073	9.18673	27.2075	29.5953	5.68177	42.447	18.3006
ENSDARG00000104167	CR388378.3	0	1.20803	0	1.0883	0	0.946962	1.69788	0
ENSDARG00000098541	CR388378.2	2.30076	4.83212	0	23.9426	11.6587	12.3105	9.33834	6.10021
ENSDARG00000096142	CR388378.1	0	31.4088	1.02075	23.9426	29.5953	0.946962	40.7491	16.5577
ENSDARG00000098389	znf1015	185.211	163.084	159.237	158.892	162.326	160.984	226.667	143.791
ENSDARG00000054957	znf1015	227.775	286.303	246	216.572	199.992	203.597	197.803	193.464
ENSDARG00000114364	znf985	2.30076	76.1059	2.0415	38.0906	34.9762	3.78785	84.0451	35.7298
ENSDARG00000104009	si:dkey-264f17.3	1.15038	0	0	0	0	0.946962	0	0.871458
ENSDARG00000100219	si:dkey-264f17.1	64.4212	635.424	65.3279	402.672	379.358	53.0299	818.378	358.169
ENSDARG00000077239	si:ch211-165i18.2	0	3.62409	4.08299	3.26491	0	0.946962	0	0
ENSDARG00000096120	si:ch73-266f23.3	142.647	399.858	440.963	133.861	162.326	131.628	151.111	122.004
ENSDARG00000075470	znf989	60.9701	64.0256	126.573	75.0928	56.5001	64.3934	40.7491	39.2156
ENSDARG00000096030	si:dkey-262g12.7	55.2182	25.3686	27.5602	76.1811	64.5715	53.9769	44.9938	44.4444
ENSDARG00000096141	zgc:173624	48.3159	62.8176	54.0997	69.6513	57.3969	55.8708	83.1961	67.9737
ENSDARG00000101193	BX855614.3	265.737	149.796	219.461	286.223	226	237.688	342.123	284.095
ENSDARG00000073708	zgc:171551	36.8121	19.3285	32.6639	16.3245	30.4921	31.2498	29.7129	28.7581
ENSDARG00000105816	BX855614.4	262.286	877.03	993.188	303.636	292.366	259.468	423.621	345.097
ENSDARG00000095670	BX855614.2	16.1053	47.1132	40.8299	52.2385	19.7302	20.8332	36.5044	29.6296
ENSDARG00000103751	si:dkey-262g12.14	318.655	472.34	571.619	490.824	371.286	359.846	427.866	378.213
ENSDARG00000102154	si:dkey-262g12.10	257.685	324.96	454.233	256.839	233.175	243.369	305.618	260.566
ENSDARG00000104502	si:ch211-266c8.1	106.985	54.3614	129.635	79.446	86.9922	120.264	47.5406	61.0021
ENSDARG00000094612	si:dkey-262g12.3	79.3761	132.883	164.34	108.83	110.31	99.4311	119.701	96.7319
ENSDARG00000094551	BX855614.1	287.595	274.223	328.681	282.958	299.54	276.513	293.733	258.823
ENSDARG00000101484	si:dkey-264f17.2	23.0076	28.9927	17.3527	34.8257	34.9762	46.4012	29.7129	28.7581
ENSDARG00000098220	si:ch211-209j12.6	3.45114	0	2.0415	1.0883	0	1.89392	0.84894	0.871458
ENSDARG00000099415	CR759907.1	0	0	0	0	0	0	0	0
ENSDARG00000092608	si:dkey-262g12.12	387.678	235.566	247.021	319.961	438.548	428.027	518.702	427.886
ENSDARG00000080016	si:cabz01032454.3	142.647	147.38	179.652	74.0045	144.389	124.999	157.054	127.233
ENSDARG00000105727	CABZ01069022.2	1.15038	15.7044	11.2282	0	1.79365	2.84089	0.84894	0
ENSDARG00000105692	CABZ01069022.1	72.4738	122.011	96.9711	102.3	57.3969	58.7117	64.5195	54.9019
ENSDARG00000105806	CABZ01069020.1	172.557	157.044	206.191	161.069	158.738	164.771	171.486	142.048
ENSDARG00000100568	si:ch211-209j12.3	1.15038	38.657	2.0415	19.5894	28.6985	5.68177	53.4832	25.2723
ENSDARG00000099337	si:ch211-209j12.2	4.60151	9.66424	9.18673	5.44151	11.6587	9.46962	19.5256	16.5577
ENSDARG00000101634	si:ch211-209j12.1	118.489	13.2883	140.863	74.0045	102.238	214.014	13.583	87.1458
ENSDARG00000113780	zgc:173615	66.7219	35.0329	58.1827	69.6513	50.2223	70.0752	59.4258	74.074
ENSDARG00000115655	znf1078	6.90227	16.9124	6.12449	16.3245	10.7619	3.78785	16.9788	9.58604
ENSDARG00000102999	si:dkey-246j6.1	14.9549	31.4088	15.3112	23.9426	22.4207	11.3635	41.5981	15.6862
ENSDARG00000103497	si:dkey-246j6.3	1.15038	9.66424	4.08299	17.4128	26.008	8.52266	37.3534	20.915
ENSDARG00000098494	si:ch211-145h19.3	0	0	0	2.1766	0	0.946962	0.84894	0
ENSDARG00000109697	znf1025	14.9549	24.1606	13.2697	41.3555	20.627	16.0984	50.0875	25.2723
ENSDARG00000112878	znf1101	9.20303	39.865	13.2697	32.6491	21.5238	11.3635	53.4832	21.7865
ENSDARG00000103247	znf993	11.5038	33.8249	13.2697	22.8543	28.6985	5.68177	61.9726	19.1721
ENSDARG00000109319	znf1030	51.767	93.0183	59.2034	96.8589	95.9605	40.7194	141.773	69.7167
ENSDARG00000101807	si:ch211-120c15.3	6.90227	268.183	6.12449	173.04	110.31	2.84089	287.791	118.518
ENSDARG00000105091	zgc:174944	27.6091	12.0803	38.7884	26.1192	26.008	47.3481	1.69788	20.915
ENSDARG00000103283	si:dkey-238o14.7	0	0	2.0415	3.26491	0	0	0.84894	0
ENSDARG00000099090	znf1087	3.45114	7.24818	4.08299	3.26491	0.896827	2.84089	9.33834	0.871458
ENSDARG00000105242	BX088547.1	0	2.41606	1.02075	0	0	0	1.69788	0
ENSDARG00000104561	znf1081	39.1129	19.3285	47.9752	57.68	29.5953	35.9846	61.1237	40.9585
ENSDARG00000104341	si:ch211-76m11.8	14.9549	4.83212	11.2282	22.8543	17.9365	14.2044	11.8852	17.4292
ENSDARG00000100752	rab21	1498.94	1671.91	1639.32	1743.46	1491.42	1472.53	1386.32	1420.48
ENSDARG00000105760	CABZ01072523.1	81.6769	60.4015	86.7636	108.83	83.4049	90.9084	146.018	94.1175
ENSDARG00000105744	ptprr	1197.54	1340.91	1308.6	1322.29	982.922	938.44	1624.02	1051.85
ENSDARG00000114716	znf1117	165.654	113.555	113.303	119.713	133.627	121.211	140.924	75.8169
ENSDARG00000102884	si:ch211-145h19.5	0	54.3614	0	32.6491	30.4921	0	73.0089	23.5294
ENSDARG00000101327	znf1076	13.8045	32.6168	13.2697	29.3841	13.4524	7.5757	39.9002	13.9433
ENSDARG00000017108	kcna1b	1345.94	1377.15	1509.69	1173.19	1368.56	1363.63	1421.13	1258.39
ENSDARG00000105822	CABZ01117780.1	770.753	719.986	911.528	787.931	788.311	746.206	859.127	796.513
ENSDARG00000098835	BX664606.1	0	0	0	0	0.896827	0	0	0
ENSDARG00000110810	si:dkey-3h2.2	2.30076	13.2883	10.2075	8.70641	3.58731	1.89392	2.54682	6.10021
ENSDARG00000086179	si:dkey-3h2.4	1.15038	2.41606	17.3527	0	0.896827	0.946962	0	0
ENSDARG00000098444	si:dkey-3h2.4	24.1579	4.83212	23.4772	17.4128	18.8334	29.3558	8.4894	20.915
ENSDARG00000100743	si:dkey-190j3.4	4.60151	1.20803	15.3112	14.1479	4.48413	14.2044	5.09364	7.84312
ENSDARG00000099910	si:ch211-208f21.3	0	0	0	0	0	0.946962	0	0
ENSDARG00000017454	nup50	1019.24	1249.1	1003.4	955.529	944.359	902.455	966.094	903.702
ENSDARG00000104619	si:ch211-171l17.4	8.05265	1.20803	1.02075	7.61811	5.38096	3.78785	7.64046	3.48583
ENSDARG00000101388	si:ch211-171l17.14	27.6091	15.7044	24.498	18.5011	23.3175	23.6741	16.9788	12.2004
ENSDARG00000068830	zgc:172139	753.498	710.322	762.499	835.816	885.168	906.243	862.523	902.831
ENSDARG00000102616	si:dkey-3h2.3	23.0076	6.04015	26.5395	8.70641	11.6587	24.621	0.84894	11.329
ENSDARG00000101966	BX664606.2	0	0	0	0	0	0	0	0
ENSDARG00000102360	si:ch211-11p18.6	1.15038	0	0	1.0883	0	2.84089	0	0.871458
ENSDARG00000100624	CABZ01066312.1	2146.61	2358.08	1943.5	2124.37	1815.18	1849.42	1959.35	1708.93
ENSDARG00000102191	CPNE8	515.37	752.603	760.457	541.974	611.636	572.912	747.067	466.23
ENSDARG00000103844	si:ch211-266c8.1	64.4212	86.9782	188.838	27.2075	31.3889	86.1736	5.94258	27.8867
ENSDARG00000099529	BX957252.2	0	1.20803	0	0	0	0	0	0
ENSDARG00000098369	si:dkey-165o8.1	6.90227	68.8577	7.14524	0	1.79365	8.52266	2.54682	4.35729
ENSDARG00000102468	si:dkey-71l4.5	118.489	12.0803	113.303	57.68	65.4684	112.689	2.54682	43.5729
ENSDARG00000090392	si:dkey-71l4.2	18.4061	20.5365	26.5395	28.2958	33.1826	25.568	24.6193	31.3725
ENSDARG00000102575	si:ch211-106j21.2	9.20303	1.20803	12.249	9.79472	7.17462	5.68177	1.69788	7.84312
ENSDARG00000104916	si:dkey-71l4.4	102.384	35.0329	96.9711	50.0619	70.8493	105.113	5.09364	49.6731
ENSDARG00000099112	si:dkey-71l4.3	42.564	4.83212	25.5187	25.0309	11.6587	35.9846	4.2447	25.2723
ENSDARG00000100348	si:dkey-71l4.1	9.20303	6.04015	15.3112	11.9713	14.3492	18.9392	5.09364	13.0719
ENSDARG00000104966	si:dkey-238k10.3	116.188	22.9526	91.8673	62.0332	52.016	103.219	28.015	57.5162
ENSDARG00000103197	si:ch211-227e10.1	8.05265	3.62409	8.16599	2.1766	4.48413	4.73481	0	0
ENSDARG00000098218	si:dkey-261j11.1	13.8045	2.41606	17.3527	3.26491	1.79365	13.2575	0.84894	3.48583
ENSDARG00000102432	si:dkey-261j11.3	4.60151	0	6.12449	7.61811	3.58731	9.46962	6.79152	9.58604
ENSDARG00000103314	si:dkey-84h14.1	2.30076	0	9.18673	4.35321	0.896827	1.89392	2.54682	4.35729
ENSDARG00000101653	zgc:110171	2.30076	15.7044	15.3112	3.26491	4.48413	6.62874	2.54682	3.48583
ENSDARG00000100405	BX957252.3	0	3.62409	2.0415	5.44151	6.27779	2.84089	2.54682	2.61437
ENSDARG00000098741	CT737182.1	8.05265	2.41606	2.0415	17.4128	14.3492	8.52266	10.1873	17.4292
ENSDARG00000101571	si:ch211-106j21.4	8.05265	172.748	90.8466	1.0883	2.69048	6.62874	3.39576	5.22875
ENSDARG00000104956	si:dkey-165o8.2	18.4061	1.20803	24.498	16.3245	11.6587	18.9392	2.54682	9.58604
ENSDARG00000098653	BX957252.1	0	0	0	0	0	0	0	0
ENSDARG00000104008	si:ch211-232d10.3	12.6542	0	7.14524	3.26491	2.69048	8.52266	3.39576	3.48583
ENSDARG00000104166	si:ch211-232d10.1	10.3534	7.24818	10.2075	7.61811	7.17462	9.46962	2.54682	6.10021
ENSDARG00000101551	si:dkey-261j11.2	19.5564	0	27.5602	17.4128	12.5556	20.8332	5.09364	21.7865
ENSDARG00000112632	si:ch211-106j21.6	37.9625	25.3686	67.3694	17.4128	19.7302	34.0906	3.39576	22.6579
ENSDARG00000112990	BX897729.1	8.05265	0	4.08299	2.1766	0.896827	0.946962	0.84894	0
ENSDARG00000110543	BX119963.3	5.75189	1.20803	14.2905	3.26491	6.27779	4.73481	4.2447	3.48583
ENSDARG00000116378	ms4a17a.17	189.812	18.1205	30.6224	211.131	156.048	202.65	187.616	203.921
ENSDARG00000088367	si:cabz01069013.3	140.346	86.9782	100.033	64.2098	137.215	114.582	116.305	124.619
ENSDARG00000117168	BX649431.4	3.45114	2.41606	0	0	0	0	0	0
ENSDARG00000105058	CT027609.1	1.15038	1.20803	1.02075	2.1766	1.79365	1.89392	0	0
ENSDARG00000100143	lrp6	1129.67	1304.67	1028.91	952.264	1039.42	1015.14	1163.05	919.388
ENSDARG00000100001	znf1096	6.90227	4.83212	12.249	6.52981	6.27779	7.5757	2.54682	6.97167
ENSDARG00000101908	rab3ip	2872.49	3111.89	2742.75	3160.43	2755.05	2686.53	2582.48	2633.55
ENSDARG00000110802	znf1149	0	0	0	1.0883	0	0	0.84894	0
ENSDARG00000111326	BX323820.1	5238.82	4520.45	5095.58	6095.58	7638.27	7054.87	5453.59	6841.82
ENSDARG00000112487	CR450780.1	17.2557	105.099	44.9129	9.79472	6.27779	13.2575	5.09364	4.35729
ENSDARG00000043798	ms4a17a.1	0	0	0	0	0	0	0	0
ENSDARG00000101912	si:dkey-65l23.2	0	0	0	0	0	0	0	0
ENSDARG00000101967	sult4a1	2456.06	2023.45	2418.15	2393.18	2349.69	2262.29	2625.77	2431.37
ENSDARG00000115988	AL935186.11	4.60151	10.8723	4.08299	3.26491	8.07144	3.78785	5.09364	2.61437
ENSDARG00000092436	BX537137.1	24.1579	12.0803	15.3112	8.70641	19.7302	17.0453	2.54682	6.97167
ENSDARG00000101014	slco1f4	0	0	1.02075	0	0	0	0	0
ENSDARG00000114030	CR759843.2	9.20303	6.04015	22.4565	30.4725	29.5953	17.0453	25.4682	28.7581
ENSDARG00000114743	si:dkey-11d20.1	1.15038	0	1.02075	2.1766	1.79365	4.73481	0	0
ENSDARG00000101049	CABZ01075274.1	51.767	1.20803	5.10374	66.3864	66.3652	71.9691	81.4983	55.7733
ENSDARG00000098811	LO018021.1	83.9776	53.1533	76.5561	88.1524	86.0954	75.757	82.3472	66.2308
ENSDARG00000102791	zgc:174704	17.2557	10.8723	19.3942	16.3245	13.4524	14.2044	11.8852	10.4575
ENSDARG00000103102	FAM180A	4.60151	6.04015	18.3735	2.1766	1.79365	2.84089	2.54682	3.48583
ENSDARG00000102561	AL645691.1	2.30076	2.41606	2.0415	0	0	0	0	0.871458
ENSDARG00000105051	LO018370.1	0	0	0	0	0	0	0	0.871458
ENSDARG00000117206	CR925768.18	0	0	0	0	0	0	0	0
ENSDARG00000109260	BX000703.1	0	0	0	0	0	0	0	0
ENSDARG00000109896	CABZ01004903.1	5.75189	0	1.02075	1.0883	3.58731	4.73481	0	0.871458
ENSDARG00000108269	BX890562.4	0	0	0	0	0	0	0	0
ENSDARG00000110249	CR388172.5	0	0	0	0	0	0	0	0
ENSDARG00000111835	BX649479.1	0	0	0	0	0	0	0	0
ENSDARG00000111955	CR381657.3	0	0	0	0	0	0	0	0
ENSDARG00000114517	CR450785.19	0	0	0	0	0	0	0	0
ENSDARG00000081218	AL935186.2	0	2.41606	1.02075	0	4.48413	0.946962	1.69788	0
ENSDARG00000113283	BX649394.7	0	0	0	0	0	0	0	0
ENSDARG00000109244	AL929029.2	0	0	0	0	0	0.946962	0	0
ENSDARG00000076624	ptprb	592.445	292.343	349.096	374.376	477.112	409.088	590.013	344.226
ENSDARG00000109530	BX323006.2	0	0	0	0	0	0	0	0
ENSDARG00000114277	AL953856.8	0	0	0	0	0	0	0	0
ENSDARG00000113973	CR356227.9	0	0	0	0	0	0	0	0
ENSDARG00000114101	CR388206.13	0	0	0	3.26491	0	0	0	0
ENSDARG00000108019	AL935196.1	24.1579	20.5365	28.581	30.4725	26.008	21.7801	30.5618	20.915
ENSDARG00000116234	CR759843.4	0	2.41606	0	2.1766	0	0	0	0
ENSDARG00000109894	CR388390.2	0	0	0	0	0	0	0	0
ENSDARG00000116121	CR388172.11	0	0	0	0	0	0	0	0
ENSDARG00000112158	BX928743.3	0	0	0	0	0	0	0	0
ENSDARG00000110135	CT583728.10	0	0	0	0	0	0	0	0
ENSDARG00000116282	CR388390.20	0	0	0	0	0	0	0	0
ENSDARG00000113873	AL929029.15	0	0	0	0	0	0	0	0
ENSDARG00000110785	BX571711.6	0	0	0	0	0	0	0	0
ENSDARG00000082287	dre-let-7a-3	135.745	119.595	132.697	133.861	135.421	119.317	111.211	128.976
ENSDARG00000113006	dre-mir-738	0	0	0	0	0	0	0	0
ENSDARG00000114545	BX649399.11	0	0	0	0	0	0	0	0
ENSDARG00000112350	BX928743.4	0	0	0	0	0	0	0	0
ENSDARG00000111563	CR759907.2	0	1.20803	0	1.0883	0.896827	0	0	0.871458
ENSDARG00000115134	BX321887.13	0	0	0	0	0	0	0	0
ENSDARG00000117183	BX465195.8	0	0	0	0	0	0	0	0
ENSDARG00000115210	BX649394.13	0	0	0	0	0	0	0	0
ENSDARG00000116675	CR847906.2	0	0	0	0	0	0	0	0
ENSDARG00000114183	dre-mir-430c-1	0	0	0	0	0	0	0	0
ENSDARG00000110847	CR450785.6	0	0	0	0	0	0	0	0
ENSDARG00000090401	CABZ01020840.1	14.9549	4.83212	16.332	5.44151	48.4287	35.9846	12.7341	36.6012
ENSDARG00000115366	BX927193.12	1.15038	1.20803	0	0	0.896827	0	0	0.871458
ENSDARG00000101647	BX640547.5	0	0	0	0	0.896827	0	0	0
ENSDARG00000111857	CR925768.7	0	0	0	0	0	0	0	0
ENSDARG00000114596	BX914214.12	0	0	0	0	0	0	0	0
ENSDARG00000113211	FO681358.2	0	3.62409	3.06224	3.26491	1.79365	1.89392	0.84894	3.48583
ENSDARG00000114441	CT990567.4	0	0	0	0	0	0	0	0
ENSDARG00000116873	BX088712.13	0	0	0	0	0	0	0	0
ENSDARG00000111577	BX942815.6	0	0	0	0	0	0	0	0
ENSDARG00000112757	BX640584.9	0	0	0	0	0	0	0	0
ENSDARG00000116063	BX649399.17	0	0	0	0	0	0	0	0
ENSDARG00000116559	BX649399.19	0	0	0	0	0	0	0	0
ENSDARG00000090998	si:cabz01071911.3	271.489	198.117	239.876	243.78	243.937	229.165	234.307	264.923
ENSDARG00000116396	CR450785.21	0	0	0	0	0	0	0	0
ENSDARG00000112939	BX649394.6	0	0	0	0	0	0	0	0
ENSDARG00000116023	CR318589.2	10.3534	0	12.249	2.1766	1.79365	6.62874	0	1.74292
ENSDARG00000113979	AL929029.16	0	0	0	0	0	0	0	0
ENSDARG00000080512	CR388165.2	0	0	0	0	0.896827	0	0	0
ENSDARG00000110373	BX571711.5	0	0	0	0	0	0	0	0
ENSDARG00000105067	znf1043	0	7.24818	0	5.44151	7.17462	2.84089	10.1873	2.61437
ENSDARG00000104301	zgc:193726	5.75189	2.41606	14.2905	7.61811	4.48413	3.78785	0	5.22875
ENSDARG00000111566	BX908777.2	0	0	0	0	0	0	0	0
ENSDARG00000111749	dre-mir-430a-4	0	0	0	0	0	0	0	0.871458
ENSDARG00000112126	znf995	0	0	0	0	0	0	0	0
ENSDARG00000115443	BX928743.7	0	0	1.02075	0	0	0	0	0
ENSDARG00000105739	LO018260.2	2.30076	0	2.0415	0	0	4.73481	4.2447	2.61437
ENSDARG00000100660	si:ch73-252i11.1	155.301	103.891	143.926	156.715	328.239	830.486	610.388	256.209
ENSDARG00000104163	si:cabz01071912.2	132.294	100.267	127.594	130.596	120.175	135.416	135.83	142.919
ENSDARG00000111726	BX571711.8	0	0	0	0	0	0	0	0
ENSDARG00000083126	ENSDARG00000083126	85.128	51.9453	92.8881	101.212	86.0954	74.81	94.2324	99.3462
ENSDARG00000101714	BX908777.1	0	0	0	0	0	0	0	0
ENSDARG00000105746	LO018124.1	43.7144	53.1533	57.1619	90.3291	48.4287	48.2951	45.8428	36.6012
ENSDARG00000114904	BX927193.9	0	0	1.02075	1.0883	0	0.946962	0.84894	0
ENSDARG00000111330	CR388206.8	0	0	0	0	0	0	0	0
ENSDARG00000114693	BX465195.7	0	0	0	0	0	0	0	0
ENSDARG00000113647	AL929029.13	0	0	0	0	0	0	0	1.74292
ENSDARG00000115323	BX548067.3	0	0	0	0	0	0	0	0
ENSDARG00000115589	BX088712.8	0	0	0	0	0	0	0	0
ENSDARG00000112506	dre-mir-430a-2	0	0	0	0	0	0	0	0
ENSDARG00000098196	znf1077	18.4061	97.8505	15.3112	66.3864	58.2937	20.8332	109.513	58.3877
ENSDARG00000110957	dre-mir-430b-10	0	0	0	0	0	0	0	0
ENSDARG00000116749	dre-mir-430c-1	0	0	0	0	0	0	0	0
ENSDARG00000084828	BX890562.1	39.1129	49.5292	72.4731	33.7374	56.5001	69.1283	57.7279	68.8452
ENSDARG00000112468	BX640584.7	0	0	0	0	0	0	0	0
ENSDARG00000106389	BX897748.1	0	0	0	0	0	0	0	0
ENSDARG00000113830	BX571711.10	0	0	0	0	0	0	0	0
ENSDARG00000112296	dre-mir-430b-10	0	0	0	0	0	0	0	0
ENSDARG00000110138	CR450785.3	0	0	0	0	0	0	0	0
ENSDARG00000110007	dre-mir-430c-1	0	0	0	0	0	0	0	0
ENSDARG00000115654	dre-mir-430a-16	0	0	0	0	0	0	0	0
ENSDARG00000111124	CU694442.2	0	0	0	0	0	0	0	0
ENSDARG00000116481	dre-mir-430c-1	0	0	0	0	0	0	0	0
ENSDARG00000105976	IAPP	69.0227	100.267	58.1827	70.7396	76.2303	53.9769	97.6281	67.1023
ENSDARG00000113020	CR925768.8	0	0	0	0	0	0	0	0
ENSDARG00000109802	BX324003.2	2.30076	10.8723	0	5.44151	4.48413	0.946962	11.8852	5.22875
ENSDARG00000039724	OSBPL8	2273.15	2269.89	1971.06	2290.88	2477.04	2307.75	2332.04	2439.21
ENSDARG00000112858	BX571719.2	280.692	488.044	315.411	307.989	280.707	268.937	307.316	302.396
ENSDARG00000104226	BX571813.1	0	0	0	0	0	0	0	0
ENSDARG00000113119	BX640547.6	10.3534	2.41606	10.2075	8.70641	9.8651	5.68177	0	6.10021
ENSDARG00000109967	dre-mir-430b-10	0	0	0	0	0	0	0	0
ENSDARG00000114332	CT573234.1	2.30076	4.83212	3.06224	4.35321	3.58731	6.62874	1.69788	2.61437
ENSDARG00000104674	cct2	1800.34	2209.49	1856.74	2031.86	2312.02	2323.85	2193.66	2391.28
ENSDARG00000116653	CR388206.16	0	0	0	0	0	0	0	0
ENSDARG00000111191	BX649399.5	0	0	0	0	0	0	0	0
ENSDARG00000113618	dre-mir-430a-16	0	0	0	0	0	0	0	0
ENSDARG00000110605	dre-mir-430b-1	0	0	0	0	0	0	0	0
ENSDARG00000111346	BX901882.1	26.4587	20.5365	42.8714	30.4725	27.8016	21.7801	36.5044	32.244
ENSDARG00000116572	BX914214.17	0	0	0	0	0	0	0	0
ENSDARG00000093865	CR356223.1	0	0	0	2.1766	0	0	0.84894	0
ENSDARG00000112166	AL929029.11	0	0	0	0	0	0	0	0
ENSDARG00000101971	BX321887.1	0	0	0	0	0	0	0	0
ENSDARG00000111220	BX321887.6	0	0	0	0	0	0	0	0
ENSDARG00000114956	dre-mir-430b-10	0	0	0	0	0.896827	0	0	0
ENSDARG00000070414	si:dkey-61f9.1	0	0	1.02075	1.0883	0	0	0	0
ENSDARG00000059409	abcd2	821.37	717.57	671.652	651.893	719.255	754.729	768.291	702.395
ENSDARG00000063686	atp23	208.218	215.029	158.216	182.835	191.024	185.605	179.975	174.292
ENSDARG00000099048	znf1070	21.8572	20.5365	32.6639	25.0309	16.1429	28.4089	16.9788	12.2004
ENSDARG00000043802	ms4a17a.8	5.75189	2.41606	0	5.44151	3.58731	1.89392	1.69788	0.871458
ENSDARG00000116298	CR628395.1	3.45114	7.24818	13.2697	0	0	4.73481	1.69788	4.35729
ENSDARG00000116574	si:dkey-28k24.2	3.45114	0	2.0415	4.35321	0	6.62874	1.69788	0.871458
ENSDARG00000113526	BX548011.3	6.90227	37.4489	11.2282	7.61811	7.17462	9.46962	16.1299	8.71458
ENSDARG00000114289	znf980	13.8045	1.20803	14.2905	9.79472	6.27779	16.0984	2.54682	6.97167
ENSDARG00000112928	CR450780.2	92.0303	53.1533	93.9088	87.0641	79.8176	80.4918	99.326	73.2025
ENSDARG00000025601	trim35-14	1.15038	4.83212	1.02075	0	0.896827	0	4.2447	0
ENSDARG00000109871	BX323006.3	0	0	0	0	0	0	0	0
ENSDARG00000114317	BX927253.3	4.60151	0	0	0	41.254	15.1514	4.2447	25.2723
ENSDARG00000104041	CR388132.2	118.489	192.077	126.573	178.482	134.524	141.097	216.48	149.891
ENSDARG00000053695	zgc:162948	146.098	140.132	169.444	128.42	143.492	147.726	134.133	135.076
ENSDARG00000114042	BX321870.3	1.15038	0	0	0	0	0	0	0
ENSDARG00000098716	parp11	3.45114	9.66424	9.18673	6.52981	7.17462	11.3635	2.54682	6.10021
ENSDARG00000113971	LO018181.1	87.4288	3.62409	3.06224	3.26491	85.1986	107.007	5.94258	6.10021
ENSDARG00000102283	slco1f1	0	0	0	0	0.896827	0	1.69788	0.871458
ENSDARG00000101680	arl1	733.941	862.534	799.246	685.63	744.366	840.903	689.339	744.225
ENSDARG00000112940	CT573263.1	1.15038	2.41606	3.06224	3.26491	1.79365	4.73481	0	2.61437
ENSDARG00000100898	CR548631.1	26.4587	13.2883	13.2697	22.8543	16.1429	10.4166	26.3171	15.6862
ENSDARG00000106138	BX855618.1	8.05265	0	12.249	5.44151	2.69048	8.52266	0	6.10021
ENSDARG00000099821	tymp	72.4738	95.4344	27.5602	69.6513	44.8413	47.3481	33.1087	45.3158
ENSDARG00000111421	BX649399.6	0	0	0	0	0	0	0	0
ENSDARG00000082618	BX248410.1	0	0	0	0	0	0	0	0
ENSDARG00000114375	BX649399.9	0	0	0	0	0	0	0	0
ENSDARG00000112345	CABZ01004903.2	0	0	1.02075	2.1766	0	0	0	0
ENSDARG00000115251	dre-mir-430a-2	0	0	0	0	0	0	0	0
ENSDARG00000112430	BX649394.3	0	2.41606	0	0	0	0	0	0
ENSDARG00000112696	BX927193.5	0	0	1.02075	0	0	0	0	1.74292
ENSDARG00000109941	dre-mir-430b-10	0	0	0	0	0	0	0	0
ENSDARG00000105038	CABZ01038376.1	16.1053	27.7847	11.2282	33.7374	17.9365	18.9392	30.5618	22.6579
ENSDARG00000116816	CR925768.15	0	0	0	0	0	0	0	0
ENSDARG00000103784	BX088712.2	1.15038	0	1.02075	0	0.896827	0	2.54682	2.61437
ENSDARG00000114078	BX323006.4	0	0	0	0	0	0	0	0
ENSDARG00000111255	BX928743.2	0	0	0	1.0883	0	0	0	0
ENSDARG00000110389	CR388172.6	0	0	0	0	0	0	0	0
ENSDARG00000117071	BX649423.3	0	0	1.02075	0	0.896827	0	0	1.74292
ENSDARG00000110162	BX640584.4	0	0	0	0	0	0	0	0
ENSDARG00000005126	large1	1497.79	1882.11	1716.9	1448.53	1552.41	1525.56	1438.1	1297.6
ENSDARG00000106953	BX537308.2	0	0	0	0	0	0	0	0
ENSDARG00000113908	BX928743.6	0	0	0	0	0	0	0	0
ENSDARG00000116475	dre-mir-430a-2	0	0	0	0	0	0	0	0
ENSDARG00000111198	BX640461.1	8.05265	0	1.02075	7.61811	9.8651	11.3635	11.8852	10.4575
ENSDARG00000113362	dre-mir-430c-1	0	0	0	0	0	0	0	0
ENSDARG00000110454	BX005380.2	59.8197	59.1935	73.4939	85.9758	74.4366	46.4012	62.8216	54.0304
ENSDARG00000111875	CR450785.11	1.15038	0	0	1.0883	0.896827	0	0	0
ENSDARG00000110122	CR388172.4	0	0	0	0	0	0	0	0
ENSDARG00000087544	BX510934.1	44.8648	1.20803	50.0167	39.1789	25.1112	25.568	43.2959	34.8583
ENSDARG00000116616	CABZ01002523.4	2.30076	0	0	0	0	0	0	0
ENSDARG00000098775	CR388206.2	0	0	0	0	0	0	0	0
ENSDARG00000114362	BX571711.11	0	0	0	0	0	0	0	0
ENSDARG00000112901	BX927193.7	1.15038	0	0	0	0	0.946962	0	0.871458
ENSDARG00000110080	CR356227.3	0	0	0	0	0	0	0	0
ENSDARG00000116910	BX321887.15	0	2.41606	0	0	0	0	1.69788	0
ENSDARG00000114969	BX469910.3	0	0	0	0	0	0	0	0
ENSDARG00000082790	AL953856.1	5.75189	0	7.14524	4.35321	3.58731	9.46962	0	3.48583
ENSDARG00000116138	BX571711.16	0	0	0	0	0	0	0	0
ENSDARG00000113652	BX000981.11	0	0	0	0	0	0.946962	0	0
ENSDARG00000112802	dre-mir-430b-18	0	0	0	0	0	0	0	0
ENSDARG00000084778	CR388190.1	9.20303	4.83212	8.16599	10.883	8.07144	8.52266	7.64046	5.22875
ENSDARG00000114761	CR381657.6	0	0	0	0	0	0	0	0
ENSDARG00000109781	CR388172.2	0	0	0	0	0	0	0	0
ENSDARG00000114506	BX914214.11	0	0	1.02075	0	0	0	0	0
ENSDARG00000114963	BX901962.4	48.3159	43.4891	66.3486	51.1502	35.8731	60.6056	53.4832	67.9737
ENSDARG00000115466	dre-mir-430c-1	0	0	0	0	0	0	0	0
ENSDARG00000112061	CT737127.1	26.4587	32.6168	27.5602	22.8543	20.627	27.4619	22.9214	24.4008
ENSDARG00000113672	BX465195.6	0	0	0	0	0	0	0.84894	0
ENSDARG00000114391	BX005245.2	0	0	0	0	0	0	0	0
ENSDARG00000110470	ptpro	376.174	352.745	379.718	371.111	337.207	321.967	378.627	328.54
ENSDARG00000083413	CU137645.1	0	0	1.02075	0	0	0	0	0.871458
ENSDARG00000115693	BX548011.5	3.45114	0	5.10374	2.1766	4.48413	4.73481	0.84894	0.871458
ENSDARG00000115393	BX640584.14	0	0	0	0	0	0	0	0
ENSDARG00000112457	BX321887.9	0	0	0	0	0	0	0	0
ENSDARG00000116681	BX571711.19	0	0	0	0	0	0	0	0
ENSDARG00000100931	BX640547.3	0	0	0	0	0	0	0	0
ENSDARG00000114421	BX649399.10	0	0	0	0	0	0	0	0
ENSDARG00000111520	BX321887.7	0	0	0	0	0	0	0	0
ENSDARG00000110538	AL929029.7	0	0	0	0	0	0	0	0
ENSDARG00000111592	AL929029.10	0	0	0	0	0	0	0	0
ENSDARG00000114485	dre-mir-430c-1	0	0	0	0	0	0	0	0
ENSDARG00000111975	dre-mir-430a-2	0	0	0	0	0	0	0	0
ENSDARG00000112684	BX649308.1	0	0	0	0	0	0	0	0
ENSDARG00000114924	CT583728.21	0	0	0	0	0	0	0	0
ENSDARG00000110404	AL954848.1	1.15038	0	0	2.1766	0.896827	0	0.84894	0
ENSDARG00000077266	zgc:174698	5.75189	19.3285	9.18673	7.61811	5.38096	4.73481	5.94258	7.84312
ENSDARG00000113298	BX908777.4	0	0	0	0	0	0	0	0
ENSDARG00000113340	BX640584.11	0	0	0	0	0	0	0	0
ENSDARG00000111674	BX649394.2	0	0	0	0	0	0	0	0
ENSDARG00000081807	dre-let-7b	121.94	100.267	120.448	134.949	156.945	143.938	127.341	164.706
ENSDARG00000102586	zgc:152938	212.82	195.701	257.229	222.014	217.032	183.711	189.314	191.721
ENSDARG00000107526	smkr1	0	0	0	2.1766	2.69048	4.73481	2.54682	2.61437
ENSDARG00000113612	CABZ01002521.1	0	0	0	0	0	0	0	0
ENSDARG00000114678	BX248410.4	0	0	0	0	0	0	0	0
ENSDARG00000092938	znf1047	4.60151	12.0803	5.10374	4.35321	4.48413	4.73481	11.8852	7.84312
ENSDARG00000104616	CR790382.3	0	0	2.0415	0	0.896827	3.78785	0.84894	1.74292
ENSDARG00000113483	CR450785.14	0	0	0	0	0	0	0	0
ENSDARG00000109951	CABZ01045760.1	0	0	0	0	0	0	0	0
ENSDARG00000109515	BX942815.2	0	0	0	0	0	0	0	0
ENSDARG00000115686	CR388390.18	0	0	0	0	0	0	0	0
ENSDARG00000111541	dre-mir-430a-2	0	0	0	0	0	0	0	0
ENSDARG00000101813	nap1l1	5658.71	5637.88	5513.06	5534.01	6245.5	5956.39	6019.83	6116.77
ENSDARG00000113105	BX649468.1	0	0	0	0	0	0	0	0
ENSDARG00000099590	BX914205.2	0	0	1.02075	0	0.896827	0	0	0
ENSDARG00000102123	phtf2	342.813	263.351	290.913	319.961	396.397	410.035	390.512	349.455
ENSDARG00000108420	BX000477.3	0	1.20803	0	0	0	0	0	0
ENSDARG00000112473	BX572103.1	24.1579	1.20803	25.5187	5.44151	10.7619	29.3558	0.84894	14.8148
ENSDARG00000104049	crebl2	1953.34	1590.98	1615.84	1992.68	1966.74	1953.58	1950.02	1891.06
ENSDARG00000109254	CR388206.4	0	0	0	0	0	0	0	0
ENSDARG00000114915	BX927193.10	0	0	0	0	1.79365	0	0.84894	0
ENSDARG00000101156	slco1f2	0	0	0	0	1.79365	1.89392	0	0
ENSDARG00000069244	si:ch211-244b2.3	0	2.41606	1.02075	0	2.69048	0.946962	4.2447	0
ENSDARG00000110974	AL929029.9	0	0	0	0	0	0	0	0
ENSDARG00000117006	BX324142.2	4.60151	0	3.06224	0	2.69048	2.84089	2.54682	0
ENSDARG00000109339	CR388042.2	2.30076	0	0	0	0.896827	1.89392	0	0.871458
ENSDARG00000102474	dusp16	1310.28	1384.4	1160.59	1286.37	1361.38	1323.85	1290.39	1184.31
ENSDARG00000114521	CR388165.10	5.75189	1.20803	5.10374	4.35321	4.48413	2.84089	4.2447	0.871458
ENSDARG00000115524	znf1118	17.2557	22.9526	33.6847	18.5011	26.9048	15.1514	30.5618	20.915
ENSDARG00000103350	trim24	1776.18	1784.26	1695.46	1696.66	1676.17	1645.82	1861.73	1767.32
ENSDARG00000080902	BX571711.1	1.15038	0	0	1.0883	0.896827	0.946962	0	0
ENSDARG00000113016	CU207245.1	103.534	44.6971	118.407	92.5057	82.5081	103.219	50.9364	64.4879
ENSDARG00000111460	BX548011.2	259.986	533.949	130.656	138.214	171.294	143.938	176.58	106.318
ENSDARG00000109385	BX927135.3	0	0	0	0	0	1.89392	0	0
ENSDARG00000103495	zgc:173714	2.30076	30.2008	3.06224	9.79472	16.1429	3.78785	29.7129	8.71458
ENSDARG00000111217	CR450785.7	0	1.20803	0	0	0	0	0	0
ENSDARG00000115532	dre-mir-430c-1	0	0	0	0	0	0	0	0
ENSDARG00000117047	BX088712.14	0	0	0	0	0	0	0	0
ENSDARG00000116964	CR388172.15	0	0	0	0	0	0	0	0
ENSDARG00000032627	SCYL2	2132.8	2059.69	2236.46	2190.75	2142.52	2158.13	2116.41	2128.97
ENSDARG00000115011	CR388390.17	0	0	0	0	0	0	0	0
ENSDARG00000115833	BX942815.12	0	0	0	0	0	0	0	0
ENSDARG00000115434	CR356227.11	0	0	0	0	0	0	0	0.871458
ENSDARG00000099824	nots	35.6617	16.9124	26.5395	45.7087	43.9445	29.3558	32.2597	42.7015
ENSDARG00000112603	BX255935.2	0	0	0	0	0	0	0	0
ENSDARG00000115588	si:dkeyp-82b4.3	5.75189	7.24818	11.2282	6.52981	8.07144	7.5757	3.39576	4.35729
ENSDARG00000111322	CR450785.8	0	0	0	0	0	0	0	0
ENSDARG00000116916	CR450785.23	0	0	0	0	0	0	0	0
ENSDARG00000099787	echdc3	12.6542	10.8723	8.16599	6.52981	13.4524	14.2044	13.583	4.35729
ENSDARG00000114711	BX324142.1	6.90227	2.41606	7.14524	15.2362	6.27779	12.3105	7.64046	0
ENSDARG00000114860	CABZ01002524.1	0	0	0	0	0.896827	0	0	0
ENSDARG00000111887	CR356223.3	0	0	1.02075	1.0883	0	0	0	0
ENSDARG00000112989	CR388390.8	0	0	0	0	0	0	0	0
ENSDARG00000111137	CR388206.6	0	0	0	0	0	0	0	0
ENSDARG00000110052	AL929029.6	0	6.04015	0	0	0	0	0	0
ENSDARG00000113699	BX571719.4	10.3534	3.62409	15.3112	14.1479	12.5556	13.2575	11.0362	7.84312
ENSDARG00000111403	dre-mir-430a-4	0	0	0	0	0	0	0	0
ENSDARG00000111278	CR388206.7	0	0	0	0	0	0	0	0
ENSDARG00000113358	CR388172.9	0	0	0	0	0	0	0	0
ENSDARG00000113608	CR388390.12	0	0	0	0	0	0	0	0
ENSDARG00000112406	CT583728.16	0	0	0	0	0	0	0	0
ENSDARG00000108552	AL929141.1	0	0	0	0	0	0	0	0
ENSDARG00000114371	BX640584.12	0	0	0	0	0	0	0	0
ENSDARG00000110640	BX321887.3	0	0	0	0	0	0	0	0
ENSDARG00000110053	dre-mir-430a-4	0	0	0	0	0	0	0	0
ENSDARG00000110196	BX640584.5	0	0	0	0	0.896827	0	0	0
ENSDARG00000063578	DGKI	886.942	710.322	795.163	758.546	886.065	958.326	855.732	886.273
ENSDARG00000113294	znf1146	1.15038	0	0	0	3.58731	0.946962	4.2447	1.74292
ENSDARG00000063672	zmp:0000000711	575.189	637.84	568.557	597.478	507.604	461.171	515.307	542.918
ENSDARG00000114561	BX571711.13	0	0	0	0	0	0	0	0
ENSDARG00000114772	BX640584.13	0	0	0	0	0	0	0	0
ENSDARG00000113301	LO018260.3	36.8121	26.5767	39.8092	34.8257	28.6985	31.2498	35.6555	35.7298
ENSDARG00000116657	BX927164.2	0	0	0	0	0	0	0	0
ENSDARG00000116359	BX649399.18	0	0	0	0	0	0.946962	0	0
ENSDARG00000086720	znf1023	11.5038	8.45621	12.249	5.44151	14.3492	5.68177	16.1299	4.35729
ENSDARG00000116114	CU457794.2	0	0	0	0	0	0	0	0.871458
ENSDARG00000114713	BX571813.4	0	1.20803	0	0	0	0	0	0
ENSDARG00000111851	BX255935.1	1.15038	0	0	0	0	0	0	0
ENSDARG00000088002	wu:fc23c09	154.151	28.9927	221.502	109.918	103.135	132.575	24.6193	101.961
ENSDARG00000112536	CR381657.4	0	0	0	0	0	0	0	0
ENSDARG00000116579	BX321887.14	0	0	0	0	0	0	0	0
ENSDARG00000092197	LO018289.1	1.15038	0	2.0415	1.0883	3.58731	1.89392	0.84894	0
ENSDARG00000114645	BX942815.11	11.5038	7.24818	6.12449	17.4128	12.5556	12.3105	12.7341	17.4292
ENSDARG00000110822	BX321887.5	0	0	0	0	0	0	0	0
ENSDARG00000114311	dre-mir-430b-9	0	0	0	0	0	0	0	0
ENSDARG00000117139	BX914214.18	0	0	0	0	0	0	0	0
ENSDARG00000115510	CR954226.4	0	0	0	0	0	0	0	0
ENSDARG00000115258	BX649399.14	0	0	0	0	0	0	0	0
ENSDARG00000106572	FO704886.1	0	0	0	0	0	0	0	0
ENSDARG00000110813	BX321887.4	0	0	0	0	0	0	0	0
ENSDARG00000114836	dre-mir-430c-1	0	0	0	0	0	0	0	0
ENSDARG00000086752	LO018205.1	6.90227	21.7445	28.581	5.44151	3.58731	5.68177	9.33834	6.10021
ENSDARG00000111026	BX927193.2	21.8572	3.62409	25.5187	26.1192	29.5953	30.3028	22.9214	13.0719
ENSDARG00000091499	zmp:0000001020	23.0076	55.5694	58.1827	31.5608	27.8016	40.7194	44.9938	39.2156
ENSDARG00000114192	BX548011.4	3.45114	9.66424	1.02075	3.26491	1.79365	0	0.84894	1.74292
ENSDARG00000112719	si:dkey-4j21.2	0	0	0	0	0	0	0	0
ENSDARG00000106267	CR388042.1	48.3159	0	0	34.8257	165.016	48.2951	41.5981	44.4444
ENSDARG00000116221	LO018205.2	3.45114	2.41606	2.0415	3.26491	7.17462	8.52266	9.33834	3.48583
ENSDARG00000082646	CR388165.4	0	0	0	0	0	0	0	0
ENSDARG00000115917	BX914214.16	0	0	0	0	0	0	0	0
ENSDARG00000116010	BX640584.16	0	0	0	0	0	0	0	0
ENSDARG00000109126	CR388145.1	2.30076	0	0	1.0883	0	0.946962	0	0.871458
ENSDARG00000111750	CR450785.9	0	0	0	0	0	0	0	0
ENSDARG00000111180	BX465195.2	0	0	0	0	0	0	0	0
ENSDARG00000112565	BX465195.4	0	0	0	0	0	0	0	0
ENSDARG00000098243	CR762475.1	0	0	0	0	0	0	0	0
ENSDARG00000117022	CR925768.16	0	0	0	0	0	0	0	0
ENSDARG00000090277	BX248410.3	1.15038	0	0	2.1766	0	0	0	0
ENSDARG00000115512	CR925768.12	0	0	0	0	0	0	0	0
ENSDARG00000116979	CR388206.18	0	0	0	0	0	0	0	0
ENSDARG00000109432	CR954226.3	12.6542	0	14.2905	4.35321	7.17462	17.0453	0.84894	2.61437
ENSDARG00000111036	BX649399.4	0	0	0	0	0	0	0	0
ENSDARG00000112657	BX465862.5	10.3534	0	4.08299	3.26491	3.58731	0	4.2447	1.74292
ENSDARG00000112072	CR788316.5	0	2.41606	3.06224	3.26491	2.69048	4.73481	1.69788	5.22875
ENSDARG00000110846	CR450785.5	0	0	0	0	0	0	0	0
ENSDARG00000117056	CR388206.19	0	0	0	0	0	0	0	0
ENSDARG00000113861	BX649394.10	0	0	0	0	0	0	0	0
ENSDARG00000070299	BX942819.1	1.15038	0	2.0415	1.0883	2.69048	0.946962	0.84894	0.871458
ENSDARG00000109709	dre-mir-430b-10	0	0	0	0	0	0	0	0
ENSDARG00000113073	dre-mir-430b-6	0	0	0	0	0	0	0	0
ENSDARG00000081977	dre-mir-729	103.534	77.3139	208.233	121.89	60.9842	73.8631	108.664	57.5162
ENSDARG00000112634	AL645691.3	0	0	0	0	0	0	0	0
ENSDARG00000098551	CABZ01085700.1	641.911	698.242	619.594	547.416	544.374	559.655	569.639	482.788
ENSDARG00000094854	ms4a17a.9	6.90227	2.41606	4.08299	6.52981	4.48413	14.2044	4.2447	8.71458
ENSDARG00000116652	BX908777.9	0	0	0	0	0	0	0	0
ENSDARG00000090570	naa40	0	1.20803	1.02075	0	0.896827	0.946962	1.69788	1.74292
ENSDARG00000111679	BX927193.3	0	1.20803	0	3.26491	1.79365	0	0	0
ENSDARG00000116425	BX649394.15	0	0	0	0	0	0	0	0
ENSDARG00000116177	znf1127	4.60151	0	11.2282	2.1766	8.07144	4.73481	0.84894	3.48583
ENSDARG00000090038	BX248410.2	0	3.62409	4.08299	1.0883	2.69048	0.946962	0.84894	1.74292
ENSDARG00000092204	ms4a17a.5	0	1.20803	0	3.26491	1.79365	2.84089	3.39576	1.74292
ENSDARG00000116034	CR388206.15	0	0	0	0	0	0	0	0
ENSDARG00000085395	CU467646.2	0	0	0	0	0	0	0	0
ENSDARG00000105784	LO018029.1	542.979	537.574	480.772	457.087	527.334	495.261	500.875	423.529
ENSDARG00000110062	BX571711.4	0	0	0	0	0	0	0	0
ENSDARG00000115389	AL953856.9	0	0	0	0	0	0	0	0
ENSDARG00000113085	CR388390.9	0	0	0	0	0	0	0	0
ENSDARG00000115391	BX000477.8	0	0	0	0	0	0	0	0
ENSDARG00000112106	BX649454.1	0	0	0	0	0	0	0	0
ENSDARG00000115261	BX649394.14	0	0	0	0	0	0	0	0
ENSDARG00000110684	AL929029.8	0	0	0	0	0	0	0	0
ENSDARG00000115392	BX890572.2	0	0	0	0	0	0	0.84894	0
ENSDARG00000110290	BX005380.1	14.9549	20.5365	18.3735	11.9713	11.6587	13.2575	7.64046	5.22875
ENSDARG00000117148	BX927193.13	1.15038	0	1.02075	1.0883	0	0	0.84894	0.871458
ENSDARG00000115792	BX323006.5	0	0	0	0	0	0	0	0
ENSDARG00000114213	dre-mir-430b-9	0	0	0	0	0	0	0	0
ENSDARG00000082824	dre-mir-129-1	6.90227	19.3285	20.415	11.9713	12.5556	10.4166	30.5618	13.0719
ENSDARG00000105691	slco1f3	10.3534	14.4964	13.2697	16.3245	16.1429	24.621	1.69788	2.61437
ENSDARG00000115894	zgc:194906	5.75189	1.20803	2.0415	5.44151	1.79365	1.89392	5.94258	4.35729
ENSDARG00000115971	CU856344.1	127.692	137.715	127.594	142.568	121.968	121.211	108.664	131.59
ENSDARG00000112206	BX571711.9	0	0	0	0	0	0	0	0
ENSDARG00000112970	BX571719.3	2.30076	0	6.12449	3.26491	3.58731	8.52266	1.69788	3.48583
ENSDARG00000115847	BX548011.6	2.30076	7.24818	2.0415	4.35321	1.79365	0.946962	2.54682	1.74292
ENSDARG00000113385	CR356223.5	0	0	0	0	0	0	0	0
ENSDARG00000113581	CR450785.15	0	0	1.02075	0	0	0	0	0
ENSDARG00000080787	CR388165.3	0	0	0	0	0	0	0	0
ENSDARG00000112073	CABZ01043953.1	59.8197	28.9927	50.0167	53.3268	43.9445	55.8708	30.5618	39.2156
ENSDARG00000114925	BX005268.1	0	0	0	0	0	0	0	0
ENSDARG00000110271	CR388165.7	0	0	0	0	0	0	0	0
ENSDARG00000110594	AL953856.4	1.15038	1.20803	0	0	0	0	0	0
ENSDARG00000110759	AL953856.5	4.60151	0	0	0	0.896827	0.946962	0.84894	0
ENSDARG00000105282	CR925768.1	0	0	0	0	2.69048	2.84089	0.84894	0.871458
ENSDARG00000110916	CR356227.4	0	0	0	0	0	0	0	0
ENSDARG00000109735	BX897739.1	0	0	0	0	0	0	0.84894	0
ENSDARG00000085074	CR792413.1	1.15038	3.62409	3.06224	5.44151	0	0.946962	4.2447	0.871458
ENSDARG00000084431	CR388165.5	0	0	0	0	0	0	0	0
ENSDARG00000111831	CR407594.1	0	0	0	0	0	0	0	0
ENSDARG00000116594	CABZ01060113.2	0	0	0	0	0	0	0	0
ENSDARG00000111444	CABZ01087265.1	6.90227	0	5.10374	3.26491	4.48413	0.946962	0	3.48583
ENSDARG00000100840	CABZ01060112.1	1.15038	0	0	0	0	0.946962	0	0
ENSDARG00000081095	dre-mir-182	340.512	282.679	332.764	407.025	313.889	288.824	314.957	298.91
ENSDARG00000115618	BX649534.1	0	0	0	0	0	0	0	0.871458
ENSDARG00000113974	CT025669.2	2.30076	0	0	0	0	0	0	0
ENSDARG00000112386	si:ch73-236c18.2	0	0	0	0	0.896827	0	0	0
ENSDARG00000117184	BX000477.10	0	1.20803	0	0	0	0	0	0
ENSDARG00000111055	CR388165.8	0	0	0	0	0	0	0	0
ENSDARG00000110123	BX649421.2	0	0	0	0	0	0	0	0
ENSDARG00000115978	AL935186.10	59.8197	113.555	26.5395	31.5608	38.5636	60.6056	32.2597	20.0435
ENSDARG00000109330	CR388165.6	0	0	0	0	0	0	0	0
ENSDARG00000111663	BX649399.7	0	0	0	0	0	0	0	0
ENSDARG00000112949	BX942815.8	0	0	0	0	0	0	0	0
ENSDARG00000116746	AL929029.19	0	0	0	0	0	0	0	0
ENSDARG00000112514	BX640584.8	0	0	0	0	0	0	0	0
ENSDARG00000115613	CU468826.3	40.2632	33.8249	69.4109	50.0619	26.008	29.3558	49.2385	22.6579
ENSDARG00000115329	CR381657.7	0	0	0	0	0	0	0	0
ENSDARG00000109457	BX649399.2	0	0	0	0	0	0	0	0
ENSDARG00000114244	CR450785.18	0	0	0	0	0	0	0	0
ENSDARG00000109860	AL929029.5	0	0	0	0	0	0	0	0
ENSDARG00000110891	AL953856.6	0	0	0	0	0	0	0	0
ENSDARG00000099280	utp20	959.416	965.216	987.064	981.648	1042.11	1056.81	1088.34	1007.41
ENSDARG00000113472	dre-mir-430a-4	0	0	0	0	0	0	0	0
ENSDARG00000110372	BX324212.2	24.1579	6.04015	14.2905	13.0596	8.96827	16.0984	2.54682	12.2004
ENSDARG00000080467	dre-mir-183	19.5564	21.7445	23.4772	28.2958	13.4524	12.3105	27.1661	9.58604
ENSDARG00000089908	DEPDC4	14.9549	15.7044	20.415	15.2362	26.008	12.3105	12.7341	25.2723
ENSDARG00000089861	usp44	1282.67	1301.05	1336.16	1337.52	1008.93	1067.23	1265.77	1123.31
ENSDARG00000111578	BX321887.8	0	0	2.0415	0	0	0	0	0
ENSDARG00000111324	BX465195.3	0	0	0	0	0	0	0	0
ENSDARG00000109213	BX914214.4	0	0	0	0	0	0	0	0
ENSDARG00000117007	CR388390.21	0	0	0	0	0	0	0	0
ENSDARG00000115416	BX649556.2	3.45114	2.41606	0	1.0883	0	0	0	0
ENSDARG00000116477	dre-mir-430a-4	0	0	0	0	0	0	0	0
ENSDARG00000115317	dre-mir-430b-18	0	0	0	0	0	0	0	0
ENSDARG00000104839	mansc1	280.692	381.738	225.585	235.073	279.81	217.801	291.186	274.509
ENSDARG00000099341	BX323006.1	0	0	0	0	0	0	0	0
ENSDARG00000112987	CR356223.4	0	0	0	0	0	0	0	0
ENSDARG00000116756	BX908777.11	0	0	0	0	0	0	0	0
ENSDARG00000105674	ms4a17a.2	0	0	2.0415	2.1766	2.69048	0	1.69788	0.871458
ENSDARG00000107506	CR356227.1	0	0	0	0	0	0	0	0
ENSDARG00000110143	BX324164.5	1.15038	1.20803	3.06224	0	2.69048	0.946962	0.84894	1.74292
ENSDARG00000103095	tbk1	1946.44	2374.99	2006.79	1921.94	2407.98	2440.32	2463.62	2285.84
ENSDARG00000098279	si:zfos-451d2.2	2.30076	1.20803	1.02075	7.61811	3.58731	0.946962	5.94258	5.22875
ENSDARG00000112451	FO834823.1	5.75189	2.41606	5.10374	7.61811	7.17462	0.946962	5.09364	6.10021
ENSDARG00000115426	CR925768.11	1.15038	1.20803	1.02075	1.0883	2.69048	1.89392	2.54682	2.61437
ENSDARG00000114437	zgc:173705	14.9549	6.04015	17.3527	16.3245	5.38096	15.1514	2.54682	20.0435
[truncated: 30,521 more rows]

## Sheet: TPMcounts
GeneID	Symbol	cep290_WT1	cep290_WT2	cep290_WT3	cep290_WT4	cep290_HO1	cep290_HO2	cep290_HO3	cep290_HO4
ENSDARG00000000001	slc35a5	3.236	2.777	4.877	2.513	2.951	3.195	2.945	2.795
ENSDARG00000000002	ccdc80	3.268	3.077	3.156	3.784	3.399	4.42	2.8	3.721
ENSDARG00000000018	nrf1	32.337	35.042	37.18	38.551	33.466	34.08	41.644	33.092
ENSDARG00000000019	ube2h	94.058	80.53	108.031	98.77	109.663	108.954	94.807	104.173
ENSDARG00000000068	slc9a3r1a	56.302	41.428	42.468	55.837	70.807	63.168	59.477	70.452
ENSDARG00000000069	dap	9.774	8.929	10.912	10.743	8.61	9.632	10.529	9.785
ENSDARG00000000086	itsn1	83.8	95.277	98.906	96.074	96.647	96.157	100.866	87.023
ENSDARG00000000103	myh10	30.134	32.181	32.399	31.714	30.062	33.311	31.239	31.676
ENSDARG00000000142	tmem267	19.963	21.511	21.153	20.359	21.407	24.919	19.92	19.339
ENSDARG00000000151	thraa	46.183	45.235	74.746	44.059	68.683	68.176	85.34	55.645
ENSDARG00000000161	itsn2a	7.169	9.903	10.42	9.002	8.215	7.268	8.678	6.886
ENSDARG00000000175	hoxb2a	0	0	0.031	0	0	0	0	0
ENSDARG00000000183	ptpn4b	58.586	51.108	63.742	59.448	61.105	58.847	60.007	58.353
ENSDARG00000000189	sema6e	12.987	18.35	18.997	16.774	18.109	17.071	21.863	15.291
ENSDARG00000000212	krt97	1.25	4.336	2.38	2.377	0.81	1.451	1.243	2.043
ENSDARG00000000229	usp49	15.414	19.076	16.051	17.899	15.564	16.824	17.25	15.709
ENSDARG00000000241	slc40a1	21.536	19.865	22.819	24.479	23.9	21.826	17.917	19.362
ENSDARG00000000324	dcaf8	92.168	91.809	102.76	102.944	100.702	96.523	91.554	94.149
ENSDARG00000000349	cfap300	0	0.049	0.046	0.047	0.038	0	0.037	0
ENSDARG00000000369	prkag3b	0.041	0	0	0.085	0	0.112	0.234	0.127
ENSDARG00000000370	triob	36.257	33.497	36.244	38.166	42.41	41.911	46.885	37.549
ENSDARG00000000380	pde6a	368.986	425.926	434.954	461.764	415.281	451.523	350.089	421.804
ENSDARG00000000394	matr3l1.1	44.187	46.288	51.642	41.519	46.118	49.59	41.158	38.076
ENSDARG00000000423	si:ch73-314g15.3	2.766	6.931	7.337	3.149	2.583	2.642	2.258	2.43
ENSDARG00000000442	slc39a13	10.598	8.262	10.135	9.731	11.766	12.507	10.721	12.506
ENSDARG00000000460	nitr2b	0	0.127	0	0.122	0	0	0	0.046
ENSDARG00000000472	cntn2	15.837	14.016	17.718	18.004	15.081	15.709	16.957	15.231
ENSDARG00000000474	tnni1a	0	0.219	0.102	0.106	0	0.093	0.083	0
ENSDARG00000000476	pms1	7.937	4.608	10.698	10.058	9.78	8.117	9.968	7.466
ENSDARG00000000489	upf3b	13.645	15.804	14.972	15.744	14.286	14.957	13.444	12.759
ENSDARG00000000503	stx1b	118.608	128.792	135.956	125.409	115.941	119.695	131.905	123.42
ENSDARG00000000516	ankar	0.102	0.221	0.168	0.093	0.216	0.456	0.105	0.14
ENSDARG00000000529	ofd1	6.742	6.605	8.051	7.224	7.856	7.733	8.294	6.816
ENSDARG00000000540	asdurf	3.738	4.581	4.31	4.233	4.408	4.237	4.326	3.874
ENSDARG00000000542	gtf2e1	6.37	6.863	7.438	7.262	6.312	7.381	7.189	6.114
ENSDARG00000000551	slc1a4	5.318	5.464	11.322	8.101	8.72	11.232	7.567	10.611
ENSDARG00000000563	ttn.1	0.149	0.107	0.064	0.064	0.262	0.147	0.073	0.161
ENSDARG00000000567	znf281a	16.805	16.572	21.705	19.735	15.358	16.331	17.673	17.035
ENSDARG00000000568	ell	21.155	22.972	24.213	25.609	21.82	23.516	23.222	21.842
ENSDARG00000000588	grasp	1.593	1.551	2.071	1.613	1.87	2.338	1.238	2.582
ENSDARG00000000606	dnah6	0.556	0.35	0.218	4.154	5.562	4.776	3.386	4.611
ENSDARG00000000631	ptpn4a	23.575	26.08	30.912	27.263	28.685	28.48	29.004	29.776
ENSDARG00000000638	opn1mw4	190.16	225.832	220.845	181.078	201.461	219.306	184.953	223.842
ENSDARG00000000651	osgepl1	4.506	3.063	7.381	4.864	6.454	6.476	5.656	5.025
ENSDARG00000000656	psmb9a	0.192	0.207	0.242	0.15	0.284	0.396	0.356	0.075
ENSDARG00000000666	creg2	17.477	15.867	16.956	21.249	19.714	20.995	19.421	19.625
ENSDARG00000000690	sypl2b	2.755	4.227	3.241	1.348	6.36	3.044	4.196	2.508
ENSDARG00000000729	daxx	9.144	9.611	10.458	9.696	9.877	9.074	10.127	8.703
ENSDARG00000000730	slc6a22.1	1.104	0.934	2.316	1.926	1.208	1.345	1.805	0.959
ENSDARG00000000747	lcmt2	1.521	1.56	1.898	1.956	1.925	1.903	2.329	2.211
ENSDARG00000000760	znf511	3.08	3.018	2.763	3.635	4.58	3.999	3.307	3.912
ENSDARG00000000767	spi1b	0.96	0.894	0.903	1.28	1.419	1.905	1.4	1.346
ENSDARG00000000779	scfd1	38.612	43.038	45.82	43.7	42.556	42.901	42.122	40.507
ENSDARG00000000796	nr4a1	5.502	5.693	5.642	4.459	4.151	4.583	5.105	4.463
ENSDARG00000000804	rassf6	0	0.112	0.105	0	0	0	0	0
ENSDARG00000000830	telo2	7.193	6.959	8.401	7.306	7.337	7.757	8.547	6.631
ENSDARG00000000837	snx9a	2.284	1.464	1.574	2.398	2.279	2.685	2.372	2.291
ENSDARG00000000853	dstyk	26.223	27.45	24.982	29.288	31.657	33.59	31.164	27.933
ENSDARG00000000857	mapk14a	21.919	21.38	25.537	24.763	24.992	25.829	24.994	23.482
ENSDARG00000000861	scrib	58.212	64.961	75.564	65.825	59.853	62.496	64.264	59.928
ENSDARG00000000887	zgc:56699	0.04	0	0.04	0	0	0.073	0	0
ENSDARG00000000906	skap2	0.363	0.314	0.33	0.454	0.676	0.665	0.449	0.397
ENSDARG00000000935	unk	5.778	6.971	7.159	7.119	6.597	5.876	7.031	5.576
ENSDARG00000000943	dzip1	2.899	2.21	2.849	2.318	5.263	8.54	4.184	7.349
ENSDARG00000000966	ncor2	80.75	76.44	94.568	87.546	81.213	81.696	90.582	81.134
ENSDARG00000001014	myh9b	11.604	11.163	11.354	11.445	12.444	14.131	11.679	12.683
ENSDARG00000001015	znf384l	7.792	7.618	9.392	8.703	8.48	8.467	9.205	7.832
ENSDARG00000001057	bysl	12.604	8.467	10.184	21.261	17.936	17.802	24.516	18.321
ENSDARG00000001127	slc17a6a	0.085	0.16	0.129	0.243	0.072	0.194	0.35	0.149
ENSDARG00000001129	dicer1	27.493	29.61	30.2	28.634	29.909	29.45	30.634	25.606
ENSDARG00000001154	rimbp2	101.443	124.453	130.443	113.306	87.241	91.508	110.701	90.351
ENSDARG00000001162	matr3l1.1	54.349	63.884	65.911	62.475	58.35	58.08	63.438	52.003
ENSDARG00000001169	hsd17b8	1.443	1.838	1.945	2.105	2.065	2.235	1.903	1.857
ENSDARG00000001210	arl14ep	6.406	10.143	9.248	5.282	6.416	7.374	7.924	6.655
ENSDARG00000001220	mycbp2	83	87.883	94.998	91.418	88.442	87.708	90.539	79.304
ENSDARG00000001234	map4k2	4.493	2.582	2.823	4.428	3.911	5.137	4.328	4.808
ENSDARG00000001241	puf60b	32.617	39.532	37.031	36.733	34.714	35.558	38.992	34.022
ENSDARG00000001244	srrm1	90.679	111.199	105.377	101.541	99.975	96.705	106.077	90.897
ENSDARG00000001249	pcgf1	8.334	8.679	8.864	10.882	9.67	9.827	10.921	7.682
ENSDARG00000001259	gas2a	8.923	3.949	0.974	5.92	8.207	6.187	1.631	9.008
ENSDARG00000001303	psmb8a	0.102	0.037	0.449	0.462	0.26	0.751	0.478	0.481
ENSDARG00000001313	g2e3	0.214	0.214	0.383	0.343	0.265	0.136	0.475	0.348
ENSDARG00000001354	slc6a22.2	0.23	0.323	0.232	0.191	0.175	0.19	0.114	0.198
ENSDARG00000001414	mctp2a	0.469	0.106	0.158	0.713	0.53	0.323	0.596	0.428
ENSDARG00000001431	actn3b	3.553	1.647	1.703	1.341	7.914	5.169	4.053	3.556
ENSDARG00000001437	slc2a1a	139.21	355.543	108.432	137.705	139.193	152.068	74.979	121.779
ENSDARG00000001442	inppl1b	0.431	0.51	0.654	0.758	0.342	0.457	0.477	0.485
ENSDARG00000001447	mier1b	9.45	9.636	9.351	9.791	9.489	10.072	9.839	8.5
ENSDARG00000001452	adam8a	0.298	0.161	0.486	0.639	0.674	0.638	0.369	0.519
ENSDARG00000001463	tdh2	63.838	62.782	76.225	76.096	83.37	78.604	77.895	78.402
ENSDARG00000001470	mhc1zea	6.769	5.383	8.38	8.137	9.332	9.178	8.666	8.284
ENSDARG00000001498	skap1	0.017	0.037	0.086	0.018	0.029	0.016	0	0.067
ENSDARG00000001549	sp3a	33.48	36.378	36.514	37.231	35	34.324	40.283	32.413
ENSDARG00000001557	tomm34	4.214	5.999	5.029	4.316	5.122	6.258	5.381	4.818
ENSDARG00000001558	kifc1	1.403	1.168	2.074	1.755	1.482	1.188	1.994	1.892
ENSDARG00000001559	csmd2	13.36	14.629	16.21	14.391	14.002	14.393	18.198	12.888
ENSDARG00000001572	prf1.3	0.089	0	0	0.124	0.025	0.055	0.074	0.023
ENSDARG00000001578	echs1	26.174	27.137	26.003	27.166	26.597	29.904	25.242	30.228
ENSDARG00000001621	nfyal	1.9	1.607	2.328	2.372	1.871	1.817	2.461	2.147
ENSDARG00000001634	kirrel1a	19.472	20.429	23.507	22.539	19.249	19.769	25.679	18.736
ENSDARG00000001656	psmb13a	0.186	0.121	0.15	0.426	0.095	0.341	0.245	0.175
ENSDARG00000001676	gpm6bb	102.472	112.562	110.791	109.155	109.822	112.048	97.914	114.902
ENSDARG00000001686	uckl1a	53.263	72.983	63.233	55.388	49.149	37.752	54.099	38.238
ENSDARG00000001710	flot1a	15.141	15.671	20.72	17.758	19.382	16.965	23.773	14.301
ENSDARG00000001712	si:ch211-247n2.1	1.46	0.922	0.815	1.461	1.217	0.975	0.925	1.38
ENSDARG00000001721	oc90	0.064	0.052	0.016	0.05	0.041	0.088	0	0.025
ENSDARG00000001729	strn3	35.718	37.727	37.368	39.252	38.989	40.017	37.708	36.704
ENSDARG00000001733	gulp1a	18.641	11.294	22.304	21.048	17.918	19.718	21.295	19.437
ENSDARG00000001734	fkbp8	19.011	18.625	20.203	21.365	23.582	24.889	20.655	22.29
ENSDARG00000001754	noc2l	4.696	4.162	7.415	6.342	8.151	7.346	8.246	7.352
ENSDARG00000001760	tnxba	0	0	0.018	0	0	0.016	0	0.014
ENSDARG00000001767	slc29a2	0.323	0.159	0.431	0.582	0.548	0.377	0.86	0.345
ENSDARG00000001769	ptpra	37.648	41.384	40.626	40.762	42.304	40.996	41.853	39.56
ENSDARG00000001771	otol1a	0.145	0.079	0	0.076	0.092	0.067	0.03	0.085
ENSDARG00000001776	stim2b	2.039	2.341	2.591	2.515	1.749	2.51	1.867	2.083
ENSDARG00000001777	nup155	12.259	16.101	13.581	15.334	15.221	15.339	16.304	13.881
ENSDARG00000001781	tspan11	3.556	2.64	2.91	3.217	3.516	3.839	3.321	3.589
ENSDARG00000001782	prkacba	0.147	0.205	0.106	0.219	0.16	0.116	0.139	0.181
ENSDARG00000001785	irx2a	1.468	1.676	1.755	1.035	1.237	1.429	1.477	1.074
ENSDARG00000001788	atp5po	160.307	247.325	165.323	164.307	155.879	164.316	160.975	156.275
ENSDARG00000001803	kcnh6a	20.972	23.633	20.092	22.682	21.095	21.648	20.761	18.072
ENSDARG00000001804	zgc:112148	2.28	2.729	2.552	2.662	2.628	3.18	2.733	2.522
ENSDARG00000001807	tnfrsf21	13.594	11.812	12.472	12.416	16.479	17.937	12.967	18.848
ENSDARG00000001817	zmp:0000000521	55.181	50.858	61.634	63.438	57.712	55.297	53.277	55.131
ENSDARG00000001818	c3b.2	0.077	0.01	0.02	0.231	0.172	0.009	0.143	0.174
ENSDARG00000001825	cfap43	1.166	2.16	2.129	2.622	3.769	2.704	1.656	3.05
ENSDARG00000001829	zgc:112982	44.811	48.477	59.306	60.375	61.384	60.13	57.279	45.249
ENSDARG00000001835	nalcn	21.827	23.115	22.574	22.308	23.631	23.643	23.798	22.616
ENSDARG00000001857	aff4	71.508	81.467	80.757	76.249	72.69	72.816	76.994	65.253
ENSDARG00000001859	dbx1b	0	0	0	0	0	0	0	0
ENSDARG00000001870	atp1a1a.4	0.148	0.094	0.163	0.077	0.042	0.057	0.071	0.116
ENSDARG00000001873	phgdh	12.664	15.412	16.553	14.003	11.521	13.051	13.151	14.067
ENSDARG00000001879	nav2b	5.273	7.44	5.219	4.606	4.355	5.599	4.024	3.003
ENSDARG00000001880	stx3a	61.103	51.372	57.549	63.939	68.441	69.257	74.601	67.137
ENSDARG00000001881	cacnb3a	12.263	13.342	12.781	11.96	12.265	12.832	13.376	11.256
ENSDARG00000001882	kbtbd12	0.356	0.152	0.316	0.337	0.137	0.198	0.285	0.194
ENSDARG00000001888	ppm1ba	45.955	50.429	54.863	55.34	59.572	62.103	59.57	57.455
ENSDARG00000001889	tuba1a	46.923	62.897	60.447	61.177	53.385	53.545	78.819	56.709
ENSDARG00000001890	stt3b	50.624	63.311	62.399	50.95	49.838	52.659	48.643	52.361
ENSDARG00000001891	syt14b	9.377	11.522	11.901	11.457	9.06	11.179	8.341	9.692
ENSDARG00000001897	man2b1	8.784	9.196	9.998	10.042	10.227	10.828	10.367	9.003
ENSDARG00000001898	manea	4.222	4.427	4.205	4.164	4.849	5.37	3.738	4.173
ENSDARG00000001906	si:dkey-247m21.3	0.022	0.059	0.078	0.183	0.298	0.343	0.281	0.06
ENSDARG00000001909	vill	11.491	12.01	12.639	14.158	15.05	10.506	27.35	15.905
ENSDARG00000001910	rorab	112.241	119.384	141.501	143.044	92.268	84.758	110.159	103.827
ENSDARG00000001912	drd4-rs	0.733	0.433	0.707	0.435	0.614	0.626	0.358	0.627
ENSDARG00000001913	palmda	13.919	13.181	14.358	14.791	16.841	16.227	14.042	14.319
ENSDARG00000001929	pink1	13.52	17.175	12.114	13.089	10.278	10.243	8.888	9.288
ENSDARG00000001930	klhl15	8.519	8.147	8.838	8.644	9.014	8.348	8.216	7.255
ENSDARG00000001933	prkag2b	0.543	0.347	0.499	0.231	0.543	0.634	0.386	0.521
ENSDARG00000001937	LO018422.1	0.079	0.074	0.079	0.051	0.108	0.207	0.097	0.046
ENSDARG00000001939	b3gat3	9.768	10.67	10.501	12.004	10.185	11.841	10.823	10.699
ENSDARG00000001940	dnajc1	16.421	16.655	16.931	17.17	18.485	17.776	19.096	17.532
ENSDARG00000001950	ak1	32.34	31.149	37.288	41.109	39.425	37.302	37.763	33.639
ENSDARG00000001953	pfkfb3	213.838	198.868	209.915	211.298	333.964	256.681	214.333	229.077
ENSDARG00000001968	dock5	2.704	2.778	3.306	2.89	2.506	3.141	2.904	3.312
ENSDARG00000001969	txlng	14.177	14.833	16.37	16.549	16.691	15.343	14.588	14.855
ENSDARG00000001971	cthrc1b	1.866	1.907	2.202	1.838	1.538	2.474	2.394	1.826
ENSDARG00000001975	hsd11b2	16.588	20.459	82.017	51.703	31.981	21.52	55.565	28.654
ENSDARG00000001976	fkbp16	149.24	201.504	209.117	187.28	167.563	159.685	165.757	146.997
ENSDARG00000001993	myhb	0.861	1.21	1.212	0.722	0.587	0.912	0.864	0.972
ENSDARG00000001994	stxbp1a	138.611	144.925	153.514	137.443	133.428	135.217	156.914	135.038
ENSDARG00000001999	adamts18	10.885	17.973	15.193	12.376	11.46	11.191	16.402	11.809
ENSDARG00000002002	lmcd1	3.195	1.893	2.539	2.379	3.32	3.141	3.043	3.275
ENSDARG00000002006	rxrbb	25.352	26.086	29.151	27.009	26.377	28.27	25.705	25.519
ENSDARG00000002013	grb10a	56.789	50.578	63.008	71.566	42.908	51.089	22.919	55.961
ENSDARG00000002016	ppil2	19.735	20.541	26.161	25.494	24.307	21.988	24.509	22.585
ENSDARG00000002020	rictorb	20.392	20.018	20.455	22.269	20.193	20.637	21.821	20.184
ENSDARG00000002021	pygb	18.57	18.73	16.281	22.704	17.358	15.354	9.769	10.617
ENSDARG00000002026	qkib	16.438	16.004	16.361	16.349	12.481	17.134	14.777	15.903
ENSDARG00000002031	tox4a	11.993	14.226	16.455	13.945	15.853	14.926	15.573	11.808
ENSDARG00000002037	pfkfb2b	29.461	39.397	41.809	39.74	31.525	37.848	31.9	30.249
ENSDARG00000002060	brf2	3.032	2.471	2.23	2.935	2.302	1.662	1.948	2.296
ENSDARG00000002071	adss2	25.421	26.571	22.876	23.368	26.211	28.913	20.257	24.229
ENSDARG00000002077	mnat1	6.447	6.349	8.41	7.694	7.498	8.077	7.297	6.786
ENSDARG00000002082	csnk2a1	45.102	38.593	44.633	46.32	47.394	51.604	51.396	50.406
ENSDARG00000002084	lamb2	0.476	0.339	0.368	0.517	0.42	0.52	0.217	0.451
ENSDARG00000002097	si:dkeyp-52c3.7	0	0	0	0	0	0	0	0
ENSDARG00000002127	stam	39.936	45.02	45.809	47.122	51.18	55.701	49.28	50.076
ENSDARG00000002128	cwf19l1	10.01	9.659	10.602	11.853	11.914	10.177	12.578	9.311
ENSDARG00000002131	celf2	47.697	46.131	52.783	52.3	51.29	50.306	60.962	43.554
ENSDARG00000002165	psme1	2.261	2.09	2.716	2.652	2.795	3.804	4.43	3.282
ENSDARG00000002167	cacnb1	5.873	6.25	8.32	7.957	5.544	5.634	9.797	4.686
ENSDARG00000002168	tra2b	24.457	26.896	30.971	26.878	28.65	28.491	28.684	27.138
ENSDARG00000002172	aplnra	1.65	0.91	1.931	1.451	1.481	1.455	2.188	1.165
ENSDARG00000002174	itfg2	4.4	3.953	5.62	4.743	5.277	5.201	5.566	4.612
ENSDARG00000002184	igbp1	17.301	21.318	18.626	17.456	17.68	18.51	18.143	16.853
ENSDARG00000002190	chmp2bb	20.564	20.139	23.39	22.919	23.841	24.409	21.572	23.088
ENSDARG00000002192	aspn	0.056	0.242	0.312	0.234	0.047	0.103	0.139	0.153
ENSDARG00000002193	rho	13257.1	18928.9	14165.6	17190.8	19668.8	19045.2	18562.6	13845.7
ENSDARG00000002194	rhd	0.4	0.26	0.297	0.472	0.249	0.318	0.418	0.584
ENSDARG00000002196	bach1b	9.775	10.4	10.975	9.902	14.389	13.269	9.111	11.263
ENSDARG00000002197	pygl	28.848	39.137	38.892	26.346	17.799	24.837	19.489	27.652
ENSDARG00000002204	hspb11	0.053	0.057	0.322	0.166	0.494	0.438	0.219	0.872
ENSDARG00000002210	stk25a	7.384	8.525	7.548	6.774	6.059	9.792	3.572	10.436
ENSDARG00000002213	invs	0.852	0.937	1.022	1.024	1.664	1.378	1.834	1.402
ENSDARG00000002215	rtca	9.41	11.449	11.36	10.232	15.451	16.878	12.049	10.866
ENSDARG00000002216	tbx3a	20.325	23.454	24.485	22.365	19.945	18.989	25.296	18.735
ENSDARG00000002217	scocb	29.993	29.533	32.249	30.978	31.375	31.837	31.688	29.28
ENSDARG00000002219	si:dkey-103j14.5	0.694	0.693	0.729	0.473	0.543	0.882	1.035	0.794
ENSDARG00000002220	C5H9orf78	11.875	11.112	13.025	10.656	12.441	14.344	12.52	13.491
ENSDARG00000002230	sypb	153.76	134.627	163.699	175.645	153.96	163.713	163.577	169.483
ENSDARG00000002231	plpp2a	1.959	1.715	3.255	3.306	2.846	2.781	4.192	2.3
ENSDARG00000002235	mmp14a	0.299	0.307	0.558	0.608	0.494	0.376	0.455	0.284
ENSDARG00000002240	psmb6	30.815	34.38	33.034	33.316	30.615	36.571	37.541	41.092
ENSDARG00000002241	kcna2a	14.543	13.555	20.142	13.024	14.979	18.853	16.761	17.279
ENSDARG00000002249	tbxas1	14.059	12.315	17.641	17.675	18.078	16.851	14.664	15.498
ENSDARG00000002255	epb41l3a	90.804	88.664	92.846	95.728	124.839	105.911	103.529	103.788
ENSDARG00000002259	ca15c	0	0.036	0	0	0	0	0	0
ENSDARG00000002264	mrpl41	9.412	12.891	11.355	13.324	11.05	11.092	13.032	10.206
ENSDARG00000002267	dcaf13	10.344	10.16	10.082	13.74	15.148	13.251	13.847	13.142
ENSDARG00000002271	zfand5b	83.559	75.125	94.391	92.323	83.696	91.678	76.344	86.964
ENSDARG00000002285	mcoln1a	13.905	12.468	16.71	14.486	14.008	13.579	14.111	13.593
ENSDARG00000002293	si:ch211-197g15.6	0.036	0.039	0.072	0.037	0	0.065	0.029	0.028
ENSDARG00000002295	si:dkey-21p1.3	0.147	0.23	0.364	0.154	0.402	0.225	0.256	0.038
ENSDARG00000002298	ankrd22	0.799	0.378	0.809	1.094	0.932	1.009	1.277	0.782
ENSDARG00000002299	arsh	2.58	3.337	2.297	2.455	2.4	3.01	2.798	2.282
ENSDARG00000002300	p2rx2	0.575	0.588	0.456	0.259	0.25	0.356	0.333	0.438
ENSDARG00000002304	gins2	0.194	0.28	0.655	0.473	0.604	0.357	0.534	0.558
ENSDARG00000002305	me3	21.782	25.317	28.533	23.665	19.799	23.535	22.748	20.52
ENSDARG00000002311	fabp11b	3.65	3.196	5.449	3.624	13.623	18.338	7.453	9.726
ENSDARG00000002330	lhx8a	0	0	0	0	0	0	0	0
ENSDARG00000002332	frmd6	8.347	7.177	7.542	9.714	7.722	8.392	9.906	8.732
ENSDARG00000002333	fam102bb	73.236	55.321	85.805	81.671	81.267	77.491	82.491	73.944
ENSDARG00000002336	dlc	2.463	1.618	2.874	1.828	1.434	1.886	2.193	1.443
ENSDARG00000002339	sgf29	12.322	15.887	15.196	14.536	15.392	14.249	14.06	11.627
ENSDARG00000002344	tubb4b	282.474	372.542	364.039	436.345	358.519	358.553	627.439	216.73
ENSDARG00000002347	cyp11a1	0	0.021	0.039	0	0	0.018	0	0.046
ENSDARG00000002353	tagapa	0.073	0.059	0.184	0.114	0.093	0.117	0.09	0.128
ENSDARG00000002355	shpk	2.791	1.192	2.637	2.144	3.703	2.055	3.907	3.018
ENSDARG00000002362	ubald1a	54.919	51.512	72.751	62.62	64.295	62.149	64.499	58.636
ENSDARG00000002365	cers5	15.431	17.719	16.723	16.194	23.46	24.672	17.017	15.75
ENSDARG00000002369	UBB	67.858	80.692	116.036	112.263	97.3	84.145	72.04	94.142
ENSDARG00000002377	mief2	9.805	11.043	12.324	9.765	13.503	9.349	8.011	9.88
ENSDARG00000002385	atm	3.431	3.188	3.165	3.891	3.799	3.811	4.054	2.881
ENSDARG00000002391	tlcd1	11.145	10.557	9.871	17.403	9.619	14.232	7.794	15.317
ENSDARG00000002394	ugt5d1	0	0	0	0	0	0	0	0
ENSDARG00000002396	cry-dash	7.594	7.689	7.845	6.48	9.962	8.927	6.976	7.953
ENSDARG00000002401	gale	0.958	1.023	1.423	0.784	0.997	1.057	1.11	0.959
ENSDARG00000002402	ercc3	5.989	5.569	6.362	7.351	6.96	6.139	7.318	6.977
ENSDARG00000002403	nusap1	1.178	1.492	1.831	1.768	1.364	1.74	1.849	1.215
ENSDARG00000002405	si:ch211-225b11.1	3.321	3.146	3.171	4.269	3.12	3.99	2.684	3.111
ENSDARG00000002406	zmynd10	0.036	0.117	0.255	0.789	0.946	0.463	0.594	0.649
ENSDARG00000002411	pde4cb	1.733	1.46	2.309	2.015	1.779	1.957	2.611	1.474
ENSDARG00000002445	prdm1a	2.813	2.67	2.86	2.87	6.808	5.614	6.712	5.972
ENSDARG00000002463	arhgef37	8.989	10.204	13.63	12.826	10.533	11.273	11.401	10.659
ENSDARG00000002467	rdh14b	9.19	9.571	10.745	9.224	9.768	9.433	10.02	9.851
ENSDARG00000002479	ercc6l	0.188	0.089	0.19	0.209	0.15	0.205	0.301	0.23
ENSDARG00000002483	wnt7ab	0	0	0.035	0.108	0.088	0.032	0.029	0
ENSDARG00000002487	noc3l	5.283	6.014	7.244	6.813	6.646	6.909	7.455	5.461
ENSDARG00000002494	itgb6	0.15	0.22	0.335	0.346	0.145	0.324	0.282	0.276
ENSDARG00000002506	C7H16orf87	53.094	54.502	42.094	54.308	42.765	47.07	35.216	44.335
ENSDARG00000002507	itga10	0.025	0.007	0.032	0.046	0.016	0.017	0.079	0.035
ENSDARG00000002508	ankrd33ab	88.321	81.003	110.241	87.993	79.494	84.566	119.971	80.265
ENSDARG00000002509	zgc:153911	4.17	3.837	3.687	5.204	6.539	5.664	4.902	7.968
ENSDARG00000002510	dmbx1b	0.039	0.042	0.039	0	0	0	0	0
ENSDARG00000002523	hsdl2	4.513	4.798	5.204	4.857	5.143	5.569	5.318	5.283
ENSDARG00000002533	adora2b	25.39	26.012	26.136	23.413	17.424	19.973	20.427	18.091
ENSDARG00000002536	tm9sf4	33.549	34.814	37.494	33.457	35.097	36.479	36.096	34.731
ENSDARG00000002538	smu1a	10.441	10.3	12.598	11.015	12.641	11.998	13.122	12.784
ENSDARG00000002546	rundc3ab	35.871	39.001	39.784	36.684	36.433	40.555	40.135	37.367
ENSDARG00000002549	eif3eb	9.816	9.444	10.146	10.975	10.614	10.521	10.85	9.699
ENSDARG00000002552	mapkapk2a	66.551	62.892	70.289	62.785	52.252	51.091	47.243	54.103
ENSDARG00000002564	syngr1a	99.727	104.559	130.707	119.323	113.895	120.459	124.353	115.646
ENSDARG00000002571	tmod2	27.183	30.784	32.154	29.823	29.604	32.156	33.596	27.783
ENSDARG00000002576	cabp5a	1074.75	993.424	1117.65	1041.83	742.341	880.473	757.773	1215.86
ENSDARG00000002582	tbx15	0.14	0.351	0.335	0.239	0.253	0.187	0.199	0.209
ENSDARG00000002587	dpysl3	61.85	58.015	67.208	65.318	62.809	66.97	68.533	59.595
ENSDARG00000002589	mylpfb	0	0.071	0.067	0.137	0	0.121	0	0.206
ENSDARG00000002591	ruvbl1	22.449	20.38	24.858	26.137	26.402	27.224	28.216	25.822
ENSDARG00000002593	slc45a2	0.538	0.411	1.153	1.222	1.127	1.482	0.888	1.14
ENSDARG00000002597	pabpc1l	0.041	0	0	0.021	0	0	0.034	0
ENSDARG00000002600	pcsk1	52.805	54.867	55.878	57.02	51.189	50.204	59.236	51.612
ENSDARG00000002601	irx7	23.279	21.003	24.724	17.911	25.922	26.529	26.033	18.622
ENSDARG00000002607	unm_sa1614	28.9	31.76	36.791	30.723	30.635	31.626	40.761	28.625
ENSDARG00000002609	rnf145a	62.513	61.084	65.072	66.191	79.923	73.181	65.84	69.88
ENSDARG00000002613	rpa3	1.719	2.417	3.13	2.957	3.35	2.129	2.906	1.547
ENSDARG00000002632	anxa11b	25.673	22.571	23.498	30.831	28.543	24.442	25.982	25.963
ENSDARG00000002634	b4galt1	0.098	0.053	0.05	0.051	0.209	0.135	0.162	0.27
ENSDARG00000002635	FAM184A	38.529	38.687	39.837	37.902	37.476	34.076	36.005	33.276
ENSDARG00000002642	sh3gl1b	8.345	9.259	9.116	9.321	9.334	8.903	9.222	8.024
ENSDARG00000002644	rgs5a	9.304	9.771	12.365	9.328	19.74	9.098	15.486	8.04
ENSDARG00000002656	stxbp5a	70.906	68.858	77.801	79.54	66.398	69.895	70.13	69.282
ENSDARG00000002659	mapre1b	36.027	41.332	40.056	38.696	39.672	42.789	38.96	40.671
ENSDARG00000002663	optn	12.066	12.103	4.099	12.204	20.202	20.097	14.611	18.606
ENSDARG00000002666	kcnj1b	0.145	1.057	1.684	0.377	0.276	1.362	0.806	0.312
ENSDARG00000002670	ATG14	15.283	15.698	19.421	16.617	16.434	15.899	17.553	14.711
ENSDARG00000002682	tbcela	10.824	8.905	13.546	12.974	12.787	13.078	12.381	11.784
ENSDARG00000002685	fam113	0	0	0	0.028	0	0	0	0
ENSDARG00000002690	rabif	9.617	8.904	11.596	9.369	12.562	12.369	12.087	9.959
ENSDARG00000002696	gnb3b	1211.03	1474.57	1449.37	1351.07	1018.33	915.048	1165.89	944.945
ENSDARG00000002701	rasl12	0.37	0.233	0.205	0.249	0.506	0.274	0.374	0.355
ENSDARG00000002707	her11	0	0	0.048	0.099	0	0	0	0.037
ENSDARG00000002710	ncl	86.639	98.879	107.656	95.629	101.463	95.982	100.668	86.61
ENSDARG00000002720	utp15	5.235	5.24	5.692	7.151	6.453	5.908	7.758	5.917
ENSDARG00000002722	ankrd2	0	0	0	0	0	0	0	0
ENSDARG00000002728	kiss1ra	2.008	2.444	2.539	2.878	1.659	1.612	2.815	2.593
ENSDARG00000002731	sdc2	54.903	56.959	66.023	58.789	59.64	58.194	59.068	54.519
ENSDARG00000002732	spon2b	1.57	1.267	1.361	1.818	0.887	1.212	1.644	2.243
ENSDARG00000002745	tdh	36.008	36.946	45.434	41.627	54.364	62.118	46.266	58.202
ENSDARG00000002748	sema6d	65.85	63.378	88.782	83.677	58.867	60.405	56.047	71.71
ENSDARG00000002750	phf20a	5.132	4.291	6.794	7.332	3.404	3.442	3.418	4.196
ENSDARG00000002754	pdcd2l	2.706	4.417	3.41	2.772	3.822	4.095	2.937	4.013
ENSDARG00000002758	dedd1	45.719	51.035	62.118	52.972	58.11	51.205	55.361	43.452
ENSDARG00000002760	gdf5	0	0	0.081	0.042	0	0.055	0	0
ENSDARG00000002764	miox	0.042	0	0	0	0.107	0.116	0	0
ENSDARG00000002768	pvalb2	0.047	0	0.379	0.244	0.079	0.086	0.232	0.037
ENSDARG00000002771	SLC4A5	57.148	59.258	53.344	55.773	52.32	54.285	52.735	52.849
ENSDARG00000002779	pdx1	0.594	0.963	0.851	1.29	0.88	0.636	0.898	1.084
ENSDARG00000002787	tle3a	29.832	34.73	32.056	34.384	31.226	31.249	35.101	31.42
ENSDARG00000002790	ap2m1a	109.472	113.436	114.158	116.484	115.454	120.178	115.509	123.995
ENSDARG00000002791	atp1a1a.1	73.089	94.01	114.527	93.678	93.393	103.215	117.107	79.85
ENSDARG00000002792	arcn1a	20.174	19.443	20.756	21.867	23.062	25.721	21.813	22.169
ENSDARG00000002795	meis3	3.354	2.519	2.803	3.326	2.329	1.966	3.188	2.534
ENSDARG00000002797	BX908804.1	0	0.034	0.032	0.065	0.027	0.029	0.052	0.025
ENSDARG00000002798	cog8	11.328	11.281	13.659	11.184	10.426	11.036	11.157	9.571
ENSDARG00000002816	rasgrf2b	76.088	90.397	99.763	103.426	65.833	67.032	74.601	63.924
ENSDARG00000002826	cep57l1	1.476	2.067	1.933	1.992	2.183	1.992	2.196	1.405
ENSDARG00000002830	trmt2a	3.474	3.855	4.534	3.972	4.368	4.421	3.696	4.578
ENSDARG00000002831	col4a4	0.036	0	0.005	0.054	0.049	0.076	0.009	0.041
ENSDARG00000002840	si:dkey-28b4.8	62.092	94.301	78.613	74.221	66.62	80.731	55.844	72.472
ENSDARG00000002847	fndc1	1.482	3.557	6.324	6.574	1.34	1.368	2.452	1.252
ENSDARG00000002872	zgc:113210	3.378	2.747	3.841	4.074	4.173	3.728	4.807	4.044
ENSDARG00000002877	reps1	21.023	23.596	22.685	22.644	22.934	23.661	21.426	21.269
ENSDARG00000002880	vps50	14.198	12.63	14.885	14.484	15.183	14.855	14.962	13.14
ENSDARG00000002894	aven	9.437	9.935	9.569	10.966	9.46	9.44	10.099	8.828
ENSDARG00000002897	si:ch211-160o17.2	3.956	5.403	6.159	4.388	4.078	5.085	4.802	4.294
ENSDARG00000002909	tjp3	0.036	0.091	0.208	0.038	0.072	0.122	0.05	0.047
ENSDARG00000002912	adipor1a	75.38	67.195	76.65	78.587	81.102	84.694	74.951	75.003
ENSDARG00000002916	sec31b	18.293	23.167	19.078	17.331	18.36	19.191	20.152	18.362
ENSDARG00000002917	gls2b	0	0.107	0	0.051	0	0.045	0	0.019
ENSDARG00000002933	gbx2	23.847	26.425	24.335	21.506	19.024	20.259	25.998	22.031
ENSDARG00000002937	meis1a	0.094	0.102	0.324	0.118	0.128	0.259	0.217	0.133
ENSDARG00000002945	bgnb	20.82	22.857	11.779	11.894	23.432	33.822	7.746	29.52
ENSDARG00000002947	abcd3b	16.609	18.444	15.35	17.34	15.565	18.615	15.777	18.288
ENSDARG00000002949	ppp6c	43.545	43.87	44.203	41.725	45.935	53.168	43.032	45.477
ENSDARG00000002952	smo	1.966	1.405	2.214	2.124	1.802	1.82	1.864	1.887
ENSDARG00000002956	si:dkey-32n7.4	3.335	0.852	1.397	3.96	5.533	6.397	1.878	3.539
ENSDARG00000002959	gpr34b	0	0.044	0.041	0	0.035	0	0	0
ENSDARG00000002967	pdap1b	15.323	15.735	20.535	15.935	23.763	24.622	19.18	20.791
ENSDARG00000002968	a1cf	0	0.023	0.087	0.178	0.036	0.078	0.035	0.017
ENSDARG00000002970	ss18	55.265	48.717	49.627	54.659	59.39	56.642	61.098	54.107
ENSDARG00000002971	phc1	4.37	5.601	5.386	4.479	4.388	4.627	4.987	4.053
ENSDARG00000002986	gda	0.114	0.154	0.087	0.089	0.097	0.472	0.495	0.514
ENSDARG00000002988	tnnt2d	1.199	0.556	1.097	0.952	3.096	2.043	1.836	2.234
ENSDARG00000002991	cep135	4.723	5.068	5.696	6.128	6.488	5.774	5.543	5.352
ENSDARG00000002994	itpkca	14.351	13.874	20.105	15.913	13.961	14.69	16.775	14.337
ENSDARG00000003008	prkcea	131.103	133.733	134.408	132.345	120.976	132.072	122.098	125.341
ENSDARG00000003017	ube2al	29.029	25.392	39.007	36.184	28.769	32.626	28.949	34.106
ENSDARG00000003020	lrrc4.2	13.852	16.53	16.149	14.798	13.626	14.361	16.959	13.949
ENSDARG00000003021	hdac8	3.672	3.922	3.714	4.117	3.934	4.683	3.923	3.814
ENSDARG00000003022	limk1b	1.262	1.111	2.12	1.293	1.323	1.491	1.252	1.54
ENSDARG00000003027	scnm1	4.501	4.052	4.42	4.316	4.399	5.095	4.606	4.886
ENSDARG00000003032	eif4a1b	83.456	80.668	91.243	88.018	89.304	91.279	85.668	89.383
ENSDARG00000003035	hspa9	61.545	52.182	54.315	60.599	89.19	97.593	77.839	97.589
ENSDARG00000003041	CABZ01111496.1	19.403	19.398	18.994	19.391	20.563	20.3	25.492	19.027
ENSDARG00000003046	sorbs2a	38.348	41.42	43.914	37.726	31.531	33.434	35.478	35.259
ENSDARG00000003054	tacr3l	1.569	2.484	2.467	1.531	2.647	1.453	1.67	1.775
ENSDARG00000003058	fgfr1op	16.51	15.514	17.479	16.072	17.211	17.944	16.557	18.001
ENSDARG00000003061	cd276	0.768	0.658	0.718	0.997	0.798	0.917	0.729	0.567
ENSDARG00000003068	gorasp1a	49.268	44.178	50.706	57.436	48.12	47.981	47.762	45.077
ENSDARG00000003069	btbd7	21.087	24.435	23.19	25.304	21.312	22.088	26.051	22.221
ENSDARG00000003077	gpx9	0.082	0.355	0.27	0.171	0.122	0.339	0.288	0.096
ENSDARG00000003081	mybphb	0.116	0.058	0.063	0.177	0.265	0.041	0.17	0.035
ENSDARG00000003084	spire2	10.549	10.537	9.326	9.726	9.218	10.421	10.688	8.6
ENSDARG00000003085	stambpl1	5.554	5.76	6.271	5.715	4.548	5.807	5.953	5.144
ENSDARG00000003087	ubxn6	23.022	24.143	25.646	27.847	21.44	22.144	23.392	21.819
ENSDARG00000003090	or103-4	0	0	0	0	0	0	0	0
ENSDARG00000003091	oclnb	0.023	0.075	0.281	0.121	0.078	0.021	0.076	0.072
ENSDARG00000003098	kdm5bb	30.998	32.759	34.158	34.73	35.237	37.531	35.383	34.709
ENSDARG00000003109	rcan1a	47.626	51.13	59.903	54.322	41.355	51.612	35.13	45.049
ENSDARG00000003113	ada	20.025	17.078	19.99	20.827	27.543	27.987	26.294	26.819
ENSDARG00000003127	zgc:123105	53.656	54.988	59.903	58.216	54.885	54.977	56.335	56.989
ENSDARG00000003132	apip	13.674	11.779	14.984	17.357	18.83	21.666	16.08	18.383
ENSDARG00000003142	dachc	1.698	2.071	2.192	2.259	2.051	1.508	2.234	1.767
ENSDARG00000003144	pxmp2	1.545	0.814	0.842	1.569	1.309	1.236	1.242	1.395
ENSDARG00000003146	si:dkey-27m7.4	0.2	0.513	0.202	0.26	0.634	0.458	0.226	0.508
ENSDARG00000003151	skp1	233.687	276.749	260.167	263.143	255.233	249.633	254.228	240.507
ENSDARG00000003153	nudt21	21.949	29.719	27.555	25.042	23.085	25.966	27.855	23.447
ENSDARG00000003157	nfkbil1	4.036	3.751	4.542	3.482	4.745	3.951	5.461	4.26
ENSDARG00000003165	nr2f6b	20.658	21.967	68.542	22.343	31.578	27.786	30.485	27.161
ENSDARG00000003167	mlst8	8.967	8.822	10.712	9.279	9.572	10.803	10.149	9.861
ENSDARG00000003169	magi1b	47.666	43.815	51.588	48.286	44.687	44.688	46.791	44.663
ENSDARG00000003175	stx5al	10.117	9.257	11.662	10.262	10.592	10.463	9.682	11.598
ENSDARG00000003181	sult1st4	0.406	0.395	0.369	0.423	0.344	0.335	0.268	0.349
ENSDARG00000003189	psmd1	71.292	74.601	75.43	65.995	73.115	75.028	74.411	71.072
ENSDARG00000003193	rassf7b	0.213	0.217	0.203	0.262	0.298	0.529	0.176	0.275
ENSDARG00000003197	wdr21	0	2.072	0	0	0.087	0.063	0.085	0
ENSDARG00000003200	foxm1	0.216	0.125	0.365	0.361	0.33	0.212	0.416	0.282
ENSDARG00000003203	rhcga	0.253	0.164	0.461	0.29	0.129	0.395	0.167	0.178
ENSDARG00000003205	ngly1	6.976	7.799	5.995	6.685	7.196	8.237	7.003	6.89
ENSDARG00000003206	chchd6a	34.673	40.482	41.102	38.396	43.429	42.522	43.311	38.127
ENSDARG00000003207	mterf3	6.237	7.844	8.246	8.186	7.546	6.688	6.476	5.822
ENSDARG00000003208	pomk	3.713	2.83	3.707	4.324	3.331	3.175	3.818	2.897
ENSDARG00000003210	ano2a	39.111	40.135	46.781	53.318	55.183	50.831	43.864	47.217
ENSDARG00000003213	naa15a	18.343	19.117	23.28	20.964	20.722	20.974	23.71	19.188
ENSDARG00000003216	anxa2a	0.834	2.221	1.363	1.505	0.598	1.972	1.164	1.356
ENSDARG00000003217	urb2	1.181	1.149	1.219	1.617	1.532	1.319	1.284	1.247
ENSDARG00000003219	bin2a	0.052	0	0.106	0.054	0.022	0.048	0.086	0
ENSDARG00000003229	gdf9	0	0.057	0	0.055	0.112	0.097	0.043	0.124
ENSDARG00000003235	nup88	12.475	16.373	16.515	14.201	11.407	12.246	14.638	12.151
ENSDARG00000003244	gbp3	1.96	2.723	3.315	2.519	2.62	3.69	3.414	2.605
ENSDARG00000003250	pik3cd	5.664	6.427	5.707	5.882	5.363	5.726	6.39	5.882
ENSDARG00000003251	zbtb22b	9.896	8.968	10.963	10.563	12.852	11.498	11.041	10.714
ENSDARG00000003257	zgc:101559	4.974	5.437	6.184	4.699	5.43	4.738	5.583	5.299
ENSDARG00000003259	loxa	0.258	0.836	0.695	0.03	0.364	0.053	0.331	0.134
ENSDARG00000003269	clcn3	81.876	94.804	91.72	99.807	87.97	92.911	90.108	81.279
ENSDARG00000003270	dhps	31.594	33.071	34.99	31.692	31.794	34.894	28.83	32.857
ENSDARG00000003281	pik3ip1	98.864	86.652	111.053	111.71	125.09	112.967	127.22	118.366
ENSDARG00000003287	wdr12	7.83	8.788	9.267	9.774	10.315	8.333	9.687	7.63
ENSDARG00000003290	dab1b	15.739	17.191	21.595	19.214	16.586	14.139	21.857	16.134
ENSDARG00000003293	sox9a	8.583	9.155	10.479	10.989	12.736	10.667	15.598	8.769
ENSDARG00000003303	stc1	0.223	0.423	0	0.233	0.142	0.41	0.368	0.262
ENSDARG00000003307	stx16	22.239	22.78	24.027	23.771	25.362	24.901	23.423	23.676
ENSDARG00000003308	emc2	53.803	66.027	59.918	57.928	62.931	63.566	60.934	59.884
ENSDARG00000003311	pank2	93.541	100.937	132.008	114.245	104.236	102.916	109.563	96.123
ENSDARG00000003313	eps8l1b	0.083	0.045	0.105	0.022	0.053	0.171	0.017	0.243
ENSDARG00000003320	fam91a1	33.524	38.724	35.81	37.684	29.526	31.017	33.292	29.258
ENSDARG00000003326	cacng5a	15.482	16.49	20.951	18.883	15.831	15.303	16.614	14.551
ENSDARG00000003328	slf2	6.465	6.54	7.176	7.438	7.155	7.224	8.018	5.756
ENSDARG00000003344	trpc2b	0.435	0.387	0.723	0.065	0.461	0.3	0.308	0.876
ENSDARG00000003373	commd2	9.13	11.578	11.009	11.662	11.939	12.483	10.572	10.838
ENSDARG00000003375	gng12a	2.896	1.973	2.441	3.159	2.681	3.568	2.145	2.561
ENSDARG00000003380	si:dkey-275b16.2	0	0	0.016	0	0	0.015	0	0
ENSDARG00000003381	si:ch211-266g18.6	0.018	0.019	0.089	0.037	0.045	0	0.058	0.069
ENSDARG00000003382	cwc25	26.448	32.223	35.526	32.005	31.045	27.592	29.6	26.106
ENSDARG00000003383	asb8	5.05	5.814	6.025	5.685	6.044	5.928	5.282	5.442
ENSDARG00000003395	col4a3	0.006	0	0.029	0.024	0.039	0.016	0.005	0
ENSDARG00000003398	rbpja	7.474	8.283	11.117	7.994	7.528	8.496	8.523	7.996
ENSDARG00000003399	fgf8a	2.741	2.511	3.347	2.06	1.569	2.243	1.975	2.01
ENSDARG00000003403	tenm1	20.352	31.643	30.663	31.597	30.83	28.258	33.095	22.483
ENSDARG00000003411	foxa2	0	0.101	0.126	0.13	0	0	0	0
ENSDARG00000003414	capslb	0.149	0	0	0.104	0.042	0	0.123	0
ENSDARG00000003420	chrna5	0.379	0.136	0.223	0.263	0.187	0.637	0.26	0.247
ENSDARG00000003421	igf2bp2a	3.5	4.455	6.491	4.311	5.918	5.463	9.183	4.311
ENSDARG00000003429	hnrnpdl	104.991	123.023	136.524	122.606	112.517	117.573	114.315	107.858
ENSDARG00000003444	dhrs7	23.187	24.209	25.863	28.386	19.901	23.109	22.034	19.913
ENSDARG00000003446	ippk	7.813	11.179	10.73	9.603	9.611	11.521	10.015	8.734
ENSDARG00000003449	pde10a	25.825	26.184	28.334	27.2	25.127	27.594	24.744	24.408
ENSDARG00000003462	fech	27.69	30.331	25.86	26.171	18.491	20.127	18.855	22.641
ENSDARG00000003469	neurod4	102.944	98.508	128.028	118.922	108.5	100.694	136.824	111.671
ENSDARG00000003475	sult1st5	0.747	0.845	1.305	0.849	1.007	1.526	0.952	1.78
ENSDARG00000003486	ppp1caa	177.774	219.538	210.008	189.026	215.697	191.483	204.736	199.718
ENSDARG00000003487	nup93	14.81	13.431	16.626	16.608	16.219	17.353	17.505	16.72
ENSDARG00000003495	madd	170.316	186.349	187.045	180.746	172.683	178.06	169.11	172.044
ENSDARG00000003512	anks1b	51.688	56.917	66.426	58.841	50.889	50.119	59.378	50.925
ENSDARG00000003517	impa1	17.833	18.018	14.762	15.171	24.771	23.27	19.285	20.443
ENSDARG00000003519	aprt	3.104	2.682	3.221	4.013	3.843	3.995	3.69	3.471
ENSDARG00000003520	tbc1d14	6.05	6.638	6.618	6.984	7.134	7.28	6.447	6.712
ENSDARG00000003523	itln3	0	0	0	0	0	0	0	0
ENSDARG00000003526	psma5	26.408	29.147	33.254	28.369	34.801	38.593	34.909	35.767
ENSDARG00000003527	mak16	4.286	5.024	6.839	6.038	7.243	6.461	6.818	5.093
ENSDARG00000003531	tcea1	14.008	12.714	14.335	14.076	17.537	15.568	18.36	14.368
ENSDARG00000003533	col8a1b	0.097	0.105	0.154	0.562	0.141	0.178	0.137	0.346
ENSDARG00000003544	adarb1b	88.881	88.733	96.276	95.586	89.418	87.422	91.947	88.738
ENSDARG00000003553	gnrhr2	3.321	4.223	5.057	3.284	2.292	2.356	3.134	3.028
ENSDARG00000003564	dohh	11.757	12.67	13.003	13.021	13.996	15.322	13.168	12.676
ENSDARG00000003570	hsp90b1	22.614	29.395	27.566	25.639	28.839	38.215	27.818	35.103
ENSDARG00000003573	dctn5	20.966	24.6	25.503	24.829	25.786	23.332	25.183	22.722
ENSDARG00000003576	klhl32	22.726	21.174	24.583	21.438	22.031	22.222	23.708	23.381
ENSDARG00000003584	pla2g7	6.031	5.979	7.059	7.234	6.153	6.847	6.404	5.983
ENSDARG00000003592	surf1	7.437	8.554	11.197	9.358	9.671	9.647	10.399	8.33
ENSDARG00000003599	rpl3	148.447	141.084	170.763	180.448	171.419	228.754	191.006	190.17
ENSDARG00000003607	nr2f6a	7.615	9.124	9.215	8.644	7.675	8.081	9.788	8.467
ENSDARG00000003615	slc26a3.2	0	0.067	0	0.021	0	0.019	0.068	0.016
ENSDARG00000003616	arih1	55.287	67.015	68.464	60.126	58.084	63.302	51.516	53.753
ENSDARG00000003631	clockb	18.402	16.708	24.155	19.012	12.071	14.626	14.111	16.142
ENSDARG00000003632	zgc:172270	0.77	0.792	1.247	0.964	0.555	0.601	0.476	0.723
ENSDARG00000003635	mogat3b	0.347	0.375	0.702	0.603	0.653	0.495	0.54	0.603
ENSDARG00000003641	tfg	63.147	80.736	63.784	63.679	65.772	67.665	68.098	62.782
ENSDARG00000003642	zfyve19	11.027	12.9	15.996	8.734	14.452	16.824	11.174	8.665
ENSDARG00000003655	tmem59l	69.967	76.603	76.292	69.268	75.725	82.145	76.88	72.906
ENSDARG00000003675	cryl1	1.326	1.221	1.631	1.401	1.473	1.726	1.935	1.57
ENSDARG00000003680	runx1t1	9.262	12.496	12.172	10.037	10.337	9.728	12.406	8.684
ENSDARG00000003681	eif5	39.332	45.828	46.684	44.39	47.582	48.229	44.459	42.951
ENSDARG00000003684	obsl1a	0.157	0.104	0.203	0.336	0.318	0.152	0.201	0.239
ENSDARG00000003693	hars	17.182	21.934	19.378	18.212	24.915	25.187	23.153	24.985
ENSDARG00000003695	vdac3	120.746	143.249	138.785	132.646	117.482	120.414	127.381	124.929
ENSDARG00000003697	slc5a8l	0.093	0.025	0.118	0.243	0.218	0.193	0.231	0.219
ENSDARG00000003699	atp7a	14.998	13.507	13.424	17.627	17.067	18.861	18.44	19.434
ENSDARG00000003701	cldng	0	0	0	0	0	0	0	0
ENSDARG00000003705	prnprs3	116.269	122.864	123.427	115.352	122.088	113.93	104.387	108.998
ENSDARG00000003706	ryr2b	0.259	0.086	0.02	0.141	0.54	0.362	0.048	0.063
ENSDARG00000003732	mitfa	0.823	0.838	0.563	0.783	0.924	0.489	0.979	0.455
ENSDARG00000003749	polb	9.631	11.153	10.886	11.287	13.338	12.128	11.674	11.459
ENSDARG00000003750	pfas	3.856	5.258	5.975	3.151	4.535	2.96	3.638	5.217
ENSDARG00000003751	lats1	20.878	23.87	24.04	22.913	22.619	22.172	23.589	20.025
ENSDARG00000003754	tspan2a	19.53	15.245	22.545	24.289	27.17	21.651	25.129	20.086
ENSDARG00000003757	cnpy1	1.247	1.189	1.352	1.238	1.535	1.471	1.371	1.139
ENSDARG00000003769	tada2b	3.771	4.062	4.708	4.095	3.382	3.981	4.085	3.47
ENSDARG00000003776	pip4k2aa	39.887	36.371	40.469	46.97	41.627	38.382	42.928	38.551
ENSDARG00000003779	ctnnd2b	29.806	36.064	37.507	33.364	25.937	28.948	32.516	27.826
ENSDARG00000003789	dennd5b	91.888	82.413	101.033	94.606	88.843	104.795	84.933	93.427
ENSDARG00000003795	idh2	667.768	768.626	676.596	601.094	593.174	651.612	574.881	688.864
ENSDARG00000003797	asb2a.1	0.02	0.033	0.021	0.074	0.043	0.037	0.042	0.032
ENSDARG00000003803	LHX3	15.238	15.856	17.933	18.397	13.16	15.658	16.984	13.715
ENSDARG00000003808	aqp3a	0.214	0.397	0.217	0.989	0.182	0.449	0.429	0.311
ENSDARG00000003811	plxnb2a	7.36	7.12	8.789	8.416	7.918	7.373	7.917	8.342
ENSDARG00000003818	prkag1	20.158	23.703	22.951	24.806	21.663	24.066	23.398	22.244
ENSDARG00000003820	nr1d2a	58.787	41.611	91.121	98.635	39.611	48.806	50.438	73.925
ENSDARG00000003822	ankrd16	1.252	2.032	3.096	1.777	2.476	2.713	3.327	2.014
ENSDARG00000003827	snapc1b	4.829	4.395	5.195	6.153	5.413	5.58	5.731	4.78
ENSDARG00000003829	galnt2	23.997	23.818	26.179	25.031	25.779	23.945	27.442	24.453
ENSDARG00000003835	stom	29.046	28.819	32.427	32.838	28.088	29.544	35.474	29.663
ENSDARG00000003841	usb1	4.245	5.051	5.868	5.959	8.177	8.698	8.588	7.198
ENSDARG00000003845	chm	16.478	17.826	17.869	20.601	17.807	18.964	18.523	16.363
ENSDARG00000003846	mrpl21	16.6	24.096	16.154	18.986	17.451	21.144	19.005	18.257
ENSDARG00000003854	acsl1b	2.621	1.695	2.283	3.298	3.379	2.494	2.884	2.272
ENSDARG00000003860	cbx3a	14.82	14.534	16.932	18.421	17.774	17.157	17.004	15.828
ENSDARG00000003865	pard6b	25.269	30.206	28.243	23.479	28.157	32.699	24.817	27.215
ENSDARG00000003866	tm9sf2	51.828	58.287	65.794	54.033	55.02	59.07	55.251	54.954
ENSDARG00000003867	cdk20	14.651	15.963	16.809	18.314	17.417	17.021	16.603	18.04
ENSDARG00000003869	decr1	2.105	1.139	1.973	2.485	1.81	2.159	3.243	1.163
ENSDARG00000003872	ccdc102a	2.631	3.375	3.156	3.013	3.156	3.113	3.355	2.476
ENSDARG00000003877	pbrm1	7.932	7.903	7.773	8.536	7.493	8.923	9.084	7.582
ENSDARG00000003899	zdhhc23b	0.488	0.846	0.494	0.509	0.304	0.568	0.645	0.561
ENSDARG00000003900	gpr61l	8.023	6.239	7.254	8.098	9.107	8.806	6.915	7.762
ENSDARG00000003902	ctsl.1	0	0	0	0	0	0	0	0
ENSDARG00000003903	hapln2	0.604	0.163	0.56	0.367	0.768	1.478	0.581	1.142
ENSDARG00000003904	sycp1	0.19	0.275	0.289	0.116	0.108	0.218	0.079	0.261
ENSDARG00000003909	ftr01	0	0	0	0.146	0.024	0.052	0	0.022
ENSDARG00000003910	med13b	32.169	36.974	35.542	35.078	32.112	32.811	36.523	30.135
ENSDARG00000003920	setb	39.56	42.699	47.215	44.071	44.658	44.598	48.147	40.703
ENSDARG00000003925	cx28.6	0	0	0.067	0	0	0	0.055	0
ENSDARG00000003927	cldn12	6.924	7.119	8.439	8.389	8.828	7.941	8.449	8.288
ENSDARG00000003931	cndp2	8.555	7.542	7.336	9.106	9.999	10.099	9.688	8.176
ENSDARG00000003934	nxnl2	41.764	51.582	47.475	57.376	51.069	55.663	35.96	49.956
ENSDARG00000003938	rpa1	31.365	34.399	34.796	33.127	35.169	37.261	36.353	34.716
ENSDARG00000003940	mtfr1l	21.558	23.786	20.845	21.036	22.627	24.367	22.863	23.634
ENSDARG00000003941	rrs1	2.933	3.426	2.809	2.354	2.838	3.477	3.853	3.474
ENSDARG00000003944	nmur1b	0.046	0	0	0.095	0.116	0.084	0.038	0.071
ENSDARG00000003952	pfn2	72.257	71.489	71.953	70.863	88.175	87.448	79.006	86.846
ENSDARG00000003961	parp3	16.944	16.042	17.071	20.034	25.343	24.652	18.316	19.374
ENSDARG00000003963	traf4a	27.201	29.523	26.422	29.108	23.859	26.146	31.809	27.387
ENSDARG00000003965	tlx1	0.025	0.054	0	0.026	0	0	0	0.019
ENSDARG00000003968	larp6b	0.062	0.067	0.095	0.065	0	0.057	0	0.024
ENSDARG00000003970	trim35-13	0	0	0	0.037	0.181	0.033	0.176	0.418
ENSDARG00000003971	isl2a	3.704	5.319	6.598	4.784	2.556	3.459	4.758	3.361
ENSDARG00000003973	chordc1a	0.92	0.996	2.064	1.335	1.763	1.652	1.353	1.942
ENSDARG00000003974	spoplb	17.767	18.496	18.32	19.67	19.685	19.986	17.554	19.229
ENSDARG00000003977	zgc:153896	0.052	0.056	0.035	0.036	0.088	0.064	0.043	0.068
ENSDARG00000003984	LTN1	4.003	3.82	4.038	4.227	4.278	4.119	4.433	4.154
ENSDARG00000003989	crhr1	18.506	12.689	17.735	17.202	16.751	18.101	18.599	16.653
ENSDARG00000003991	fhl2b	0.485	0.157	0.319	0.809	0.39	0.956	0.28	0.55
ENSDARG00000003994	syt9a	1.081	1.023	1.312	1.381	1.26	1.24	1.126	0.846
ENSDARG00000003998	phyhipla	31.491	31.267	40.693	33.663	36.3	37.544	34.72	32.789
ENSDARG00000004015	adcyap1a	0.755	1.132	1.029	0.757	0.419	0.56	0.695	0.614
ENSDARG00000004017	spag1a	59.502	66.115	52.243	61.122	60.901	64.424	54.779	59.004
ENSDARG00000004018	CHST13	2.034	1.148	1.431	1.613	2.061	1.907	1.823	2.699
ENSDARG00000004023	isl1	49.865	59.344	53.23	49.11	40.387	44.279	50.248	44.045
ENSDARG00000004034	arhgdig	2.767	2.317	2.683	3.126	2.122	3.537	3.423	2.411
ENSDARG00000004037	cog2	12.522	10.523	13.813	12.76	15.046	14.488	14.626	14.296
ENSDARG00000004046	phf6	8.026	7.667	10.041	10.08	8.85	9.926	9.522	8.853
ENSDARG00000004049	marcksa	1.836	1.548	2.927	1.882	1.582	1.799	3.08	2.509
ENSDARG00000004051	CR354540.1	1.926	1.542	2.506	1.954	2.818	2.191	3.155	1.658
ENSDARG00000004055	uhrf1bp1l	36.51	42.116	45.963	43.669	40.5	37.621	40.506	42.625
ENSDARG00000004059	galk2	0.364	0.303	0.623	0.38	0.427	0.386	0.3	0.285
ENSDARG00000004060	bhlhe40	732.888	832.924	786.653	698.765	692.462	627.901	725.871	587.201
ENSDARG00000004074	bach2b	14.225	11.516	23.253	20.299	43.303	32.21	42.388	31.422
ENSDARG00000004078	acsl4a	40.473	15.971	19.533	35.254	44.876	24.643	30.29	48.444
ENSDARG00000004082	cx39.9	0	0	0	0	0	0	0	0.031
ENSDARG00000004094	acsbg2	27.896	11.952	16.248	27.922	29.706	17.426	22.049	30.225
ENSDARG00000004105	tie1	1.371	0.849	1.014	1.133	0.982	1.008	2.131	1.191
ENSDARG00000004109	zgc:162154	0	0	0	0	0	0	0	0
ENSDARG00000004111	esr1	0.332	0.49	0.519	0.33	0.396	0.318	0.249	0.366
ENSDARG00000004114	tti1	2.633	4.034	5.727	3.475	3.366	2.584	4.356	2.919
ENSDARG00000004115	mgat4b	10.434	13.475	17.055	13.202	10.526	11.603	10.059	7.207
ENSDARG00000004130	mvk	7.908	5.591	5.795	8.115	7.414	8.313	8.576	6.799
ENSDARG00000004131	rttn	4.583	5.126	5.332	5.102	4.61	4.471	5.31	4.807
ENSDARG00000004132	usp19	35.849	37.143	40.462	40.144	39.194	38.684	38.323	34.923
ENSDARG00000004141	DHRS11	7.071	5.516	2.484	3.919	8.011	7.922	3.008	9.03
ENSDARG00000004150	grm2a	7.362	8.693	10.605	8.72	7.701	7.931	9.948	7.743
ENSDARG00000004151	rab23	16.06	17.098	17.237	16.061	17.859	18.57	18.938	16.921
ENSDARG00000004154	orai1b	11.019	11.874	11.361	10.334	11.429	10.93	11.579	9.857
ENSDARG00000004158	tmem63c	7.975	8.312	10.031	9.63	9.165	8.587	9.139	6.726
ENSDARG00000004160	reep3b	23.189	18.732	24.472	24.334	26.511	28.118	26.603	25.844
ENSDARG00000004161	ik	33.462	38.858	35.989	31.915	39.057	34.373	38.937	29.895
ENSDARG00000004167	zgc:110366	5.478	3.317	2.509	5.711	4.613	5.374	6.024	4.261
ENSDARG00000004169	stmn1a	0.374	0.058	0.663	0.334	0.306	0.245	0.386	0.324
ENSDARG00000004171	rabac1	9.817	7.56	7.718	9.194	11.482	13.98	8.998	11.386
ENSDARG00000004173	copa	36.673	39.494	47.162	36.015	39.663	47.095	41.227	40.753
ENSDARG00000004174	cnot1	70.335	80.136	80.358	74.982	73.214	74.912	81.112	70.4
ENSDARG00000004176	ulk4	1.208	0.955	0.935	1.008	1.184	1.282	1.075	1.308
ENSDARG00000004177	fam169ab	99.22	108.064	120.162	111.457	60.517	60.291	77.891	63.919
ENSDARG00000004184	nf1b	19.519	18.842	19.203	21.26	20.294	18.974	22.208	18.31
ENSDARG00000004187	zgc:122979	31.061	16.541	38.908	63.37	27.339	35.168	47.613	57.747
ENSDARG00000004189	cbx1a	14.031	14.059	15.106	15.225	15.362	14.511	16.821	13.12
ENSDARG00000004196	tnfsf10l	1.273	1.349	1.784	1.363	1.647	1.381	1.738	1.138
ENSDARG00000004199	spam1	0.211	0.457	0.418	0.42	0.317	0.361	0.285	0.301
ENSDARG00000004204	efhc2	1.269	0.939	0.788	0.975	1.019	1.062	0.734	1.498
ENSDARG00000004211	ccdc106a	14.657	16.105	19.545	17.832	18.751	16.653	17.911	16.72
ENSDARG00000004218	rnd1b	17.954	19.461	23.347	18.607	12.584	18.395	14.412	16.483
ENSDARG00000004219	slc6a3	5.614	8.003	7.394	7.133	5.873	7.056	6.993	5.699
ENSDARG00000004227	pde3a	30.806	34.904	35.901	37.017	49.122	42.591	41.089	34.652
ENSDARG00000004232	dlb	0.375	0.213	0.397	0.745	0.575	0.459	0.737	0.587
ENSDARG00000004243	asic4b	28.062	31.493	33.115	28.559	28.452	29.799	34.045	28.819
ENSDARG00000004246	slit2	21.618	23.976	27.296	23.494	21.469	24.448	26.881	21.54
ENSDARG00000004251	dhfr	11.665	8.206	8.317	6.645	10.128	9.563	7.806	9.455
ENSDARG00000004256	wnt11f2	0.104	0.028	0.184	0.432	0.066	1.356	0.214	0.284
ENSDARG00000004260	cul5b	13.116	13.418	15.59	13.865	14.034	14.142	14.889	14.383
ENSDARG00000004261	tmed9	42.205	49.197	42.523	43.943	45.459	48.135	45.078	44.375
ENSDARG00000004262	cyp46a1.2	1.541	0.883	1.192	1.386	1.46	1.941	1.969	1.632
ENSDARG00000004270	atl3	6.276	6.42	7.903	7.588	6.969	7.389	6.002	6.553
ENSDARG00000004274	zgc:112496	0.725	0.448	0.629	0.864	0.702	0.475	1.239	0.568
ENSDARG00000004280	seh1l	10.691	10.456	14.246	12.969	12.382	13.047	13.567	12.145
ENSDARG00000004282	zgc:77375	24.428	26.233	29.391	27.1	28.667	29.144	33.302	26.06
ENSDARG00000004291	hecw1b	34.956	38.501	43.123	39.192	37.27	36.934	42.543	36.396
ENSDARG00000004296	ambp	3.628	6.448	10.726	8.758	7.906	13.217	5.094	5.375
ENSDARG00000004297	irf2bpl	17.473	20.634	19.293	18.814	21.691	21.382	23.604	19.462
ENSDARG00000004301	rhogb	0.537	0.611	0.857	0.648	0.598	0.985	0.652	0.707
ENSDARG00000004302	slc45a1	20.043	18.194	21.138	18.518	20.624	18.946	22.818	17.821
ENSDARG00000004305	vangl1	18.411	31.752	28.552	25.052	18.011	18.864	25.978	19.093
ENSDARG00000004306	klhl18	18.231	20.426	21.127	24.409	15.273	17.11	17.999	16.797
ENSDARG00000004307	lypd6	4.512	3.625	5.468	5.822	4.619	4.837	7.111	5.315
ENSDARG00000004308	fam8a1b	9.893	10.971	12.077	11.349	11.038	11.923	12.123	9.928
ENSDARG00000004311	ldlrap1a	0.445	0.802	0.6	0.503	0.597	0.374	0.336	0.668
ENSDARG00000004318	cbwd	13.039	11.393	12.107	14.639	14.478	14.817	12.27	14.157
ENSDARG00000004322	ush1ga	2.735	3.595	6.045	3.729	3.031	3.149	3.973	2.445
ENSDARG00000004325	casp9	2.935	2.46	4.654	3.887	4.056	3.421	3.947	3.27
ENSDARG00000004328	LIN28A	0	0	0	0	0	0	0	0
ENSDARG00000004336	exoc4	36.487	31.724	35.627	32.838	35.993	36.11	31.208	34.234
ENSDARG00000004343	nelfe	15.125	13.286	12.758	16.113	16.01	15.206	15.092	14.869
ENSDARG00000004358	gnb3a	29.777	31.084	44.024	35.488	23.201	20.2	38.338	28.941
ENSDARG00000004363	lhfpl6	2.241	2.493	2.541	2.695	2.811	3.184	2.519	2.49
ENSDARG00000004372	fmnl3	3.501	3.168	3.635	4.344	3.961	3.84	4.229	3.847
ENSDARG00000004377	ppp1r13ba	109.608	109.483	108.275	124.514	92.453	90.394	86.512	87.469
ENSDARG00000004378	yrk	1.067	0.679	1.079	1.478	1.223	1.163	1.635	1.169
ENSDARG00000004386	ELAPOR2	66.364	69.604	72.668	73.285	65.694	72.164	60.917	65.054
ENSDARG00000004392	hdr	0.034	0.145	0.238	0.07	0.256	0.092	0.304	0.289
ENSDARG00000004396	b3gnt5b	0.031	0	0.154	0.032	0.026	0.028	0.025	0.024
ENSDARG00000004402	elovl6	78.1	79.037	81.357	87.29	93.826	103.998	88.082	98.093
ENSDARG00000004405	snx10a	0.128	0.116	0.216	0.134	0.109	0.314	0.123	0.134
ENSDARG00000004406	spra	2.014	2.388	1.734	1.899	1.961	2.733	1.909	2.029
ENSDARG00000004415	tcf7l2	4.093	4.612	5.084	5.896	4.567	5.087	5.86	4.861
ENSDARG00000004427	dpy30	19.387	20.403	27.507	20.668	24.829	27.205	23.584	26.091
ENSDARG00000004433	btk	0.189	0.34	0.191	0.372	0.48	0.558	0.242	0.427
ENSDARG00000004436	fam92a1	11.438	14.899	15.997	11.803	9.644	11.941	11.238	11.83
ENSDARG00000004445	grm5a	1.319	1.106	1.305	1.527	1.081	0.931	1.172	1.01
ENSDARG00000004447	aplnr2	0.368	0.133	0.075	0.256	0.291	0.225	0.385	0.269
ENSDARG00000004451	tnfrsfa	2.95	3.44	3.349	4.921	5.917	6.617	5.001	5.696
ENSDARG00000004452	tardbpl	67.718	85.513	83.213	76.478	80.673	80.533	83.259	73.219
ENSDARG00000004455	p2rx5	0.118	0.358	0.359	0.518	0.481	0.195	0.429	0.222
ENSDARG00000004459	unc119.2	61.5	73.947	61.341	61.139	67.325	75.735	44.439	72.019
ENSDARG00000004460	desi2	10.401	11.794	14.355	11.889	11.098	10.521	12.479	10.177
ENSDARG00000004470	prkcsh	15.9	17.18	18.743	17.821	17.084	20.256	16.671	19.033
ENSDARG00000004472	atat1	23.454	25.697	29.427	26.869	25.043	28.326	25.889	25.838
ENSDARG00000004473	tbx21	4.605	5.166	6.889	5.003	4.909	5.071	6.177	4.591
ENSDARG00000004492	pcyt1ab	24.05	25.52	31.108	29.981	29.141	29.955	31.609	26.675
ENSDARG00000004497	tspan33a	0.094	0.204	0.19	0.687	0.372	0.576	0.673	0.516
ENSDARG00000004498	xkr8.1	0	0	0	0	0	0.036	0	0.031
ENSDARG00000004502	rcor3	19.811	20.504	24.047	21.548	21.8	20.294	23.362	18.77
ENSDARG00000004517	ppat	1.608	2.498	3.671	2.064	2.237	2.535	2.942	2.437
ENSDARG00000004525	C2H1orf35	5.934	6.901	9.737	7.033	7.748	8.425	7.413	7.051
ENSDARG00000004527	pin4	7.11	11.424	8.403	10.936	10.202	11.046	12.425	11.737
ENSDARG00000004529	zgc:173742	0.127	0.229	0.278	0.11	0.107	0.252	0.087	0.116
ENSDARG00000004537	kmt2a	60.229	65.901	69.786	69.815	67.474	68.037	68.653	64.055
ENSDARG00000004539	ptgs2a	2.143	13.932	3.958	4.37	2.881	1.603	3.207	4.265
ENSDARG00000004561	prkcg	6.978	11.446	9.677	7.246	7.368	7.462	6.846	7.158
ENSDARG00000004574	gtf3c2	7.552	6.594	8.717	7.286	8.126	5.78	9.136	8.352
ENSDARG00000004576	plk4	3.302	3.155	4.035	3.722	3.182	2.907	3.373	2.716
ENSDARG00000004577	TMEM178B	18.501	20.322	20.873	18.991	16.161	17.062	19.522	13.924
ENSDARG00000004580	nmnat2	27.366	30.962	32.505	29.871	32.366	32.769	31.834	31.122
ENSDARG00000004581	sel1l	16.503	16.976	18.039	17.39	18.132	19.492	17.76	18.106
ENSDARG00000004586	ntrk1	0	0.077	0.018	0.019	0.015	0.049	0.015	0.069
ENSDARG00000004587	kat5a	43.157	47.374	54.962	49.879	46.771	42.891	46.523	40.983
ENSDARG00000004588	sox4a	16.252	14.483	30.427	22.297	22.232	21.537	27.24	26.808
ENSDARG00000004592	gpr22a	9.561	11.764	11.69	11.373	8.711	8.982	10.051	9.704
ENSDARG00000004594	znf800a	5.395	5.642	5.803	5.878	5.989	6.98	6.214	5.891
ENSDARG00000004597	lrrc4ba	14.525	17.153	17.24	16.665	15.621	15.985	18.483	13.792
ENSDARG00000004598	or102-2	0	0	0	0	0	0	0	0.014
ENSDARG00000004616	mtmr2	6.325	6.562	7.158	6.999	7.557	6.826	5.665	6.837
ENSDARG00000004618	stx2a	1.054	1.085	0.832	0.885	1.417	0.826	1.23	1.51
ENSDARG00000004621	gpm6ab	50.54	46.619	58.457	54.205	49.885	52.791	61.958	51.378
ENSDARG00000004627	panx3	0.024	0	0.012	0.013	0.01	0.022	0.03	0.019
ENSDARG00000004632	egln1b	4.899	4.711	4.357	5.28	5.957	4.626	4.977	4.613
ENSDARG00000004633	epn3b	10.113	14.505	14.388	11.054	11.888	11.734	12.592	12.027
ENSDARG00000004634	osbp	58.706	65.465	62.797	59.546	65.312	63.76	64.764	61.398
ENSDARG00000004635	epha7	8.688	8.922	10.125	10.202	9.098	10.454	8.408	9.311
ENSDARG00000004636	ccdc9	13.474	15.219	14.308	14.801	14.976	16.132	15.011	13.58
ENSDARG00000004643	cdhr1a	94.896	107.984	119.005	111.858	127.078	123.634	104.48	115.303
ENSDARG00000004647	spice1	1.106	1.651	1.589	2.122	1.894	1.928	2.189	1.299
ENSDARG00000004648	kctd16a	33.291	34.126	39.946	33.829	31.936	32.424	40.513	36.518
ENSDARG00000004658	zgc:101810	0.311	1.12	0.34	0.621	0.263	0.333	0.278	0.324
ENSDARG00000004672	ptk2ab	10.495	11.408	11.327	10.3	10.076	10.108	11.137	9.901
ENSDARG00000004680	dnajb6a	44.81	42.938	49.92	47.844	52.393	52.593	46.796	49.182
ENSDARG00000004687	acaa1	9.185	9.097	10.012	6.794	7.126	8.314	7.908	9.302
ENSDARG00000004692	nabp1a	9.992	10.809	11.286	9.127	11.754	11.831	9.869	11.638
ENSDARG00000004695	six4a	0.023	0.152	0.047	0.049	0	0.043	0.019	0.018
ENSDARG00000004696	eefsec	9.426	9.769	8.787	11.094	9.555	10.709	9.473	10.189
ENSDARG00000004697	rxrgb	2.045	2.979	2.847	3.821	3.775	4.794	3.724	4.232
ENSDARG00000004702	irf2bp2a	81.82	64.922	98.51	93.59	84.871	84.446	91.655	81.889
ENSDARG00000004706	syf2	18.501	16.402	20.127	19.288	20.385	19.914	20.091	18.055
ENSDARG00000004712	tbr1b	1.271	1.25	1.331	1.176	1.457	1.158	1.595	1.325
ENSDARG00000004713	mad2l1	0.57	0.548	0.962	0.859	0.591	0.756	1.045	0.843
ENSDARG00000004714	tcf12	60.983	68.355	69.189	69.485	91.359	92.797	72.594	72.334
ENSDARG00000004721	mpp5b	114.957	138.188	128.168	120.424	135.922	136.914	116.823	126.84
ENSDARG00000004724	tcea3	13.895	11.118	15.089	18.148	15.263	13.062	12.497	11.635
ENSDARG00000004726	trappc11	25.065	23.771	25.921	26.342	26.64	28.409	25.831	25.236
ENSDARG00000004735	hnrnpub	66.213	63.577	73.863	70.96	75.184	77.06	79.901	72.292
ENSDARG00000004745	lmbr1l	10.565	10.311	10.917	12.2	8.305	10.225	8.849	10.082
ENSDARG00000004748	zgc:100868	0.07	0.05	0.459	0.158	0.069	0.107	0.038	0.109
ENSDARG00000004753	mylkb	0.154	0.133	0.249	0.144	0.195	0.113	0.216	0.084
ENSDARG00000004754	hspa4a	16.413	18.573	17.175	18.382	28.472	29.095	23.447	27.198
ENSDARG00000004757	ybx1	97.344	94.888	93.949	96.017	106.208	105.927	110.055	106.74
ENSDARG00000004763	hhla2a.2	0	0	0.032	0	0	0	0	0
ENSDARG00000004771	ankrd10b	32.023	36.035	36.22	42.436	24.122	26.188	30.239	26.882
ENSDARG00000004774	wdr36	8.033	8.403	11	10.982	12.411	10.5	12.859	10.128
ENSDARG00000004782	fgfr3	3.638	3.412	4.293	3.31	2.996	3.407	4.382	2.837
ENSDARG00000004785	cops2	33.643	36.395	41.32	39.405	38.138	38.063	38.839	37.701
ENSDARG00000004789	lrp1ba	21.236	18.409	21.997	20.675	22.596	23.792	23.421	22.482
ENSDARG00000004794	ccdc146	0.18	0.426	0.249	0.342	0.181	0.045	1.068	0.193
ENSDARG00000004796	mgrn1b	19.147	19.31	18.165	21.514	20.303	19.849	22.119	20.017
ENSDARG00000004806	grwd1	10.106	11.914	13.72	11.411	16.588	13.863	15.091	11.616
ENSDARG00000004823	asz1	0	0	0	0.134	0	0.265	0.079	0.15
ENSDARG00000004830	flot2a	22.58	26.845	29.239	25.731	23.663	24.78	25.37	20.053
ENSDARG00000004836	dnajc5ab	95.464	91.979	108.156	112.508	105.772	108.81	115.408	104.416
ENSDARG00000004840	rassf1	58.877	73.901	91.067	74.797	48.096	62.163	58.926	58.082
ENSDARG00000004843	foxp1a	1.543	1.929	2.576	2.006	1.757	1.636	1.751	1.344
ENSDARG00000004851	hinfp	2.597	3.524	3.101	4.25	2.517	4.141	3.845	2.558
ENSDARG00000004861	esrrga	88.435	95.579	85.634	95.438	93.808	94.285	86.164	85.6
ENSDARG00000004864	foxr1	0.045	0	0	0	0	0.042	0.037	0
ENSDARG00000004866	mindy1	18.863	22.454	23.526	18.876	21.492	22.846	21.002	17.744
ENSDARG00000004869	penka	10.583	9.784	7.941	9.308	10.045	8.793	9.173	8.163
ENSDARG00000004870	psen1	18.254	17.868	15.987	18.378	20.179	20.621	20.182	21.343
ENSDARG00000004871	mst1rb	0.065	0.071	0.066	0.109	0.033	0.06	0.076	0.01
ENSDARG00000004874	spata6l	4.911	6.512	6.375	6.82	6.869	6.999	4.355	5.171
ENSDARG00000004875	tmc6b	2.035	1.842	1.933	1.667	1.918	2.001	2.518	2.146
ENSDARG00000004877	rock2b	1.486	0.753	2.365	1.733	1.189	1.487	1.568	1.431
ENSDARG00000004880	acsm3	0.204	0.11	0.147	0.319	0.259	0.629	0.108	0.308
ENSDARG00000004889	aga	7.821	7.857	9.998	10.932	9.796	9.03	9.711	8.14
ENSDARG00000004891	pex19	63.11	65.705	72.883	63.815	64.978	71.615	70.694	64.239
ENSDARG00000004898	zp2l2	0	0	0	0	0.074	0	0.036	0.069
ENSDARG00000004904	gys2	0.085	0	0.151	0.044	0	0.059	0.123	0.067
ENSDARG00000004906	stip1	21.28	26.538	25.951	26.197	26.298	28.022	27.622	25.17
ENSDARG00000004925	immp2l	3.777	3.744	4.226	4.972	5.615	5.867	4.925	4.707
ENSDARG00000004930	lmo7a	7.937	8.753	9.928	9.338	8.704	10.346	7.597	9.684
ENSDARG00000004931	slc8a3	16.393	18.117	19.527	18.297	20.505	19.238	24.221	16.835
ENSDARG00000004932	anos1b	13.579	8.707	8.282	11.373	16.794	18.764	10.374	16.512
ENSDARG00000004937	skp2	0.754	0.459	1.025	0.688	0.439	0.584	0.816	0.719
ENSDARG00000004939	mtdhb	28.526	29.973	30.788	38.514	35.914	37.86	39.046	32.957
ENSDARG00000004948	bccip	6.184	7.173	7.517	6.885	7.488	6.843	7.991	7.698
ENSDARG00000004952	rsad2	0.443	0.847	0.517	0.532	1.068	3.281	3.454	0.906
ENSDARG00000004953	mxb	0.024	0.026	0	0	0.102	1.195	0.617	0.132
ENSDARG00000004954	grna	1.778	1.513	2.182	1.99	1.939	4.99	2.76	2.876
ENSDARG00000004956	zmat2	17.328	15.996	18.556	20.763	21.185	21.199	16.92	19.386
ENSDARG00000004964	cyp4t8	4.062	4.821	5.987	4.961	5.114	5.239	4.384	5.214
ENSDARG00000004979	elovl5	15.969	24.194	25.96	22.568	18.605	18.827	15.469	26.506
ENSDARG00000004988	ppp3ca	46.729	41.419	53.383	41.196	42.469	42.052	50.123	40.458
ENSDARG00000005002	brf1b	7.187	6.825	7.48	8.778	9.348	9.226	9.48	7.86
ENSDARG00000005004	slc5a12	0.07	0.101	0.047	0.073	0	0	0.019	0.018
ENSDARG00000005010	si:dkeyp-2e4.8	1.231	1.406	2.283	1.64	1.391	1.945	2.313	1.66
ENSDARG00000005015	tspy	23.04	22.433	27.934	24.934	27.487	24.476	27.713	22.555
ENSDARG00000005023	fkbp9	1.459	0.802	1.501	1.366	0.838	0.998	1.162	0.948
ENSDARG00000005026	tshz1	6.703	7.375	8.069	8.107	6.772	6.959	9.008	6.548
ENSDARG00000005034	crppa	13.252	15.063	14.492	13.003	13.645	14.034	14.986	11.235
ENSDARG00000005049	rab20	2.466	3.091	3.919	3.55	1.559	2.442	2.679	2.175
ENSDARG00000005050	wnt2ba	0.718	1.958	1.484	1.399	0.846	0.945	0.978	0.684
ENSDARG00000005057	dimt1l	1.933	2.3	3.129	3.754	3.625	3.947	3.786	2.799
ENSDARG00000005058	ncapd2	1.918	1.83	1.94	1.856	2.042	1.823	2.077	1.84
ENSDARG00000005078	eif4e3	14.15	14.534	16.216	16.851	13.969	15.901	14.634	14.61
ENSDARG00000005085	ggctb	5.985	4.083	4.118	5.818	5.734	6.728	2.846	4.621
ENSDARG00000005092	cep89	6.459	3.761	4.974	7.492	8.149	8.489	7.846	7.344
ENSDARG00000005095	glcea	6.191	7.012	6.157	5.827	14.807	14.183	14.256	13.579
ENSDARG00000005098	zgc:86764	0.368	0.38	0.355	0.453	0.283	0.353	0.634	0.419
ENSDARG00000005104	limk2	16.16	13.45	17.347	16.498	20.234	21.493	16.761	20.204
ENSDARG00000005108	oclna	0.092	0.099	0.222	0.095	0.093	0.185	0.076	0.086
ENSDARG00000005112	cdh17	0.136	0.098	0.107	0.063	0.179	0.069	0.087	0.047
ENSDARG00000005115	calub	3.823	2.967	4.472	4.349	4.127	3.813	5.113	4.709
ENSDARG00000005122	atp2a2b	25.037	29.968	22.027	25.17	40.129	47.955	29.601	39.88
ENSDARG00000005126	large1	22.85	29.579	29.859	24.353	25.744	25.942	24.518	20.454
ENSDARG00000005128	rnaseh2b	20.244	17.211	20.228	18.64	20.495	23.004	24.413	18.081
ENSDARG00000005134	psmd11b	10.419	12.95	11.258	10.794	9.717	11.198	11.113	10.591
ENSDARG00000005139	hhatlb	0.244	0.203	0.171	0.039	0.064	0.086	0.124	0.191
ENSDARG00000005141	camkvb	14.652	17.036	18.337	15.689	13.882	15.698	15.566	14.411
ENSDARG00000005150	tbx20	0.806	1.097	1.341	1.409	1.101	1.479	1.393	0.834
ENSDARG00000005154	aspa	45.64	32.131	44.007	48.217	65.139	65.133	60.051	52.971
ENSDARG00000005159	cyth1a	2.096	2.551	5.742	2.846	2.979	2.905	3.529	2.341
ENSDARG00000005162	tpm3	9.318	9.831	10.855	11.47	11.161	11.115	11.655	10.508
ENSDARG00000005163	efr3a	55.29	51.97	52.418	56.48	68.987	70.536	57.204	64.277
ENSDARG00000005172	dynll2b	22.051	30.004	23.967	24.131	30.584	21.05	24.455	19.457
ENSDARG00000005176	zgc:101040	7.889	7.557	3.99	5.612	6.128	7.993	3.592	8.716
ENSDARG00000005179	dglucy	9.927	10.086	9.944	6.857	10.088	10.179	6.511	7.534
ENSDARG00000005185	cpn1	0.049	0.053	0.199	0.051	0.042	0.045	0.02	0.019
ENSDARG00000005186	sp4	15.345	17.238	18.034	17.196	15.201	14.747	19.173	14.432
ENSDARG00000005191	ahcy	17.799	8.492	10.15	21.463	28.68	26.963	21.508	25.477
ENSDARG00000005210	coro2a	23.022	15.461	14.922	23.791	21.83	24.653	22.373	22.023
ENSDARG00000005216	zgc:158328	10.21	6.554	5.539	9.701	7.365	9.99	5.782	9.167
ENSDARG00000005218	wrnip1	2.713	3.402	2.404	2.728	2.665	3.304	3.108	2.236
ENSDARG00000005220	pdcd6	5.968	5.614	6.955	6.717	5.937	6.547	6.491	6.16
ENSDARG00000005221	desmb	0.049	0	0	0	0.042	0	0.04	0.058
ENSDARG00000005230	ssr2	19.515	20.138	20.434	21.117	24.425	25.475	23.334	23.636
ENSDARG00000005232	ccdc85ca	78.029	74.309	87.31	91.937	86.286	93.318	88.131	91.922
ENSDARG00000005236	srcap	49.204	57.08	57.627	57.36	51.235	49.927	59.035	47.214
ENSDARG00000005246	asb3	7.222	9.205	7.335	8.78	7.459	8.076	8.03	7.37
ENSDARG00000005251	rpe	4.249	5.64	4.298	6.252	4.775	5.751	5.07	3.892
ENSDARG00000005254	kdelr2a	33.223	33.842	34.62	33.875	35.425	39.046	34.87	35.934
ENSDARG00000005271	zc3h12a	0.402	0.217	0.305	0.262	0.766	0.599	0.663	0.629
ENSDARG00000005274	rad52	2.611	3.267	3.56	3.456	2.521	2.375	2.959	2.595
ENSDARG00000005284	fbxl15	3.775	5.089	4.553	5.177	4.75	4.636	4.072	4.001
ENSDARG00000005314	CALHM1	0.109	0.177	0.055	0.057	0.139	0.351	0.135	0.171
ENSDARG00000005315	celf1	55.483	49.892	55.652	61.068	58.799	57.073	65.37	55.279
ENSDARG00000005318	stam2	18.882	24.604	20.722	20.541	20.001	21.485	18.957	20.854
ENSDARG00000005320	nipsnap1	0.038	0.162	0.038	0.039	0.064	0	0	0.059
ENSDARG00000005327	ftr66	0.06	0.065	0.03	0	0	0	0	0.023
ENSDARG00000005332	lipib	53.226	53.712	61.897	54.313	170.562	134.684	99.354	132.764
ENSDARG00000005335	slc22a4	0.645	0.32	0.517	0.701	0.638	0.666	0.754	0.842
ENSDARG00000005343	ccdc85al	59.474	58.933	59.809	60.942	58.171	54.624	69.911	49.606
ENSDARG00000005350	dip2ba	13.188	15.716	16.077	16.764	13.38	15.393	15.922	15.705
ENSDARG00000005355	larp6a	12.574	13.469	13.34	14.417	14.138	14.991	13.961	13.713
ENSDARG00000005356	tyro3	5.791	4.707	6.241	5.806	5.149	5.255	5.245	5.201
ENSDARG00000005359	sucla2	88.12	100.256	90.881	91.432	100.722	128.175	104.497	117.167
ENSDARG00000005364	grin3ba	1.513	1.184	1.572	1.535	1.053	0.955	1.348	1.079
ENSDARG00000005368	mcamb	3.365	3.823	3.217	3.54	3.099	5.089	3.37	4.089
ENSDARG00000005371	gprc6a	0.062	0.111	0.104	0.107	0.087	0.113	0.102	0.064
ENSDARG00000005372	camk4	11.832	12.09	14.023	13.416	11.623	12.293	14.611	10.586
ENSDARG00000005374	tubgcp4	5.592	6.14	6.394	6.142	6.244	6.298	6.763	5.841
ENSDARG00000005382	prdm9	10.337	11.182	13.31	11.99	11.48	12.382	12.264	10.976
ENSDARG00000005392	slc5a5	1.307	0.854	2.314	2.328	1.893	3.524	0.943	2.239
ENSDARG00000005394	dnmt3aa	52.767	48.77	52.532	47.868	50.449	56.199	53.016	48.66
ENSDARG00000005397	trim3b	82.605	76.061	89.31	83.795	88.122	80.998	99.419	85.781
ENSDARG00000005414	grapa	2.57	1.432	1.773	1.949	2.112	2.108	2.377	2.225
ENSDARG00000005416	map3k5	32.181	28.752	34.211	32.438	36.482	33.607	37.385	30.98
ENSDARG00000005423	pgam1a	62.492	63.054	52.938	59.077	73.761	71.546	51.255	71.444
ENSDARG00000005425	wdfy1	27.817	31.892	30.536	29.29	27.985	26.598	31.147	23.533
ENSDARG00000005448	mtfmt	8.615	7.297	8.816	7.485	8.037	8.456	8.014	8.181
ENSDARG00000005451	gdi2	181.904	201.135	218.522	206.188	210.253	203.57	216.017	197.734
ENSDARG00000005453	foxp2	25.289	26.45	29.528	24.178	24.312	22.383	27.905	22.739
ENSDARG00000005454	tacc3	0.878	0.609	0.955	0.742	0.632	0.562	0.997	0.739
ENSDARG00000005456	katnb1	64.77	62.369	66.773	76.019	67.325	60.36	64.21	62.208
ENSDARG00000005458	csnk1g2a	48.581	52.087	56.018	52.849	54.005	56.093	51.583	50.726
ENSDARG00000005462	kif4	0.326	0.202	0.399	0.383	0.364	0.254	0.531	0.336
ENSDARG00000005463	slc30a1a	12.174	11.993	13.658	11.5	13.006	12.017	11.44	13.658
ENSDARG00000005464	dnase1l1	0.667	0.412	0.899	1.324	0.377	0.583	0.733	0.77
ENSDARG00000005468	irf2bp1	42.222	46.429	47.58	44.907	44.137	43.767	47.987	37.826
ENSDARG00000005476	nav3	19.701	21.348	23.612	20.42	20.219	20.113	24.285	18.669
ENSDARG00000005479	tenm3	23.473	26.68	28.532	25.249	29.982	29.399	32.409	25.409
ENSDARG00000005481	nfkbiaa	0.89	0.731	1.332	1.669	4.735	4.604	3.874	4.568
ENSDARG00000005482	rapgef2	72.664	79.323	83.832	76.805	67.149	67.544	68.129	63.096
ENSDARG00000005485	ucmab	0.855	0.42	0.59	0.527	0.263	0.785	0.16	0.365
ENSDARG00000005500	dgcr6	2.491	3.055	3.025	2.934	3.138	2.735	2.68	2.536
ENSDARG00000005510	gdf6b	0	0	0	0	0	0	0	0
ENSDARG00000005513	naca	17.502	19.805	21.207	20.651	22.798	22.63	22.713	20.781
ENSDARG00000005518	slc5a9	0.126	0.054	0.152	0	0.043	0.184	0.145	0.216
ENSDARG00000005522	galr1a	0.109	0.165	0.441	0.455	0.203	0.34	0.342	0.375
ENSDARG00000005525	acy3.2	0.828	1.082	0.775	1.238	0.715	0.903	0.567	1.04
ENSDARG00000005526	igfn1.1	0.121	0.339	0.366	0.126	0.143	0.133	0.06	0.113
ENSDARG00000005536	ubr7	15.072	15.348	17.773	16.446	16.677	16.003	16.08	16.239
ENSDARG00000005540	xpo7	26.469	29.62	31.391	32.091	30.187	28.435	32.237	26.155
ENSDARG00000005541	wif1	0.323	0.191	0.119	0.367	0.821	0.592	2.348	0.965
ENSDARG00000005544	btbd3a	11.504	10.366	10.185	11.753	11.377	12.366	11.516	9.846
ENSDARG00000005547	rint1	4.445	4.969	5.374	5.296	5.327	5.03	5.446	4.44
ENSDARG00000005549	znf710b	19.791	18.545	21.066	20.491	21.173	22.52	21.725	18.745
ENSDARG00000005551	hnrnph1l	43.915	45.809	47.538	44.115	42.815	44.835	48.754	40.821
ENSDARG00000005559	pou4f1	10.438	12.167	12.809	9.954	8.486	9.429	11.444	9.389
ENSDARG00000005560	ywhah	96.257	120.92	105.945	106.178	109.649	114.573	119.213	105.039
ENSDARG00000005561	gfm2	21.399	9.281	18.408	17.827	23.791	18.716	23.056	22.773
ENSDARG00000005565	entpd8	0.158	0.067	0.089	0.523	0.231	0.194	0.24	0.145
ENSDARG00000005574	vsx2	52.244	63.366	50.993	55.874	45.063	44.664	52.122	45.218
ENSDARG00000005576	mphosph8	29.334	31.515	32.705	31.409	31.321	31	30.625	30.54
ENSDARG00000005578	ugp2a	4.593	4.245	4.184	5.391	5.49	6.726	5.544	4.833
ENSDARG00000005586	zbtb20	51.236	40.338	49.394	50.028	60.176	53.544	58.072	50.659
ENSDARG00000005590	mtf2	4.652	5.033	6.165	5.957	5.798	5.463	6.087	4.401
ENSDARG00000005593	rxrga	10.331	11.24	10.988	11.511	12.392	11.353	13.134	11.747
ENSDARG00000005595	adgb	0.156	0.135	0.126	0.152	0.194	0.229	0.163	0.326
ENSDARG00000005606	paxip1	13.062	12.854	13.864	12.45	12.019	12.543	12.748	11.465
ENSDARG00000005612	aph1b	19.57	21.693	19.865	24.258	21.957	24.595	21.576	23.049
ENSDARG00000005616	bfb	0	0	0	0	0	0.029	0	0.073
ENSDARG00000005619	nek2	0.295	0.359	0.466	0.365	0.515	0.423	0.486	0.317
ENSDARG00000005625	maco1a	20.545	21.135	22.126	22.492	20.409	21.724	23.133	19.589
ENSDARG00000005626	RHOU	6.295	6.925	6.727	8.194	7.353	8.027	6.658	7.877
ENSDARG00000005627	zmp:0000000527	2.155	1.049	0.763	1.46	2.465	1.878	1.955	2.108
ENSDARG00000005629	smyd2b	1.004	0.836	0.635	0.675	0.671	0.656	0.82	1.066
ENSDARG00000005640	adat3	3.87	2.335	5.232	5.936	5.677	4.883	5.739	4.165
ENSDARG00000005643	gcat	4.044	3.229	2.824	4.684	4.651	4.564	4.791	4.547
ENSDARG00000005645	robo3	10.792	10.417	12.124	13.074	11.52	9.752	14.017	10.451
ENSDARG00000005648	olfml2a	1.474	0.741	1.092	2.031	1.785	1.667	1.411	1.443
ENSDARG00000005651	hrasb	5.833	4.762	5.918	5.042	5.557	6.233	5.871	5.77
ENSDARG00000005652	man1a1	28.69	31.9	43.113	42.346	43.595	44.784	44.685	37.15
ENSDARG00000005670	ttbk2a	50.693	54.721	47.245	56.227	52.034	47.826	67.201	57.283
ENSDARG00000005673	f3b	1.634	1.502	1.901	2.768	4.292	3.036	2.223	2.59
ENSDARG00000005675	sec61a1l	16.753	18.638	21.355	19.847	19.827	21.625	19.939	19.326
ENSDARG00000005679	trip10a	9.112	10.003	11.389	12.226	8.361	9.193	9.523	8.103
ENSDARG00000005690	slc25a23a	14.17	13.789	15.701	12.257	12.57	18.387	9.273	16.702
ENSDARG00000005699	ddx19	29.041	31.737	32.341	30.826	33.628	30.455	30.675	31.691
ENSDARG00000005704	eps8l3b	0.051	0.055	0.086	0.018	0.086	0.016	0.112	0.066
ENSDARG00000005713	ethe1	1.943	1.372	1.203	1.405	2.654	2.474	1.733	2.172
ENSDARG00000005716	olfml2ba	5.356	3.968	5.227	4.671	4.962	7.323	3.265	6.247
ENSDARG00000005738	rpf1	14.97	12.682	17.873	17.032	16.451	16.589	17.757	15.221
ENSDARG00000005739	gpm6ba	72.409	68.67	84.262	88.745	85.185	82.631	102.608	73.244
ENSDARG00000005749	cand2	0	0.025	0	0	0.019	0	0	0.009
ENSDARG00000005754	ptprfb	26.225	28.69	31.402	28.582	24.643	27.297	30.848	25.669
ENSDARG00000005762	col14a1a	11.142	9.197	10.301	12.878	13.518	11.859	14.609	11.225
ENSDARG00000005772	tsr2	10.594	11.83	12.938	11.808	10.964	11.199	11.877	9.056
ENSDARG00000005774	ddx3xb	114.925	125.46	121.247	120.878	127.682	128.57	126.009	121.429
ENSDARG00000005775	scn8aa	65.092	59.733	73.714	64.175	60.321	65.528	66.132	65.449
ENSDARG00000005776	guk1b	354.528	371.67	342.381	360.299	421.441	409.585	363	420.283
ENSDARG00000005780	npy8br	2.156	2.809	2.726	2.196	1.827	2.338	1.939	2.569
ENSDARG00000005783	ncanb	13.019	17.294	17.108	13.289	15.506	17.198	14.785	12.6
ENSDARG00000005786	ppm1f	9.307	8.67	10.808	10.661	9.079	8.223	10.47	8.971
ENSDARG00000005789	enpp1	0.76	0.782	1.141	1.253	1.06	1.305	0.92	1.094
ENSDARG00000005791	rpl28	44.959	55.031	58.66	54.456	62.544	60.372	65.762	60.278
ENSDARG00000005799	smim14	10.173	11.685	9.948	10.027	10.137	10.532	8.071	8.473
ENSDARG00000005800	ampd3a	5.256	5.239	5.794	6.813	6.397	6.421	6.161	6.433
ENSDARG00000005814	klhl10a	0	0	0	0	0	0	0	0
ENSDARG00000005821	ncf2	0.73	0.474	1.034	0.609	1.21	1.072	0.977	1.054
ENSDARG00000005823	slc39a10	7.324	7.8	8.507	9.143	12.765	7.847	9.539	12.604
ENSDARG00000005827	eif2s1a	14.95	14.171	15.269	19.445	17.497	20.11	17.028	16.53
ENSDARG00000005828	faima	9.728	10.558	9.392	10.34	10.5	10.351	8.781	11.285
ENSDARG00000005834	gatad2b	148.344	148.976	153.869	171.491	138.829	141.213	150.517	129.802
ENSDARG00000005840	got2b	65.615	66.244	59.146	70.529	80.995	89.283	80.295	89.111
ENSDARG00000005841	tnni2a.2	0.015	0.065	0.106	0.078	0.408	0.028	0.112	0.059
ENSDARG00000005842	cd9a	20.383	19.963	26.666	23.663	20.352	21.799	20.654	22.974
ENSDARG00000005846	ENSDARG00000005846	0	0.029	0.053	0	0.09	0	0.044	0.062
ENSDARG00000005853	slc25a6	75.889	71.327	62.99	64.736	79.405	82.861	60.23	83.368
ENSDARG00000005861	ralgapa2	38.539	39.55	43.113	40.071	43.39	42.596	43.944	37.203
ENSDARG00000005865	or131-1	0.174	0.125	0.117	0.121	0.123	0.239	0.095	0.204
ENSDARG00000005867	gon4l	20.507	28.972	29.233	23.631	24.034	21.601	26.364	19.522
ENSDARG00000005870	mmadhc	32.879	36.018	38.451	37.899	33.078	34.429	37.016	32.945
ENSDARG00000005883	rfx1a	14.223	14.955	14.744	15.052	13.85	13.671	14.061	12.96
ENSDARG00000005891	cyb5r3	7.535	8.904	10.348	7.523	9.185	8.642	8.222	6.964
ENSDARG00000005894	slc7a9	0.427	0.154	0.408	0.347	0.282	0.37	0.294	0.502
ENSDARG00000005897	dera	9.53	8.281	8.981	10.015	10.346	10.851	10.511	9.796
ENSDARG00000005908	clk4b	9.22	9.01	10.355	10.977	10.622	9.763	10.9	8.754
ENSDARG00000005913	tgm1l3	0.517	0.219	0.159	0.562	0.381	0.887	0.352	0.334
ENSDARG00000005915	tcf3a	18.867	16.382	20.814	28.511	17.74	16.919	21.584	18.463
ENSDARG00000005916	srpk3	30.755	34.838	36.334	37.494	40.533	38.155	36.202	33.817
ENSDARG00000005924	serpina10a	110.349	104.701	111.455	112.801	119.485	124.41	106.021	119.718
ENSDARG00000005926	ak2	7.579	13.02	11.748	8.926	9.337	11.945	10.823	9.146
ENSDARG00000005927	tbc1d17	15.369	14.149	16.578	15.148	19.171	20.3	15.703	16.554
ENSDARG00000005941	clul1	24.314	30.42	31.298	28.133	32.758	35.799	28.145	29.71
ENSDARG00000005942	vmn2r1	1.109	0.9	0.741	1.239	1.041	1.418	1.258	1.116
ENSDARG00000005943	htra4	0.168	0.052	0.097	0.1	0.122	0.022	0.059	0.113
ENSDARG00000005945	sart1	40.021	43.767	45.895	43.232	39.778	39.995	40.509	39.89
ENSDARG00000005948	ankmy2a	11.689	11.635	11.364	13.345	11.425	12.092	13.742	12.449
ENSDARG00000005972	ric8b	9.051	9.974	10.735	9.554	10.317	10.497	10.971	9.927
ENSDARG00000005980	sfswap	69.942	74.977	80.109	81.921	69.636	70.437	76.535	69.458
ENSDARG00000005989	rgl1	4.746	4.909	5.735	5.152	4.726	5.255	6.18	4.727
ENSDARG00000005993	prc1b	0.37	0.15	0.678	0.675	0.353	0.212	0.686	0.543
ENSDARG00000006003	mycla	7.245	10.478	10.748	7.977	5.084	4.035	7.421	4.397
ENSDARG00000006008	dct	4.69	5.403	15.821	11.1	11.945	20.702	12.272	8.889
ENSDARG00000006010	bmi1a	11.615	11.777	11.285	13.172	11.819	11.803	10.798	11.486
ENSDARG00000006011	klhl42	1.56	1.425	2.007	1.895	1.758	2.112	1.849	1.588
ENSDARG00000006019	tktb	69.127	76.938	73.547	75.785	79.084	75.341	77.264	73.001
ENSDARG00000006025	tp53i11b	6.552	8.143	8.044	6.341	6.284	7.451	6.688	7.452
ENSDARG00000006029	lta4h	2.127	2.383	2.023	2.798	2.36	3.879	2.735	2.259
ENSDARG00000006031	abat	58.433	57.59	74.924	63.991	61.791	61.986	69.177	72.851
ENSDARG00000006038	aebp2	14.651	15.998	14.899	15.336	16.16	18.326	15.889	15.587
ENSDARG00000006040	cyp20a1	5.555	4.678	6.066	5.561	6.071	7.616	7.965	7.115
ENSDARG00000006044	usta	1.142	1.503	0.866	0.794	1.193	1.065	0.816	1.281
ENSDARG00000006052	malt2	0.211	0.228	0.355	0.348	0.208	0.387	0.42	0.357
ENSDARG00000006060	crybg1b	1.589	1.437	1.55	1.846	1.438	1.526	1.517	1.177
ENSDARG00000006062	akap1b	43.611	50.558	41.838	47.25	44.934	47.038	44.643	46.676
ENSDARG00000006065	znf385b	41.088	57.884	47.915	43.017	38.849	38.732	45.482	38.565
ENSDARG00000006074	uck2a	2.877	3.311	4.038	4.059	3.921	3.65	3.397	4.284
ENSDARG00000006079	gpr37l1a	0.335	0.604	0.715	0.155	0.095	0.307	0.338	0.495
ENSDARG00000006092	rad21a	53.968	58.017	64.13	62.023	65.169	61.009	69.721	59.26
ENSDARG00000006093	cdk15	42.095	40.055	44.694	37.975	37.533	37.641	34.393	38.593
ENSDARG00000006094	igf2r	26.755	28.966	29.707	29.354	30.689	33.018	30.187	30.321
ENSDARG00000006109	pimr185	1.424	1.007	2.825	2.512	1.578	1.508	2.168	1.672
ENSDARG00000006110	chrd	0.727	1.863	3.005	2.49	1.562	1.424	1.55	1.025
ENSDARG00000006112	myof	0.05	0.233	0.218	0.147	0.077	0.076	0.068	0.156
ENSDARG00000006120	tbx2b	46.286	61.317	54.148	50.788	44.166	43.788	57.059	41.355
ENSDARG00000006124	kdm5c	56.866	60.076	69.175	62.246	68.027	65.148	66.424	58.4
ENSDARG00000006125	csnk1db	182.494	107.23	160.462	196.559	144.103	138.266	167.664	156.796
ENSDARG00000006128	cep170aa	9.683	9.767	12.409	10.364	9.67	10.368	11.117	9.755
ENSDARG00000006137	star	0.882	0.781	0.406	0.711	0.204	1.141	0.562	0.753
ENSDARG00000006151	pde11al	0.609	0.349	0.58	0.542	0.455	0.74	0.266	0.589
ENSDARG00000006169	lrrk2	7.997	8.743	8.589	8.055	7.354	8.604	6.988	8.656
ENSDARG00000006174	lrrc23	0.034	0.037	0	0.035	0.086	0.124	0	0
ENSDARG00000006181	hif1aa	21.16	22.115	25.76	13.701	15.08	15.851	23.84	15.303
ENSDARG00000006192	gatad2ab	17.059	18.252	19.397	16.677	17.08	19.108	15.799	17.222
ENSDARG00000006196	sav1	3.681	4.506	5.683	4.797	4.433	3.978	4.094	4.094
ENSDARG00000006200	eif4g1a	41.836	47.124	47.677	50.017	49.255	52.251	51.097	46.338
ENSDARG00000006202	erbb3a	0.27	0.221	0.48	0.29	0.201	0.24	0.31	0.23
ENSDARG00000006206	pou4f3	32.349	36.556	35.246	25.048	29.294	24.794	28.28	25.971
ENSDARG00000006207	gpx1b	2.042	3.383	1.614	2.062	2.65	3.396	1.895	3.596
ENSDARG00000006215	akr1b1.1	0.525	0.825	0.761	1.146	1.158	0.99	1.535	0.829
ENSDARG00000006219	gnl3	7.848	11.522	10.438	12.405	10.213	12.391	13.133	9.872
ENSDARG00000006220	ugt1a1	0.055	0.045	0.147	0.108	0.047	0.115	0.04	0.065
ENSDARG00000006225	ddx39aa	18.4	17.028	19.573	21.759	24.477	24.468	24.526	22.83
ENSDARG00000006235	brms1la	29.629	26.594	38.968	38.319	37.228	34.69	36.367	31.764
ENSDARG00000006240	slc27a1a	13.027	14.257	14.408	13.978	13.07	14.867	12.673	12.444
ENSDARG00000006242	ptp4a1	73.141	85.298	82.307	79.965	101.053	108.196	93.818	98.253
ENSDARG00000006251	ell2	59.475	66.288	64.13	60.776	33.89	31.487	33.9	33.025
ENSDARG00000006253	mier3a	20.572	20.684	23.169	22.441	22.216	21.957	25.705	19.345
ENSDARG00000006257	vldlr	25.145	29.109	28.281	29.222	26.524	29.823	27.922	25.038
ENSDARG00000006260	tuba8l4	230.598	267.723	246.662	237.981	247.622	272.827	287.358	250.325
ENSDARG00000006266	stat1a	16.891	13.428	17.78	17.441	24.336	38.563	32.717	19.88
ENSDARG00000006272	mpp5a	59.701	85.016	89.62	67.98	93.529	82.392	77.057	82.289
ENSDARG00000006279	rragd	3.313	2.643	2.262	3.583	3.387	3.8	2.647	3.533
ENSDARG00000006283	waslb	64.111	68.95	77.344	62.874	65.884	61.338	74.987	63.443
ENSDARG00000006288	prdm5	0.729	0.638	0.474	0.923	0.5	0.732	0.472	0.693
ENSDARG00000006290	ndufs5	93.093	145.162	96.64	109.491	97.382	93.09	97.209	91.86
ENSDARG00000006292	maats1	0	0	0.01	0	0.008	0.009	0.016	0.007
ENSDARG00000006299	arhgef7a	14.595	17.034	18.673	16.77	13.122	14.592	18.257	12.176
ENSDARG00000006300	psmd9	12.1	14.915	12.533	13.888	14.691	14.145	11.946	14.024
ENSDARG00000006301	RAPH1	31.026	40.147	45.556	40.005	30.304	25.508	31.886	29.843
ENSDARG00000006307	shisa4	15.599	14.993	16.967	17.309	18.54	19.897	19.495	17.174
ENSDARG00000006308	ptpn18	0.36	0.317	0.296	0.376	0.382	0.641	0.204	0.406
ENSDARG00000006314	itgav	24.898	24.537	30.928	29.314	30.313	35.259	26.008	29.594
ENSDARG00000006316	rpl23a	57.244	62.656	71.069	64.774	72.213	77.338	77.676	76.424
ENSDARG00000006332	snx14	41.202	44.275	44.946	45.213	38.012	37.315	39.525	44.205
ENSDARG00000006341	tas1r3	0.324	0.398	0.263	0.203	0.202	0.198	0.161	0.152
ENSDARG00000006345	med17	14.752	14.609	18.438	13.707	13.408	15.212	15.952	14.233
ENSDARG00000006350	nkx1.2la	0.017	0.036	0.034	0.017	0.071	0.092	0.027	0.026
ENSDARG00000006353	itga5	0.785	0.631	0.706	0.948	1.127	1.053	0.686	1.026
ENSDARG00000006356	slc18a3a	23.957	30.166	25.859	24.258	26.706	27.061	29.93	27.166
ENSDARG00000006368	crlf1b	0.669	0.586	1.29	0.665	0.81	1.228	0.999	0.748
ENSDARG00000006370	atp6v1h	61.893	60.175	60.968	63.75	65.406	68.507	63.355	66.061
ENSDARG00000006372	ugt5c2	2.568	3.258	6.062	2.555	0.275	0.569	2.118	2.426
ENSDARG00000006383	stxbp5l	56.663	60.185	68.108	64.029	50.975	66.872	55.881	65.747
ENSDARG00000006385	triobpb	2.589	2.648	4.428	3.73	3.71	4.06	3.261	3.482
ENSDARG00000006389	smad2	46.929	54.251	50.27	53.32	49.215	50.746	53.858	44.911
ENSDARG00000006392	exosc9	8.173	7.339	10.514	11.085	9.952	8.118	10.535	9.688
ENSDARG00000006395	rbm25b	23.509	29.453	28.261	28.678	25.884	25.514	29.76	25.492
ENSDARG00000006396	nrcama	64.539	61.776	71.088	71.057	64.631	66.545	72.023	65.542
ENSDARG00000006397	laptm4a	150.126	166.917	158.917	157.73	146.171	143.449	142.295	144.631
ENSDARG00000006399	ywhae1	151.112	168.899	170.161	173.354	169.301	175.749	174.888	162.414
ENSDARG00000006408	hmgb3b	50.046	59.15	60.375	61.147	60.013	62.6	59.287	58.352
ENSDARG00000006409	mapk12b	0.065	0.141	0.066	0	0.083	0	0.054	0
ENSDARG00000006413	rpl38	37.382	39.086	53.158	44.462	56.951	57.836	53.704	50.398
ENSDARG00000006420	atrnl1b	46.851	38.561	41.019	45.433	40.309	40.679	46.174	41.127
ENSDARG00000006422	esyt3	0.052	0.131	0.14	0.036	0	0.016	0.043	0.041
ENSDARG00000006427	fabp2	0.785	0.671	0.753	1.164	0.841	0.91	0.92	0.647
ENSDARG00000006434	polr1e	4.779	4.512	5.86	5.677	4.541	4.199	5.064	3.877
ENSDARG00000006447	slc19a3a	0.026	0	0.026	0	0	0	0.151	0
ENSDARG00000006456	pdgfrl	3.863	3.667	2.751	4.603	4.743	4.34	3.804	5.06
ENSDARG00000006467	pcdh8	19.499	19.374	17.52	20.603	15.035	16.57	16.921	15.448
ENSDARG00000006468	grap2a	0.967	0.098	0.275	0.347	0.282	0.499	0.449	0.615
ENSDARG00000006474	saxo2	2.897	3.957	2.747	3.096	3.376	3.655	2.21	3.685
ENSDARG00000006477	ddi2	23.559	21.343	21.034	22.325	25.006	26.085	23.814	24.065
ENSDARG00000006487	anp32a	98.521	94.917	112.244	105.568	100.185	99.707	105.576	94.505
ENSDARG00000006491	agpat9l	0.113	0.122	0.365	0.188	0.305	0.331	0.167	0.123
ENSDARG00000006494	asb7	6.523	6.434	6.037	6.637	6.486	6.764	6.701	5.95
ENSDARG00000006497	rtn1a	124.513	127.729	130.251	123.601	131.15	135.949	140.863	123.126
ENSDARG00000006501	cyp2x10.2	0	0	0	0	0	0	0	0
ENSDARG00000006508	pip5k1bb	15.131	15.213	18.239	16.657	16.152	17.081	14.472	18.183
ENSDARG00000006514	her6	6.001	8.746	9.523	5.657	14.221	11.441	11.765	8.438
ENSDARG00000006522	otop2	0	0.058	0.027	0.028	0	0	0	0.084
ENSDARG00000006524	supt6h	49.958	52.866	58.48	53.948	53.198	54.229	55.357	50.847
ENSDARG00000006526	fn1b	7.979	3.774	4.621	6.242	4.593	5.781	5.794	5.65
ENSDARG00000006527	brd3a	33.586	35.169	38.101	35.601	36.184	34.017	36.91	31.508
ENSDARG00000006544	c1qtnf6b	1.373	1.376	1.955	1.962	1.401	1.68	1.468	1.135
ENSDARG00000006545	rgp1	3.257	3.452	4.118	3.49	2.941	3.328	2.828	3.18
ENSDARG00000006546	ak4	8.13	6.307	10.538	9.22	8.36	9.503	9.728	8.944
ENSDARG00000006553	rras	1.519	1.387	1.297	1.851	1.237	2.117	1.562	1.451
ENSDARG00000006560	irf4a	0.102	0	0	0.282	0.057	0.062	0.112	0.026
ENSDARG00000006566	nlk1	20.337	20.437	22.954	23.264	20.078	21.097	22.124	21.172
ENSDARG00000006567	dus4l	1.811	2.512	2.208	2.13	2.637	2.429	2.145	2.763
ENSDARG00000006568	kcnmb2	0	0	0.047	0.097	0	0	0.039	0
ENSDARG00000006577	nadka	12.332	18.084	16.909	13.428	16.875	14.668	16.574	16.373
ENSDARG00000006580	cldnd	0	0.077	0.072	0	0	0	0	0
ENSDARG00000006584	phf8	38.718	40.68	47.127	43.668	43.616	42.363	46.808	37.788
ENSDARG00000006585	DMWD	7.223	7.983	7.889	7.093	7.764	8.31	8.844	7.27
ENSDARG00000006588	zgc:111983	0.074	0.24	0.324	0.437	0.397	0.204	0.285	0.232
ENSDARG00000006598	sgk2b	0.113	0.183	0.514	0.412	0.454	0.233	0.186	0.088
ENSDARG00000006600	lsm14aa	54.341	48.948	63.059	62.179	61.128	56.21	62.524	59.885
ENSDARG00000006601	kaznb	11.44	11.466	12.317	13.164	10.964	12.844	12.019	11.56
ENSDARG00000006602	chrna2a	2.917	3.434	4.367	2.774	2.65	2.998	3.234	2.283
ENSDARG00000006603	csrp1a	0.575	0.343	1.405	0.951	1.194	0.91	1.652	1.118
ENSDARG00000006604	nectin3b	24.279	27.474	22.168	25.773	27.528	25.509	28.129	23.659
ENSDARG00000006607	gpr27	24.293	22.007	28.936	26.588	26.44	24.374	32.69	24.2
ENSDARG00000006609	map2k2a	20.804	21.401	21.376	22.213	21.869	22.837	22.31	21.242
ENSDARG00000006615	hnf1ba	0.013	0.014	0.027	0.014	0.011	0	0.022	0.021
ENSDARG00000006617	napga	11.727	20.284	23.635	13.708	13.887	14.092	14.651	12.946
ENSDARG00000006621	pspc1	26.606	25.053	26.38	24.747	26.517	28.759	26.109	25.377
ENSDARG00000006624	ppp2r2ab	31.671	36.962	31.511	29.139	28.814	30.096	34.935	29.268
ENSDARG00000006636	slitrk2	16.696	15.459	16.427	17.064	15.292	17.326	19.978	17.02
ENSDARG00000006639	lnpk	4.83	4.56	4.982	5.024	5.17	6.521	5.651	5.504
ENSDARG00000006640	eomesa	1.365	1.539	1.847	1.363	1.157	1.376	1.633	1.309
ENSDARG00000006642	drg2	10.705	10.531	11.914	13.585	11.714	13.527	13.148	11.819
ENSDARG00000006666	bud13	11.382	10.501	12.579	10.799	10.802	10.642	10.819	10.049
ENSDARG00000006672	fam49a	35.814	26.634	36.828	36.485	35.677	35.813	35.947	39.734
ENSDARG00000006677	ripk1l	1.033	0.981	1.198	1.628	1.153	1.733	1.932	1.262
ENSDARG00000006678	pth2ra	0.366	0.5	0.74	0.441	0.196	0.459	0.619	0.121
ENSDARG00000006683	arhgef6	13.24	13.765	15.764	15.778	13.904	14.152	14.129	13.113
ENSDARG00000006691	rpl12	57.518	73.837	83.744	92.222	89.371	102.547	87.526	84.915
ENSDARG00000006712	wipf2b	31.926	39.982	40.279	35.166	35.507	33.393	36.75	30.355
ENSDARG00000006719	specc1la	10.579	13.514	15.295	12.388	13.644	11.412	14.556	11.214
ENSDARG00000006747	tmem178b	17.77	18.136	22.866	20.851	17.651	17.371	21.02	19.04
ENSDARG00000006754	mllt3	5.067	5.74	4.85	5.603	3.774	4.43	4.25	4.701
ENSDARG00000006757	klhl41b	0.013	0.014	0.066	0.027	0.033	0.012	0.011	0.02
ENSDARG00000006758	fam234b	38.301	40.349	40.787	41.32	39.792	38.035	42.28	37.722
ENSDARG00000006760	slc24a3	336.637	356.112	383.977	318.343	266.026	301.905	314.703	323.941
ENSDARG00000006766	snd1	30.409	31.338	32.812	37.682	35.846	36.505	39.367	37.311
ENSDARG00000006773	elovl4a	45.927	52.216	51.165	49.923	52.375	55.961	60.119	51.84
ENSDARG00000006775	cass4	0.475	0.691	0.536	0.628	0.325	0.603	0.557	0.643
ENSDARG00000006782	rb1	3.172	3.83	3.925	4.476	3.963	3.14	4.404	3.095
ENSDARG00000006786	copz2	27.547	29.27	38.548	38.709	40.312	39.757	35.451	37.367
ENSDARG00000006791	arntl1a	13.971	11.571	20.085	21.107	5.609	5.107	6.649	11.079
ENSDARG00000006797	nt5dc1	18.516	19.908	16.33	18.185	18.513	19.734	19.181	17.762
ENSDARG00000006811	sult1st6	0.104	0.224	0.14	0.432	0.205	0.444	0.399	0.27
ENSDARG00000006812	wdr26b	27.35	28.081	30.848	30.501	29.111	29.344	30.168	26.966
ENSDARG00000006816	gtf2f2b	0.053	0	0	0	0	0.048	0.043	0
ENSDARG00000006818	urod	6.972	6.386	5.971	7.581	8.446	8.124	8.537	7.332
ENSDARG00000006832	galnt9	13.157	11.844	14.365	15.1	12.622	13.91	13.9	13.501
ENSDARG00000006837	mycn	14.46	13.384	19.592	16.604	18.297	14.409	26.196	15.352
ENSDARG00000006838	eef1a2	5.499	4.241	2.891	3.463	6.091	7.719	2.582	5.86
ENSDARG00000006840	gnmt	0.474	0.7	0.654	0.472	1.936	2.334	0.889	1.873
ENSDARG00000006848	parp9	0.085	0.142	0.156	0.121	0.02	0.113	0.197	0.018
ENSDARG00000006849	asic2	30.952	32.896	35.082	32.378	32.568	36.147	36.462	31.013
ENSDARG00000006859	nkain1	1.559	1.624	2.064	1.894	1.792	1.857	2.278	1.571
ENSDARG00000006862	kifap3b	20.374	16.941	21.271	21.851	19.263	20.306	19.379	19.778
ENSDARG00000006863	si:ch1073-349o24.2	0.057	0.112	0.046	0.024	0.019	0.032	0.038	0.018
ENSDARG00000006865	glra4a	2.028	2.455	1.976	2.482	1.986	1.758	2.777	2.14
ENSDARG00000006868	trh	5.595	5.275	4.079	6.289	6.808	5.277	5.439	6.728
ENSDARG00000006869	stx17	2.881	3.421	2.879	3.736	3.573	3.159	3.767	2.915
ENSDARG00000006877	enpp4	8.583	7.62	8.221	7.313	8.12	9.367	7.69	8.526
ENSDARG00000006878	phf21aa	17.746	21.235	21.074	17.185	18.247	19.88	19.351	18.485
ENSDARG00000006889	mpped2a	8.981	7.956	7.618	7.723	8.42	8.646	7.99	8.026
ENSDARG00000006891	kcns3a	1.373	2.079	1.771	1.253	1.92	1.858	1.444	2.418
ENSDARG00000006892	myo3b	24.757	27.172	27.462	23.767	36.172	35.939	37.341	24.217
ENSDARG00000006894	oprk1	7.401	7.443	9.856	8.259	5.704	6.211	9.723	4.57
ENSDARG00000006896	lhx6	0.084	0.036	0.068	0.07	0.029	0.062	0.097	0.092
ENSDARG00000006899	far1	16.141	19.542	17.47	17.675	13.309	13.937	15.585	14.621
ENSDARG00000006900	impdh2	11.645	14.415	15.753	15.076	15.765	17.721	13.527	16.506
ENSDARG00000006901	si:ch1073-459j12.1	2.617	1.487	2.112	2.136	2.027	2.486	1.504	2.524
ENSDARG00000006911	wnt8b	0.362	0.342	0.335	0.754	0.511	0.76	0.422	0.542
ENSDARG00000006915	arl8ba	18.962	20.176	20.758	20.549	21.778	23.666	20.268	19.993
ENSDARG00000006921	lrp5	1.839	2.048	2.659	2.239	2.25	2.377	2.565	2.184
ENSDARG00000006923	cacna1ab	23.48	23.083	25.809	24.486	23.605	25.825	26.689	22.184
ENSDARG00000006924	fbxo38	8.365	9.141	9.095	8.235	8.532	8.989	9.61	7.701
ENSDARG00000006939	tbx16l	0.018	0.058	0.054	0.056	0.015	0.115	0	0.028
ENSDARG00000006944	gdpd3b	0.051	0.11	0	0	0	0	0.084	0.318
ENSDARG00000006963	cse1l	20.774	23.076	22.056	20.393	21.493	22.883	22.034	21.212
ENSDARG00000006978	zak	1.674	4.813	4.258	2.061	4.324	7.578	2.591	3.195
ENSDARG00000006981	ccdc113	0.242	0.314	0.244	0.353	0.368	0.089	0.359	0.454
ENSDARG00000006983	celf3b	7.283	8.637	8.982	9.501	12.08	9.648	13.554	8.17
ENSDARG00000006990	creld1b	6.608	9.646	9.202	6.37	6.099	6.728	6.122	6.093
ENSDARG00000007009	hoxa11b	0	0	0	0	0.025	0	0	0
ENSDARG00000007018	ms4a17a.6	0.107	0	0.324	0.056	0.136	0.49	0.132	0.167
ENSDARG00000007024	uox	0	0	0	0	0	0	0	0
ENSDARG00000007025	ttc9c	1.806	1.898	3.184	2.905	2.23	2.557	2.511	2.706
ENSDARG00000007034	hnrpkl	52.647	51.008	56.291	57.486	56.802	58.822	57.358	52.486
ENSDARG00000007040	tmigd1	0.143	0.031	0.202	0.179	0.073	0.079	0.212	0.246
ENSDARG00000007045	cnot4a	18.042	23.923	20.17	18.655	19.331	20.272	20.413	17.028
ENSDARG00000007065	mrps18b	23.404	24.255	29.293	28.757	27.458	27.745	27.898	28.748
ENSDARG00000007067	si:dkey-19a16.16	0	0	0	0	0	0	0	0
ENSDARG00000007077	ankrd50l	2.018	3.175	2.616	2.974	2.845	2.853	3.071	2.161
ENSDARG00000007080	rhcgl1	0.084	0	0.085	0	0.071	0.665	0.138	0.567
ENSDARG00000007081	pias4a	14.258	14.914	14.353	15.229	13.544	14.912	16.626	14.261
ENSDARG00000007086	aqp10a	0.037	0	0	0.076	0	0	0	0
ENSDARG00000007092	xab2	10.166	9.453	12.959	11.531	11.083	10.533	10.425	9.879
ENSDARG00000007097	her13	0.072	0	0.11	0.076	0.123	0	0.06	0.113
ENSDARG00000007098	itm2ba	395.861	392.738	425.463	430.831	479.872	498.625	428.705	473.028
ENSDARG00000007099	cx43.4	1.41	0.9	1.426	1.422	1.371	1.612	1.601	1.556
ENSDARG00000007108	lipia	0.083	0.03	0.112	0.029	0.117	0.025	0.023	0.065
ENSDARG00000007125	asb6	9.995	6.662	6.131	9.446	9.099	9.881	8.695	6.688
ENSDARG00000007127	acat2	30.658	32.644	35.178	36.228	31.134	31.807	35.688	29.423
ENSDARG00000007129	slc6a16a	0.616	0.256	0.959	0.42	0.683	0.283	0.45	0.26
ENSDARG00000007130	mrto4	1.979	3.55	4.953	3.693	5.076	4.493	4.167	5.708
ENSDARG00000007135	cnot3a	39.733	45.42	45.515	43.608	44.27	42.717	47.068	39.156
ENSDARG00000007136	gtf2h4	12.758	11.089	14.521	13.8	14.091	15.232	13.817	13.706
ENSDARG00000007141	psmc3	27.454	36.386	38.619	31.038	30.114	32.715	31.242	31.07
ENSDARG00000007149	l1cama	16.141	14.602	17.1	16.785	17.521	18.355	18.932	17.296
ENSDARG00000007151	kcnk2b	4.06	3.538	5.4	3.214	2.708	3.277	4.062	3.649
ENSDARG00000007169	itgb1bp1	4.995	5.876	5.975	5.745	5.611	5.093	5.362	4.717
ENSDARG00000007171	aig1	8.168	7.596	9.124	8.24	8.615	9.543	9.644	8.624
ENSDARG00000007172	plxna3	10.522	10.159	12.465	12.533	13.531	14.097	16.602	10.537
ENSDARG00000007175	recql	2.456	3.191	3.328	3.365	3.704	3.727	4.866	3.47
ENSDARG00000007179	sash1a	7.835	8.795	8.899	9.268	8.557	8.511	9.44	8.148
ENSDARG00000007180	slc30a4	3.12	4.627	5.938	3.707	4.975	4.355	4.689	4.319
ENSDARG00000007181	nadk2	10.165	16.028	13.295	21.03	22.188	18.054	17.39	11.494
ENSDARG00000007184	zbtb16a	32.305	36.014	25.467	30.183	24.858	43.551	17.825	31.998
ENSDARG00000007186	ppp1r8a	4.785	5.829	5.407	6.337	5.589	5.142	5.83	4.994
ENSDARG00000007195	grm2b	10.634	10.081	12.218	11.502	10.27	10.306	12.42	11.132
ENSDARG00000007196	rae1	16.509	19.354	18.598	17.876	18.613	18.853	20.101	17.718
ENSDARG00000007198	mta1	16.756	20.315	20.528	19.004	16.43	16.944	18.589	15.932
ENSDARG00000007199	CR846090.1	0	0	0.028	0	0	0	0	0
ENSDARG00000007207	cnpy2	0.956	0.854	0.743	0.621	1.362	0.813	0.914	0.932
ENSDARG00000007216	abce1	22.834	29.017	25.747	26.137	26.168	29.481	27.173	26.155
ENSDARG00000007217	wdr55	1.046	1.414	2.2	2.944	2.296	2.073	2.303	1.531
ENSDARG00000007219	actn1	2.921	4.508	5.157	3.74	3.83	4.124	3.063	3.242
ENSDARG00000007220	ncam1b	176.682	203.375	222.448	203.403	202.106	201.306	194.758	187.95
ENSDARG00000007221	pbk	0.536	0.336	0.542	0.764	0.502	0.466	0.767	0.463
ENSDARG00000007231	ryk	5.729	6.783	6.945	7.347	6.277	6.339	8.283	6.46
ENSDARG00000007241	mycb	11.617	18.014	19.574	17.867	24.008	25.438	21.463	18.162
ENSDARG00000007244	acp2	9.371	11.077	14.565	12.152	14.333	11.702	11.46	9.589
ENSDARG00000007245	rundc3aa	6.037	5.857	5.099	6.002	6.513	6.738	5.287	5.504
ENSDARG00000007247	ric8a	182.973	182.446	223.227	197.371	177.098	171.387	212.874	186.625
ENSDARG00000007250	use1	22.575	20.384	25.636	21.873	26.503	25.382	23.633	24.503
ENSDARG00000007257	rab5ab	71.036	76.894	79.677	79.193	74.479	73.307	78.54	74.608
ENSDARG00000007264	nipsnap2	66.835	77.686	64.858	66.713	68.086	71.347	66.9	68.148
ENSDARG00000007271	mynn	13.417	10.999	12.433	14.669	14.262	14.06	17.488	13.812
ENSDARG00000007275	si:ch211-251b21.1	33.902	22.714	54.813	43.091	42.504	41.603	53.177	46.872
ENSDARG00000007276	ela3l	0	0	0	0	0	0	0	0
ENSDARG00000007277	myf5	0.742	0.169	0.83	0.326	0.43	0.466	0.193	0.611
ENSDARG00000007278	ect2	0.865	0.733	1.209	1.193	0.593	0.71	0.986	0.66
ENSDARG00000007279	yipf5	46.337	49.877	55.47	47.664	51.189	53.155	46.597	48.006
ENSDARG00000007285	mrpl57	10.902	15.096	11.349	11.325	11.524	12.331	11.084	11.047
ENSDARG00000007289	metrnlb	0.531	0.314	0.391	0.856	0.737	0.709	0.837	0.529
ENSDARG00000007294	aco2	203.902	201.32	184.591	198.613	203.976	218.502	199.118	220.218
ENSDARG00000007302	sh3gl3b	1.893	1.536	1.472	1.919	1.693	1.833	2.067	1.619
ENSDARG00000007315	tmpoa	7.391	7.465	7.671	7.594	6.952	7.429	8.738	7.474
ENSDARG00000007320	rpl7	121.221	140.919	159.577	168.244	176.064	177.503	187.617	166.323
ENSDARG00000007323	chmp4bb	15.374	17.235	18.623	19.485	18.308	19.936	16.948	18.438
ENSDARG00000007329	tbx16	0.413	0.954	1.073	0.605	0.36	0.328	0.285	0.472
ENSDARG00000007344	tcap	5.434	6.531	8.69	9.538	8.698	6.52	7.698	7.088
ENSDARG00000007347	degs1	26.907	29.911	23.943	27.244	27.746	26.545	27.613	25.6
ENSDARG00000007349	dmrt1	0.553	0.171	0.096	0.872	0.535	1.072	0.807	0.877
ENSDARG00000007356	fgf20a	0.649	0.54	1.111	0.625	0.423	0.595	0.7	0.782
ENSDARG00000007358	cxcr3.1	0.039	0	0.02	0.02	0	0	0.016	0
ENSDARG00000007359	UBL4A	19.032	21.438	23.22	21.069	20.562	21.483	22.276	17.354
ENSDARG00000007362	sft2d1	4.576	3.308	4.322	4.997	4.65	5.831	3.989	4.125
ENSDARG00000007366	AMDHD1	0.22	0.071	0.222	0.206	0.298	0.202	0.235	0.155
ENSDARG00000007369	tcf7l1b	1.459	1.251	1.519	1.341	1.685	1.438	1.524	1.539
ENSDARG00000007370	dysf	1.091	1.861	2.586	0.971	1.493	1.121	1.15	1.059
ENSDARG00000007371	slc26a3.1	0	0	0	0.026	0.042	0.023	0	0
ENSDARG00000007377	odc1	17.95	23.493	27.423	23.228	28.34	28.576	26.149	31.789
ENSDARG00000007382	ubtd1a	68.546	62.496	78.192	85.561	123.783	101.706	70.873	108.998
ENSDARG00000007383	kcnk6	0.632	0.407	0.775	0.686	0.66	0.925	0.665	0.81
ENSDARG00000007385	cct7	49.604	53.232	59.115	57.797	69.64	76.313	67.915	67.741
ENSDARG00000007387	irf2a	10.546	11.557	13.161	14.803	14.257	14.159	13.611	12.829
ENSDARG00000007396	rnd3b	5.928	7.509	8.766	7.51	7.853	8.124	8.633	9.25
ENSDARG00000007398	lrrk1	8.915	9.177	10.352	9.4	9.046	9.996	9.284	8.639
ENSDARG00000007405	strap	19.432	23.416	20.054	20.101	22.119	21.307	21.076	20.311
ENSDARG00000007406	phox2a	0	0	0	0.03	0.012	0	0.035	0.011
ENSDARG00000007407	barx1	0	0.042	0.039	0.04	0	0	0.096	0.03
ENSDARG00000007409	ppifa	13.87	12.513	18.742	14.125	14.976	13.856	13.647	14.796
ENSDARG00000007412	slc2a1b	49.95	43.952	53.462	54.255	51.116	54.758	76.473	51.962
ENSDARG00000007413	arid2	24.59	28.328	26.331	26.775	24.657	24.943	27.086	23.402
ENSDARG00000007418	chmp4c	0.137	0	0	0	0	0.042	0	0.071
ENSDARG00000007421	ftcd	0	0	0	0	0	0	0	0
ENSDARG00000007425	apol1	0.476	0.24	0.61	0.695	0.35	0.757	0.654	0.547
ENSDARG00000007429	ndor1	8.306	9.926	8.161	8.934	9.385	9.484	8.546	9.885
ENSDARG00000007430	prdm12b	0	0	0	0	0	0.017	0	0
ENSDARG00000007436	avpr2aa	0.655	1.018	0.993	0.853	0.52	0.863	0.978	0.608
ENSDARG00000007438	ube2ib	35.622	35.814	37.416	36.447	34.152	38.679	39.207	34.135
ENSDARG00000007443	fbxl18	3.451	3.893	4.236	3.072	4.334	2.781	3.471	3.047
ENSDARG00000007444	ift81	5.455	6.025	6.376	6.827	6.049	6.906	5.792	5.475
ENSDARG00000007449	slc25a39	55.29	58.844	57.812	64.095	43.715	45.37	46.643	41.019
ENSDARG00000007461	srgap1a	26.46	25.784	29.136	24.31	35.672	35.578	31.601	30.258
ENSDARG00000007465	tdrd1	0.885	0.812	0.461	0.895	0.144	0.18	0.464	0.392
ENSDARG00000007467	ifit10	0	0	0	0	0.024	0.179	0.138	0
ENSDARG00000007477	fbxo8	57.244	56.524	69.668	60.441	55.503	54.591	55.722	51.669
ENSDARG00000007480	rpe65a	64.553	99.507	154.677	126.031	138.71	191.974	106.928	115.524
ENSDARG00000007485	epc2	17.427	19.506	21.347	19.65	17.147	16.169	21.184	15.754
ENSDARG00000007490	adrb1	3.565	4.934	5.536	4.495	5.165	5.174	5.231	4.673
ENSDARG00000007494	st3gal8	1.671	1.403	1.282	1.202	1.074	2.274	1.354	1.421
ENSDARG00000007496	ufl1	12.642	12.448	14.267	13.541	13.388	13.895	13.949	12.938
ENSDARG00000007523	kmt2e	46.468	52.172	52.697	49.598	50.003	50.201	53.18	48.639
ENSDARG00000007526	ndufs2	90.13	94.651	77.446	84.308	85.641	96.355	83.487	95.311
ENSDARG00000007531	zcchc9	3.801	4.464	4.206	5.25	5.011	4.978	4.85	3.916
ENSDARG00000007534	itln1	0.076	0.027	0.179	0.105	0.128	0	0.125	0.039
ENSDARG00000007553	opn4.1	181.238	202.806	170.311	174.472	109.175	118.049	135.047	123.468
ENSDARG00000007560	sema3bl	0.544	0.478	0.516	0.549	0.849	1.2	0.729	0.625
ENSDARG00000007561	cdh23	4.227	4.813	5.189	4.501	3.852	4.292	4.747	3.572
ENSDARG00000007566	appbp2	29.665	33.682	37.402	32.898	31.287	32.071	32.368	29.286
ENSDARG00000007576	crybb1l1	0.013	0	0.04	0	0	0.036	0	0.021
ENSDARG00000007582	olfcb1	0.032	0.155	0.337	0.083	0.013	0	0.013	0.012
ENSDARG00000007597	bloc1s4	9.491	7.235	11.14	8.726	8.62	10.84	8.62	8.902
ENSDARG00000007601	zmynd8	15.139	18.948	17.734	17.914	17.63	19.917	19.63	15.957
ENSDARG00000007603	stxbp2	11.188	10.094	13.13	13.214	12.111	12.391	12.219	10.878
ENSDARG00000007614	wwox	19.236	19.036	22.638	20.856	18.909	18.939	20.057	18.879
ENSDARG00000007624	gins1	1.378	0.977	1.106	0.793	0.644	1.57	1.293	0.744
ENSDARG00000007630	mkrn2	6.646	6.298	5.316	6.754	5.516	6.659	6.918	6.59
ENSDARG00000007639	cnot4b	14.096	17.945	14.928	14.042	13.599	15.716	14.966	13.579
ENSDARG00000007654	nsfa	156.897	148.746	154.078	154.912	145.11	154.139	149.082	157.983
ENSDARG00000007655	crybb1l3	0.214	0.185	0.259	0.535	0.181	0.157	0.599	0.1
ENSDARG00000007657	ccnh	8.601	9.212	9.991	11.763	9.994	10.47	9.27	8.598
ENSDARG00000007663	amph	131.857	121.405	127.816	140.56	145.079	148.083	138.105	145.728
ENSDARG00000007671	ghrb	0.295	0.987	0.27	1.756	0.464	0.773	0.752	0.428
ENSDARG00000007678	ttyh3b	73.117	79.814	86.352	66.132	92.301	87.001	75.117	87.951
ENSDARG00000007682	ppdpfa	2222.79	3229.65	2158.34	2245.65	2681.27	2305.72	2028.8	2210.04
ENSDARG00000007691	cul1b	28.256	26.044	32.698	32.352	28.37	28.387	28.247	27.673
ENSDARG00000007693	nfkbiab	19.615	8.819	25.721	33.586	18.384	22.943	24.043	30.001
ENSDARG00000007697	fabp7a	70.595	58.392	83.785	80.044	50.818	50.235	70.862	99.722
ENSDARG00000007708	nsa2	57.072	41.006	52.966	65.549	41.03	11.171	11.139	38.305
ENSDARG00000007709	adamts8a	0.165	0.223	0.501	0.646	0.333	0.625	1.771	0.55
ENSDARG00000007711	rab3il1	4.824	5.335	4.609	4.61	4.611	5.927	3.78	4.531
ENSDARG00000007715	lgsn	0.072	0.026	0.024	0	0	0.044	0	0.056
ENSDARG00000007720	sub1b	21.408	19.664	23.623	20.902	23.432	22.153	24.363	25.048
ENSDARG00000007722	nudt8	18.681	19.331	18.314	20.393	17.322	16.364	14.597	14.595
ENSDARG00000007723	efnb1	78.372	77.383	76.55	76.877	65.411	68.402	84.891	77.322
ENSDARG00000007727	rgl2	6.34	8.61	9.802	8.368	7.831	9.283	9.42	7.391
ENSDARG00000007734	stn1	1.368	1.24	1.271	2.389	1.974	2.34	2.134	2.17
ENSDARG00000007737	zyg11	12.635	13.322	15.001	13.263	13.221	12.754	13.801	12.678
ENSDARG00000007739	atp1a1a.2	0.1	0.036	0.338	0.278	0.071	0.046	0.028	0.039
ENSDARG00000007743	il15l	0.895	1.225	1.866	1.581	1.502	1.525	1.205	0.615
ENSDARG00000007744	tsr1	6.716	6.658	9.212	9.516	11.365	11.37	10.083	9.358
ENSDARG00000007745	uqcrfs1	46.177	49.261	48.301	45.293	41.802	47.575	47.566	48.133
ENSDARG00000007751	lmnl3	1.001	0.596	0.489	0.948	1.265	0.995	0.777	1.077
ENSDARG00000007753	cpne2	8.351	7.915	8.755	9.024	9.501	9.449	10.325	9.93
ENSDARG00000007755	wdr61	19.022	17.269	21.233	19.395	13.457	14.109	13.995	12.167
ENSDARG00000007760	spg21	8.406	9.773	9.337	8.681	9.919	9.19	9.621	8.485
ENSDARG00000007764	klhdc10	13.148	14.936	15.355	14.7	15.642	16.281	18.454	15.838
ENSDARG00000007769	sult5a1	0	0	0	0	0	0.051	0.046	0
ENSDARG00000007774	vash2	108.302	82.992	95.414	91.634	99.693	87.418	99.315	102.058
ENSDARG00000007783	blk	0.048	0.013	0.061	0.013	0.092	0.066	0.109	0.066
ENSDARG00000007786	tmx2b	28.185	29.052	29.596	26.376	27.798	28.686	28.058	26.968
ENSDARG00000007787	zgc:112965	0.038	0	0	0	0	0	0	0
ENSDARG00000007788	atp2b1b	221.059	231.281	223.892	251.46	211.931	209.208	204.895	212.873
ENSDARG00000007791	ppp2r1ba	174.42	170.605	159.461	167.571	185.01	176.801	182.325	179.147
ENSDARG00000007795	cst3	252.215	257.099	304.854	292.542	260.039	294.911	233.835	269.927
ENSDARG00000007804	gas6	16.892	35.731	29.254	15.01	37.438	30.075	13.983	29.412
ENSDARG00000007807	cyth3a	19.237	21.833	26.371	23.996	20.406	23.364	23.519	20.763
ENSDARG00000007808	zdhhc16a	4.868	4.794	5.771	5.016	5.077	5.723	5.646	5.284
ENSDARG00000007812	sp3b	25.348	26.719	28.685	26.562	24.452	26.129	28.207	23.592
ENSDARG00000007813	rnpepl1	3.097	3.3	3.067	3.276	2.741	3.136	2.297	2.625
ENSDARG00000007818	palm1b	11.417	11.463	15.864	15.37	11.933	10.366	15.908	11.602
ENSDARG00000007823	atf3	1.76	1.881	4.098	2.41	11.323	9.95	6.429	6.758
ENSDARG00000007824	camta1b	50.595	47.431	51.997	48.15	58.657	56.466	49.199	54.694
ENSDARG00000007825	map2k1	24.794	27.593	28.898	26.564	25.956	26.238	27.089	24.987
ENSDARG00000007836	ctsla	25.974	28.874	26.89	22.875	24.979	38.974	23.325	29.779
ENSDARG00000007842	MCHR2	0.089	0.124	0.09	0.186	0.097	0.117	0.147	0.07
ENSDARG00000007856	rtn4rl1a	35.09	50.14	35.951	35.34	28.762	34.836	32.667	36.245
ENSDARG00000007863	tra2a	23.667	24.583	29.569	27.027	25.126	25.872	28.277	23.51
ENSDARG00000007864	pimr195	0.078	0.805	1.149	0.531	0.1	0.108	0.517	0.184
ENSDARG00000007867	dazap2	126.362	128.908	144.653	130.76	124.847	124.903	134.393	116.953
ENSDARG00000007869	ehd3	25.426	24.74	27.825	25.024	31.77	30.879	31.479	32.41
ENSDARG00000007885	fancl	0.136	0.088	0.358	0.511	0.392	0.725	0.314	0.469
ENSDARG00000007886	slc35b2	7.721	9.829	8.702	7.443	7.784	8.154	8.097	7.346
ENSDARG00000007891	meox1	0	0	0	0.042	0	0.018	0	0
ENSDARG00000007892	pdcd2	5.37	6.148	6.224	6.252	5.912	6.761	5.56	4.755
ENSDARG00000007901	crnkl1	11.002	11.246	12.991	12.223	11.081	10.586	13.11	9.961
ENSDARG00000007906	lrp2b	0.019	0.004	0.027	0.157	0.105	0.202	0.032	0.073
ENSDARG00000007912	si:ch211-196i2.1	0.467	0.505	0.666	0.362	0.581	0.571	0.641	0.516
ENSDARG00000007916	xpnpep3	9.341	10.834	11.364	10.82	10.224	10.475	10.528	10.032
ENSDARG00000007918	ttc27	5.514	5.707	7.72	7.387	6.837	7.364	8.701	6.249
ENSDARG00000007923	ptpn1	11.814	12.976	13.318	13.633	14.215	15.722	14.087	13.426
ENSDARG00000007941	hmx4	48.595	48.274	49.95	51.288	46.452	53.286	54.538	52.817
ENSDARG00000007943	gabpb2a	7.855	7.796	8.177	8.149	8.38	8.537	9.193	6.755
ENSDARG00000007944	lhx1b	0	0	0	0	0	0	0	0
ENSDARG00000007950	itga11b	0.937	0.707	0.835	1.041	1.264	1.323	0.986	0.936
ENSDARG00000007955	iars1	14.281	15.222	19.463	16.84	23.423	26.566	22.114	22.246
ENSDARG00000007959	hibadhb	24.257	29.209	25.67	28.472	28.035	27.729	26.418	26.622
ENSDARG00000007960	hnrnpaba	50.994	52.502	54.283	54.441	55.842	57.132	58.309	54.71
ENSDARG00000007971	cks1b	1.505	1.107	1.401	1.192	1.122	1.105	1.986	1.555
ENSDARG00000007975	fth1b	66.552	58.855	67.039	69.132	66.692	68.611	68.962	61.383
ENSDARG00000007976	si:ch211-220f16.2	15.12	15.856	19.744	17.359	15.939	16.076	16.207	16.691
ENSDARG00000007982	onecut1	2.023	1.738	1.956	1.954	1.815	1.31	2.159	1.35
ENSDARG00000007988	masp2	0.04	0	0.061	0.146	0.051	0.037	0.115	0.11
ENSDARG00000007989	nedd8	60.166	68.378	59.234	63.078	62.731	64.277	56.728	69.713
ENSDARG00000007990	wt1b	0.04	0.258	0.121	0	0.236	0.037	0.098	0.156
ENSDARG00000007996	pou2f1b	20.463	24.301	24.115	21.461	22.634	22.606	25.36	21.009
ENSDARG00000008010	zgc:194189	1.091	1.111	1.039	1.606	1.033	1.472	1.429	1.608
ENSDARG00000008014	nudt17	8.838	9.242	9.073	15.003	12.585	9.828	12.438	7.689
ENSDARG00000008019	mxg	0.081	0.065	0.061	0.063	4.976	4.906	5.791	4.296
ENSDARG00000008020	med31	14.657	12.698	15.211	14.751	14.518	13.798	16.222	13.608
ENSDARG00000008022	kif18a	0.622	0.823	0.787	0.631	0.938	0.619	1.041	0.704
ENSDARG00000008026	niban2b	2.613	1.909	1.866	2.058	2.535	2.178	1.842	3.044
ENSDARG00000008029	mep1a.2	0.081	0.044	0.041	0	0.017	0.075	0.034	0.064
ENSDARG00000008030	myl9b	9.494	7.44	7.808	10.268	11.103	9.02	9.787	10.723
ENSDARG00000008032	sart3	40.792	33.188	35.288	41.654	41.376	45.012	41.311	36.287
ENSDARG00000008034	skib	115.542	93.716	129.948	130.359	165.33	158.205	140.751	143.289
ENSDARG00000008049	si:dkey-42i9.4	6.389	9.262	13.959	7.86	9.8	8.793	10.222	6.401
ENSDARG00000008060	scara3	2.03	1.919	3.071	2.098	1.98	2.567	1.519	3.044
ENSDARG00000008068	tma16	1.373	1.623	2.47	1.856	1.767	1.563	1.678	1.692
ENSDARG00000008075	illr4	0	0	0.057	0	0	0	0	0
ENSDARG00000008095	olfcd1	0	0	0	0	0	0	0	0
ENSDARG00000008097	srsf9	15.943	15.816	19.2	17.665	18.812	18.204	17.836	16.62
ENSDARG00000008098	ifit9	0.25	0.309	0.615	0.484	0.273	0	1.002	0.336
ENSDARG00000008100	slc7a10a	9.482	10.099	9.443	9.333	8.236	7.711	11.797	7.093
ENSDARG00000008105	mettl2a	6.594	6.607	6.632	6.719	6.382	6.841	6.86	6.247
ENSDARG00000008107	src	12.83	14.795	18.19	15.367	14.415	13.541	19.304	13.906
ENSDARG00000008119	si:ch211-195d17.2	21.755	18.84	24.128	24.059	23.307	23.099	23.203	21.774
ENSDARG00000008127	pcdh15b	113.859	133.416	137.544	132.065	118.94	118.817	126.516	105.953
ENSDARG00000008131	sox1b	0.093	0.135	0.094	0.097	0.053	0.114	0.154	0.122
ENSDARG00000008133	foxl1	0.178	0.193	0.15	0.309	0.075	0.136	0.318	0.116
ENSDARG00000008140	kcnab1a	15.552	18.208	19.438	17.75	12.259	12.01	13.737	15.8
ENSDARG00000008141	rbl1	2.797	2.243	3.74	3.62	2.452	2.625	3.845	2.151
ENSDARG00000008142	stxbp3	14.628	13.626	17.276	12.141	13.282	14.311	13.239	7.331
ENSDARG00000008153	serinc5	5.966	6.026	7.52	6.326	6.416	6.459	7.669	6.527
ENSDARG00000008155	sms	41.649	38.769	43.948	45.181	48.17	48.016	44.139	45.444
ENSDARG00000008164	btr33	0.172	0.253	0.9	0.407	0.278	0.315	0.309	0.244
ENSDARG00000008165	caspa	0.143	0.233	0.109	0.224	0.091	0.526	0.384	0.224
ENSDARG00000008170	dbnla	0.116	0.126	0.141	0.024	0.099	0.085	0.096	0.073
ENSDARG00000008174	hoxb1a	0	0	0	0	0	0	0	0
ENSDARG00000008182	si:ch73-111e15.1	0.033	0.036	0	0	0.112	0.091	0	0.129
ENSDARG00000008184	mia3	29.056	29.352	32.574	28.375	30.218	33.65	28.069	28
ENSDARG00000008186	syk	6.559	4.087	4.703	8.147	7.142	7.256	7.412	7.124
ENSDARG00000008188	sf1	68.433	83.33	79.568	74.887	76.779	75.295	84.338	67.307
ENSDARG00000008191	tmeff1a	6.619	5.412	6.073	7.021	7.729	7.698	7.395	6.567
ENSDARG00000008192	pank1a	16.159	14.431	13.021	15.367	16.578	17.878	14.497	17.199
ENSDARG00000008200	ugp2b	9.946	9.132	9.646	8.932	9.825	12.091	9.62	11.295
ENSDARG00000008203	pax1a	0	0.123	0.144	0.089	0.048	0.026	0.023	0
ENSDARG00000008209	myt1la	29.393	31.61	35.019	32.381	35.238	32.512	39.121	31.492
ENSDARG00000008212	kcnk13a	1	0.601	0.337	0.55	0.848	0.331	0.321	0.283
ENSDARG00000008218	znf410	17.849	20.128	19.792	23.173	20.731	18.089	22.933	19.278
ENSDARG00000008219	crygm4	2.105	1.822	2.023	2.634	2.944	1.739	2.778	2.472
ENSDARG00000008224	vps35	48.717	54.434	51.876	44.984	50.094	53.01	52.406	50.018
ENSDARG00000008235	cog5	7.376	7.933	8.408	8.141	8.705	8.896	7.972	8.548
ENSDARG00000008237	sars1	33.378	34.217	35.365	31.76	45.51	50.558	39.176	45.5
ENSDARG00000008238	manba	1.568	0.998	1.227	1.317	1.191	1.243	1.732	1.05
ENSDARG00000008239	mocs3	4.419	4.953	6.477	6.175	5.59	5.376	6.654	4.912
ENSDARG00000008243	cct8	20.137	23.457	21.81	21.365	25.983	27.663	24.462	25.373
ENSDARG00000008247	vezf1a	32.866	30.522	34.345	32.856	36.659	30.948	37.47	33.742
ENSDARG00000008249	ptchd4	9.255	10.246	11.923	9.961	8.29	7.776	10.612	8.916
ENSDARG00000008255	cnot6a	72.525	78.304	85.43	81.703	74.524	73.115	80.92	66.934
ENSDARG00000008263	mfsd4ab	0	0	0	0.029	0	0	0.046	0
ENSDARG00000008275	klhl24b	2.022	1.32	2.733	2.526	1.935	1.911	1.696	2.122
ENSDARG00000008278	rcor2	1.231	1.7	2.147	1.47	1.648	1.62	1.991	1.319
ENSDARG00000008279	map2k7	32.15	38.347	37.659	34.044	37.105	36.545	37.837	33.543
ENSDARG00000008287	fam114a1	1.021	0.842	0.885	0.938	1.03	1.093	1.023	0.932
ENSDARG00000008292	eif2s3	31.202	33.26	39.066	38.119	48.771	51.268	40.297	45.265
ENSDARG00000008305	hand2	0	0	0	0	0	0	0	0
ENSDARG00000008306	rdh5	1.778	3.148	7.318	3.048	3.654	4.475	1.444	2.352
ENSDARG00000008310	ip6k2a	596.93	469.807	635.38	706.612	523.685	485.221	476.905	577.465
ENSDARG00000008322	ambra1a	12.79	12.124	14.301	15.453	15.161	14.569	14.859	13.98
ENSDARG00000008329	asic1a	7.118	11.092	12.914	9.379	6.447	6.097	9.048	7.808
ENSDARG00000008333	znfl2a	0.096	0	0.049	0.2	0.203	0.088	0.158	0.038
ENSDARG00000008363	mcl1b	69.938	49.539	91.637	78.555	83.704	80.945	76.599	84.96
ENSDARG00000008370	csnk1da	162.915	167.521	179.427	177.492	219.746	225.649	178.897	171.211
ENSDARG00000008372	spred2b	9.32	10.576	11.069	10.439	10.85	10.995	14.5	8.466
ENSDARG00000008377	epn2	14.218	15.488	15.724	16.617	15.355	16.903	16.178	14.743
ENSDARG00000008380	brd7	18.785	18.48	18.678	20.86	21.962	23.169	22.295	21.368
ENSDARG00000008383	arpc1a	47.927	51.812	50.632	50.034	47.749	49.896	57.519	51.179
ENSDARG00000008384	hdac6	4.634	5.295	5.809	6.586	5.874	5.21	6.599	5.108
ENSDARG00000008388	mmp14b	1.68	1.644	2.674	1.881	1.874	2.392	2.395	1.886
ENSDARG00000008395	snupn	3.974	4.997	5.42	4.924	4.532	4.697	4.873	4.495
ENSDARG00000008396	ftr24	15.377	16.26	16.402	14.464	12.909	12.81	13.42	14.751
ENSDARG00000008398	cacna1c	15.357	17.581	17.149	15.262	15.495	15.911	17.507	15.947
ENSDARG00000008403	phospho1	1.87	2.365	2.371	2.197	1.853	1.789	1.586	2.165
ENSDARG00000008407	tspan7b	84.245	80.631	89.545	88.885	88.629	86.647	95.316	84.224
ENSDARG00000008413	atp11a	222.766	212.399	224.14	226.342	217.795	213.072	202.733	201.702
ENSDARG00000008414	exoc3l2a	0.108	0.293	0.246	0.338	0.092	0.124	0.178	0.191
ENSDARG00000008433	unc45b	0.202	0.125	0.306	0.316	0.147	0.37	0.345	0.305
ENSDARG00000008434	bcl2l1	58.81	54.481	62.843	64.772	67.331	66.465	70.274	63.527
ENSDARG00000008439	atxn10	5.826	5.606	6.479	7.315	7.337	6.586	7.273	6.147
ENSDARG00000008447	fkbp4	37.373	22.923	32.523	40.15	39.293	39.343	37.847	38.52
ENSDARG00000008450	pcolce2a	0.087	0.071	0.121	0.125	0.055	0.09	0.072	0.051
ENSDARG00000008454	cpeb1b	1.717	2.444	2.817	2.387	1.547	1.76	1.799	1.986
ENSDARG00000008457	faah2a	4.629	5.516	4.967	4.85	6.332	7.524	5.872	6.584
ENSDARG00000008461	anapc5	2.238	2.177	1.929	2.65	2.031	2.673	2.238	2.197
ENSDARG00000008472	apex2	3.326	3.316	4.007	3.586	3.702	3.62	3.697	3.164
ENSDARG00000008473	asb14a	0.099	0.258	0.161	0.083	0.05	0.109	0.098	0.171
ENSDARG00000008480	trmt61a	1.001	0.715	1.337	1.211	2.189	2.278	1.734	2.022
ENSDARG00000008485	lrp3	19.325	34.415	35.952	22.774	23.432	23.015	23.179	19.764
ENSDARG00000008487	dmd	59.888	71.592	71.418	65.28	61.995	55.89	56.798	49.752
ENSDARG00000008490	ltv1	10.561	10.482	13.508	15.633	12.577	13.688	14.227	11.877
ENSDARG00000008491	si:ch211-107o10.3	1.564	3.6	3.986	2.373	2.279	2.445	2.466	2.262
ENSDARG00000008494	myl6	8.029	11.763	10.94	9.589	9.71	8.368	9.578	8.862
ENSDARG00000008502	pno1	21.934	20.94	23.604	21.688	31.695	30.002	26.406	29.416
ENSDARG00000008503	glcci1a	32.334	41.607	36.531	37.778	37.785	37.461	36.038	29.123
ENSDARG00000008540	sox21b	0	0.044	0.082	0.126	0	0.037	0.067	0.095
ENSDARG00000008541	chia.4	0.628	0.731	0.684	0.604	0.389	0.443	0.398	0.416
ENSDARG00000008542	yod1	6.274	6.674	7.373	6.473	6.475	6.091	6.773	6.174
ENSDARG00000008548	arhgap12a	80.353	85.747	103.191	92.136	92.92	96.145	86.152	84.226
ENSDARG00000008551	pole3	14.368	13.062	15.54	14.438	18.117	15.208	17.738	17.106
ENSDARG00000008553	zgc:136872	0.13	0.141	0.132	0.181	0.184	0.318	0.125	0.017
ENSDARG00000008560	brap	22.006	26.337	28.655	25.178	21.033	21.98	20.721	20.603
ENSDARG00000008568	slc25a24	109.586	94.695	117.025	118.767	75.093	77.535	101.488	82.33
ENSDARG00000008573	fam20b	18.695	19.538	19.269	19.53	19.009	19.502	18.668	16.987
ENSDARG00000008575	lyst	44.773	51.021	50.081	47.361	51.089	53.516	52.914	47.441
ENSDARG00000008592	mtmr8	0.743	0.804	1.065	1.065	0.748	0.867	0.907	1.03
ENSDARG00000008593	nbas	23.438	22.552	25.869	25.339	26.945	26.495	26.95	24.513
ENSDARG00000008623	cops3	47.073	51.345	58.794	49.843	47.017	49.435	55.443	51.195
ENSDARG00000008637	mttp	0.034	0	0.023	0	0.076	0.021	0.009	0.026
ENSDARG00000008639	kifap3a	12.241	10.784	13.73	12.935	13.852	11.954	14.043	12.035
ENSDARG00000008660	coro1b	28.732	22.596	29.32	34.378	32.994	37.288	28.84	35.451
ENSDARG00000008662	fign	1.647	1.304	1.923	2.363	2.712	2.321	2.884	2.219
ENSDARG00000008678	snx3	15.595	18.473	16.097	16.379	16.317	17.32	17.34	16.48
ENSDARG00000008697	epas1a	5.351	4.09	6.266	5.79	4.369	5.777	6.867	5.301
ENSDARG00000008703	apeh	8.322	9.457	8.542	8.933	8.664	9.698	8.289	9.181
ENSDARG00000008706	paip2b	78.087	87.495	92.339	86.534	76.41	75.491	76.438	75.61
ENSDARG00000008720	lmo3	7.31	8.808	8.494	6.387	6.425	6.678	7.005	6.06
ENSDARG00000008723	prkcba	21.035	22.716	22.793	21.358	23.293	22.369	20.95	22.472
ENSDARG00000008727	ranbp3a	42.297	40.339	50.412	47.636	48.885	50.223	50.97	43.866
ENSDARG00000008732	zgc:66479	0.28	0.227	0.424	0.219	0.474	0.278	0.384	0.274
ENSDARG00000008735	atp6ap2	94.547	85.129	98.102	104.132	100.557	102.792	99.997	102.403
ENSDARG00000008740	esf1	3.931	2.926	2.323	5.234	4.057	5.214	5.039	3.077
ENSDARG00000008748	ube2na	91.071	99.221	93.801	88.044	89.466	90.032	90.418	84.971
ENSDARG00000008757	entpd6	13.61	14.688	15.367	13.09	13.908	14.03	13.969	13.181
ENSDARG00000008765	tmed5	4.224	5.02	3.806	4.332	4.226	4.49	4.15	4.336
ENSDARG00000008767	tle2b	24.604	20.591	22.014	26.469	40.53	38.744	43.856	37.189
ENSDARG00000008772	cacng1a	0.234	0.221	0.311	0.274	0.26	0.215	0.217	0.16
ENSDARG00000008784	prpf4ba	55.808	60.43	62.212	57.926	58.731	59.312	58.226	56.125
ENSDARG00000008785	dldh	59.61	65.744	60.729	60.902	59.903	68.06	65.438	66.801
ENSDARG00000008788	camk1gb	1360.51	1218.03	1271.44	1438.81	1124.12	1026.71	1145.97	1210.06
ENSDARG00000008790	actr3b	8.382	5.529	7.685	8.88	12.676	10.973	9.779	9.067
ENSDARG00000008796	her5	0	0	0	0.087	0	0	0	0.065
ENSDARG00000008803	marcksb	6.678	6.714	8.702	8.506	8.648	8.474	11.303	6.934
ENSDARG00000008805	orc3	1.235	1.193	1.495	1.931	1.551	1.457	2.128	1.208
ENSDARG00000008807	bokb	43.838	45.483	61.865	47.65	34.916	33.503	46.483	32.306
ENSDARG00000008808	eml2	14.35	10.133	19.216	16.317	14.065	15.654	17.137	14.813
ENSDARG00000008811	cmtm3	1.167	0.701	1.213	1.723	1.154	1.428	0.882	0.964
ENSDARG00000008816	glud1a	5.567	5.781	5.405	6.105	6.076	6.313	5.233	5.751
ENSDARG00000008818	hsf1	58.474	63.435	85.265	73.871	80.558	77.446	70.266	89.454
ENSDARG00000008829	chga	9.878	12.713	9.799	9.139	11.816	11.89	8.958	10.988
ENSDARG00000008832	neu1	11.148	11.731	14.966	13.876	12.768	13.111	13.094	12.427
ENSDARG00000008835	si:dkey-46g23.5	0	0	0	0	0	0	0	0
ENSDARG00000008840	hmbsa	0.701	0.759	0.667	0.776	0.847	1.112	0.964	0.932
ENSDARG00000008849	ptprq	0.916	0.641	0.888	1.196	1.024	0.996	0.502	0.946
ENSDARG00000008852	elp4	1.294	1.064	1.408	1.515	1.68	1.562	1.785	1.404
ENSDARG00000008858	cyp7b1	1.489	0.911	1.539	1.755	1.043	1.664	1.629	0.988
ENSDARG00000008859	mylipa	159.949	143.255	149.813	162.897	145.237	142.938	119.658	148.686
ENSDARG00000008861	tfap2e	7.26	8.386	6.923	7.136	6.491	6.732	9.577	5.273
ENSDARG00000008866	cabp4	233.523	253.643	258.391	273.245	257.085	311.423	185.848	277.761
ENSDARG00000008867	rap1b	22.305	21.957	26.663	27.083	24.3	28.856	22.56	23.148
ENSDARG00000008880	usp28	0.102	0.147	0.091	0.153	0.096	0.155	0.14	0.053
ENSDARG00000008884	hprt1	10.892	11.014	12.158	12.644	14.939	15.806	15.723	14.826
ENSDARG00000008886	msx1b	0.31	0.168	0.314	0.324	0.164	0.178	0.32	0.273
ENSDARG00000008890	ctns	3.677	3.36	4.406	4.131	4.326	3.996	3.916	4.359
ENSDARG00000008904	smarca2	21.526	19.49	23.165	27.902	28.091	26.394	29.454	22.729
ENSDARG00000008906	si:ch211-241e1.5	7.014	6.901	7.217	8.258	8.301	7.323	6.857	7.62
ENSDARG00000008912	slc8a2a	2.861	5.233	4.226	2.468	2.913	3.041	2.444	2.626
ENSDARG00000008920	mrpl53	10.048	9.511	7.905	8.002	10.88	10.628	9.208	11.142
ENSDARG00000008931	renbp	4.037	3.545	2.012	2.928	5.603	5.879	3.305	5.015
ENSDARG00000008936	sec11a	24.68	33.69	27.499	25.904	31.254	34.453	28.532	32.093
ENSDARG00000008946	ccdc127b	3.078	2.966	2.141	2.156	1.997	3.619	2.816	3.087
ENSDARG00000008947	rtf1	26.96	28.993	31.102	29.62	28.652	30.568	29.811	29.54
ENSDARG00000008948	pla2g3	0.621	1.963	3.115	0.946	0.627	0.679	0.512	0.598
ENSDARG00000008953	pofut1	2.783	3.705	3.609	3.534	3.81	3.503	3.854	3.239
ENSDARG00000008966	tbl1xr1b	19.042	23.44	29.334	22.589	22.437	20.904	22.359	20.536
ENSDARG00000008969	fgb	0.049	0.026	0.025	0.026	0.021	0	0.02	0.038
ENSDARG00000008976	mdn1	12.714	12.817	16.604	16.435	15.886	16.048	16.739	14.78
ENSDARG00000008979	golga1	15.219	19.911	22.36	16.953	15.774	17.641	15.189	16.401
ENSDARG00000008982	casq2	0.599	0.188	0.509	0.585	0.508	0.532	0.303	0.394
ENSDARG00000008983	sh3glb2a	15.208	15.409	15.237	15.428	14.379	14.794	15.623	13.771
ENSDARG00000008986	e2f7	0.967	0.759	1.262	1.008	3.555	3.677	2.186	2.734
ENSDARG00000009001	pdia6	18.583	18.476	16.162	16.266	18.274	23.186	17.208	21.103
ENSDARG00000009014	col11a1b	0.748	0.866	0.704	0.794	0.816	0.926	0.709	0.703
ENSDARG00000009018	rhbg	33.555	33.366	34.638	36.096	28.198	32.232	26.584	32.885
ENSDARG00000009020	cnr1	2.956	3.117	4.012	3.199	3.266	3.982	3.734	3.427
ENSDARG00000009021	chrna1	0.291	0.236	0.221	0.329	0.246	0.4	0.38	0.341
ENSDARG00000009023	ankrd28b	10.828	12.194	11.668	11.906	11.442	11.105	11.766	10.297
ENSDARG00000009026	ank2a	32.226	34.9	37.49	33.562	31.473	33.502	33.368	32.924
ENSDARG00000009031	tnikb	22.668	25.917	32.84	25.813	26.882	27.247	31.534	23.439
ENSDARG00000009040	si:ch73-141c7.1	256.302	225.919	250.187	247.114	151.843	153.982	197.089	196.297
ENSDARG00000009046	nphp1	5.13	7.16	7.066	6.924	6.191	8.574	7.253	7.637
ENSDARG00000009074	cbr4	6.356	7.446	8.559	7.978	7.068	6.39	8.514	6.845
ENSDARG00000009079	BX296551.1	0.1	0.036	0.034	0.035	0	0.061	0.028	0.104
ENSDARG00000009087	cd74a	21.88	14.935	27.533	35.484	26.562	30.951	42.212	32.621
ENSDARG00000009094	gata2b	0.028	0.061	0	0	0	0	0	0
ENSDARG00000009106	serinc1	242.035	189.614	219.184	242.325	240.465	248.865	217.823	240.991
ENSDARG00000009113	pigc	4.302	5.329	5.299	3.834	5.027	4.902	5.694	4.073
ENSDARG00000009123	sele	0.108	0.013	0.024	0.325	0.091	0.165	0.168	0.009
ENSDARG00000009131	slc10a4	0.103	0.111	0.069	0.249	0.087	0.157	0.085	0.161
ENSDARG00000009133	myo1eb	0.577	0.758	1.154	0.602	0.664	0.732	0.488	0.818
ENSDARG00000009134	hlx1	1.076	0.442	0.939	2.709	1.95	1.601	2.357	1.83
ENSDARG00000009136	tp53bp2a	8.161	10.326	9.621	8.816	9.417	9.238	7.929	8.182
ENSDARG00000009142	ppp1r13bb	65.799	73.928	77.305	85.891	75.524	79.982	77.2	63.8
ENSDARG00000009153	pla2g1b	0.026	0	0	0	0	0	0	0
ENSDARG00000009160	kmo	5.1	4.222	8.632	7.053	5.138	4.799	5.987	6.66
ENSDARG00000009161	ftr55	0	0	0.175	0	0	0	0	0
ENSDARG00000009169	mob1ba	19.592	20.756	20.519	21.572	21.645	23.721	21.301	20.553
ENSDARG00000009170	ctr9	14.897	18.076	18.735	16.156	17.05	15.934	16.593	16.206
ENSDARG00000009178	zfand1	5.404	5.956	4.59	4.571	5.487	5.239	5.13	5.307
ENSDARG00000009194	col16a1	3.405	3.762	2.327	3.55	3.545	4.429	2.337	3.126
ENSDARG00000009196	anxa3a	0.084	0.136	0.381	0	0.142	0.077	0.172	0.033
ENSDARG00000009208	prkcda	3.801	3.886	6.036	5.211	2.545	3.714	3.699	3.823
ENSDARG00000009209	slc9a6a	27.552	28.033	30.575	32.232	30.355	29.546	28.007	27.644
ENSDARG00000009212	ppiaa	137.751	157.517	162.127	163.038	159.466	161.288	162.17	160.132
ENSDARG00000009214	mfsd13a	17.24	17.794	20.38	19.368	20.067	19.607	20.46	18.28
ENSDARG00000009215	zgc:112437	0.257	0.611	0.831	0.054	0.261	0.66	0.085	0.603
ENSDARG00000009217	tom1l2	64.292	71.027	68.554	72.322	76.326	76.435	69.515	66.157
ENSDARG00000009218	mars2	4.438	4.57	6.22	3.819	5.03	5.054	4.586	2.888
ENSDARG00000009242	fev	0.069	0.037	0	0.036	0	0.094	0.085	0.054
ENSDARG00000009250	etfb	21.063	20.977	18.969	22.415	23.957	26.34	19.8	22.065
ENSDARG00000009252	napepld	4.21	4.251	4.101	3.869	4.414	4.521	4.527	4.54
ENSDARG00000009253	rtraf	10.52	10.211	11.71	11.969	11.479	12.341	12.122	11.693
ENSDARG00000009262	FAR2	18.803	16.673	20.513	21.164	23.249	19.047	28.715	16.085
ENSDARG00000009266	uevld	6.273	6.666	6.795	6.511	6.022	7.131	5.837	6.062
ENSDARG00000009267	zgc:136439	1.084	1.849	1.476	1.651	1.66	1.224	1.753	1.598
ENSDARG00000009273	ppm1da	10.834	10.488	12.269	11.225	9.541	10.412	10.832	9.896
ENSDARG00000009280	smyd1a	0.105	0.14	0.066	0.059	0.096	0.067	0.053	0.089
ENSDARG00000009281	dnm1b	34.567	36.966	40.358	36.169	34.835	37.436	41.21	30.891
ENSDARG00000009285	rpl15	31.229	37.332	38.223	36.72	39.704	41.68	46.414	38.457
ENSDARG00000009299	dusp8a	223.362	219.716	226.621	230.497	233.74	228.015	221.184	223.938
ENSDARG00000009311	pvalb6	11.261	13.16	11.145	10.146	8.218	10.748	11.409	9.114
ENSDARG00000009313	napsa	1.02	1.034	1.827	1.861	1.567	1.813	1.507	1.696
ENSDARG00000009315	clgn	49.619	53.354	53.423	54.751	63.025	65.289	55.738	62.031
ENSDARG00000009336	aif1l	53.703	41.895	51.34	56.309	55.015	55.006	54.573	61.037
ENSDARG00000009341	nrap	0	0	0.023	0.016	0	0.007	0.013	0
ENSDARG00000009342	txndc5	13.833	16.912	17.061	16.638	18.855	20.117	16.568	16.718
ENSDARG00000009346	caprin1a	32.303	37.357	33.267	34.101	39.538	41.107	37.645	37.283
ENSDARG00000009350	atg3	19.663	20.921	22.052	22.729	23.032	22.738	18.888	21.755
ENSDARG00000009351	fgf6a	1.887	2.004	1.839	1.609	2.093	2.707	2.376	1.745
ENSDARG00000009372	diras1b	11.253	9.198	18.296	21.465	6.357	8.49	6.737	14.027
ENSDARG00000009386	mpp4l	13.158	14.325	14.795	14.353	14.672	16.14	14.461	14.809
ENSDARG00000009387	robo4	0.407	0.223	0.315	0.296	0.411	0.491	0.366	0.48
ENSDARG00000009390	npl	2.709	2.486	3.719	3.707	2.705	3.173	2.653	2.764
ENSDARG00000009401	vcanb	1.549	0.91	1.13	1.771	1.406	1.566	1.271	1.564
ENSDARG00000009402	si:ch211-210b2.2	0.123	0.191	0.268	0.257	0.179	0.162	0.131	0.11
ENSDARG00000009418	mef2cb	57.809	78.118	94.975	51.735	104.473	95.812	87.478	74.169
ENSDARG00000009430	tmem30c	0.157	0.183	0.171	0.126	0.204	0.122	0.209	0.208
ENSDARG00000009436	ubxn7	14.202	16.78	17.208	16.171	15.781	13.897	15.552	14.945
ENSDARG00000009438	myog	0.09	0.043	0.213	0.125	0.059	0.156	0.041	0.031
ENSDARG00000009443	zgc:92137	0.829	0.825	1.174	0.691	0.955	1.369	0.656	0.701
ENSDARG00000009447	atp5mc3b	192.098	209.824	187.374	191.461	196.925	222.677	232.619	219.235
ENSDARG00000009459	slc35e4	15.302	17.647	15.648	17.232	21.143	19.67	19.068	15.95
ENSDARG00000009466	rgs9bp	47.17	31.633	37.551	47.747	54.989	55.498	43.99	46.393
ENSDARG00000009470	hnf1a	0.019	0.04	0.019	0.019	0.047	0.017	0	0
ENSDARG00000009471	nid2b	0	0	0.027	0.028	0.034	0.074	0.022	0
ENSDARG00000009472	med19b	11.363	12.089	12.918	11.65	13.091	12.106	14.018	12.569
ENSDARG00000009473	ppardb	21.498	15.797	17.673	22.71	17.045	21.037	17.918	20.12
ENSDARG00000009477	prkar2ab	59.146	62.142	48.02	56.422	56.844	57.678	58.866	62.141
ENSDARG00000009480	pdcl	47.358	48.92	52.828	51.367	53.928	57.034	54.907	52.577
ENSDARG00000009482	slc38a8a	0.597	0.808	0.68	0.662	0.791	3.084	0.462	0.526
ENSDARG00000009484	arf1	8.334	7.83	12.403	10.657	10.391	14.039	10.551	11.186
ENSDARG00000009488	gipc2	24.97	23.779	27.462	26.033	27.177	28.768	23.238	24.711
ENSDARG00000009493	MAP3K13	129.302	168.501	137.119	169.957	158.84	172.636	166.8	148.371
ENSDARG00000009494	xrcc1	5.117	5.842	5.405	5.323	4.98	5.049	5.268	4.724
ENSDARG00000009499	syne1a	132.849	120.227	140.897	128.284	179.659	152.997	136.187	150.681
ENSDARG00000009505	prelid3b	60.504	58.579	62.978	79.429	46.747	53.685	50.093	54.818
ENSDARG00000009511	tnfa	0	0	0	0	0	0	0	0
ENSDARG00000009524	rnf150b	26.616	19.162	21.411	23.848	23.35	24.636	24.111	21.098
ENSDARG00000009525	tial1	45.7	40.087	45.351	47.86	44.652	48.949	47.716	39.153
ENSDARG00000009534	wls	21.476	19.169	20.779	18.134	17.979	20.403	14.685	19.206
ENSDARG00000009544	cldnb	0.1	0.162	0.505	0.52	0.212	0.366	0.206	0.039
ENSDARG00000009549	ubr4	65.17	74.132	71.047	67.605	70.124	71.315	72.794	64.998
ENSDARG00000009550	foxi3b	0	0.032	0.12	0.062	0	0	0	0
ENSDARG00000009553	gng3	54.913	58.407	63.143	58.348	57.481	60.866	66.772	54.535
ENSDARG00000009557	wrap73	13.103	11.568	11.068	14.267	15.822	13.827	12.245	13.92
ENSDARG00000009567	spegb	3.36	3.915	4.368	3.918	3.597	3.941	4.836	2.999
ENSDARG00000009568	ca10b	17.603	19.043	22.466	23.213	16.016	15.645	18.022	16.154
ENSDARG00000009585	papola	37.612	39.966	51.115	40.059	38.804	37.83	41.07	38.907
ENSDARG00000009594	nr1d2b	243.395	267.835	280.245	260.441	217.6	206.776	242.922	210.259
ENSDARG00000009607	ccnc	13.649	13.375	14.126	14.152	14.675	15.804	14.158	14.079
ENSDARG00000009610	rgs12a	5.536	6.674	7.34	6.302	7.646	6.98	10.503	7.682
ENSDARG00000009612	chia.3	0	0	0	0	0	0	0	0
ENSDARG00000009624	CABZ01027646.1	2.782	2.338	2.671	2.204	1.601	1.785	2.247	1.912
ENSDARG00000009626	nrbp2b	20.347	17.164	26.188	30.832	32.6	30.333	35.257	27.383
ENSDARG00000009629	unc119.1	11.891	10.976	13.772	13.37	11.96	11.869	11.907	11.531
ENSDARG00000009637	rcvrn3	549.08	503.574	681.442	708.372	585.449	509.957	698.431	577.683
ENSDARG00000009640	psmb1	42.358	51.217	44.329	42.019	50.662	55.93	55.738	47.665
ENSDARG00000009653	lhfpl2a	0.115	0.496	0.464	0.279	0.357	0.211	0.347	0.239
ENSDARG00000009657	fgfr1op2	10.949	10.479	11.408	10.613	12.162	12.362	11.021	10.331
ENSDARG00000009673	si:ch211-197g15.6	0.063	0.034	0	0.033	0.08	0.058	0.052	0.025
ENSDARG00000009677	dlg1	59.316	56.419	75.174	63.895	60.104	57.256	74.477	55.228
ENSDARG00000009681	med27	8.328	9.591	7.492	8.682	8.619	9.684	10.192	8.471
ENSDARG00000009685	ppa2	5.3	5.124	5.582	5.77	5.604	5.207	5.376	4.601
ENSDARG00000009689	daam1b	23.885	27.618	31.018	34.092	32.292	37.808	28.058	28.718
ENSDARG00000009693	llgl1	14.393	15.54	16.387	13.894	13.988	16.327	12.68	15.553
ENSDARG00000009702	ascl1b	0.307	0.205	0.251	0.308	0.281	1.183	0.985	0.352
ENSDARG00000009724	rpn2	41.959	41.845	46.77	45.165	45.444	49.985	51.002	46.756
ENSDARG00000009727	twf2b	0.06	0.131	0.163	0.084	0.137	0.129	0.066	0.047
ENSDARG00000009733	kif21b	25.813	21.927	33.03	23.994	38.529	25.51	26.922	30.406
ENSDARG00000009735	gigyf2	45.897	52.631	59.972	51.702	49.107	47.091	48.819	42.906
ENSDARG00000009738	cacnb4a	12.916	15.932	17.034	15.354	12.005	12.286	15.24	12.05
ENSDARG00000009740	ppp1r7	41.289	40.424	43.447	42.855	45.964	44.056	41.666	39.884
ENSDARG00000009743	efhc1	0.202	0.194	0.136	0.164	0.266	0.288	0.129	0.14
ENSDARG00000009745	fbxw2	13.764	14.44	15.946	14.65	13.97	15.654	15.8	12.953
ENSDARG00000009748	dffb	6.043	5.365	7.251	6.691	5.157	5.545	6.599	5.774
ENSDARG00000009753	sf3b6	46.574	47.19	54.681	49.249	53.705	52.578	53.259	48.497
ENSDARG00000009754	zc3h11a	55.159	60.799	66.24	58.95	60.179	61.552	63.449	54.52
ENSDARG00000009764	srek1	43.706	41.204	43.376	45.688	48.428	44.852	46.305	45.72
ENSDARG00000009771	ppme1	54.334	54.578	57.524	58.954	60.432	62.664	57.964	59.182
ENSDARG00000009779	mcl1a	27.142	22.87	33.445	28.378	36.13	37.212	28.239	32.266
ENSDARG00000009782	myh11a	0.91	0.631	0.747	1.143	0.56	1.092	0.911	0.791
ENSDARG00000009783	slc49a4	11.295	11.087	10.622	11.775	12.11	11.589	10.044	12.428
ENSDARG00000009796	klc1a	78.074	74.273	83.787	83.481	85.15	94.448	85.705	82.51
ENSDARG00000009806	smfn	7.174	7.377	7.435	8.264	8.481	8.573	6.501	7.175
ENSDARG00000009822	her4.4	0.231	0.536	0.468	0.276	0.448	0.424	0.463	0.181
ENSDARG00000009823	pou3f1	5.7	5.27	5.434	5.942	5.01	5.778	6.654	5.727
ENSDARG00000009825	mmp23bb	3.804	3.838	4.106	4.084	2.646	3.776	3.23	3.221
ENSDARG00000009830	hdlbpa	56.401	65.378	68.657	64.425	63.039	67.832	61.793	64.471
ENSDARG00000009837	agk	12.167	11.547	12.6	14.776	14.39	16.276	15.309	15.053
ENSDARG00000009839	fam117bb	4.45	4.078	3.698	4.462	4.539	5.409	4.932	5.035
ENSDARG00000009844	dusp23a	0.099	0.16	0.199	0.206	0.543	0.226	0.244	0.154
ENSDARG00000009851	wdr41	18.967	11.754	15.929	17.257	18.256	16.345	18.718	16.4
ENSDARG00000009862	dcps	3.477	3.497	3.429	3.352	3.628	3.655	4.063	3.583
ENSDARG00000009864	ddx55	3.419	3.012	5.36	5.117	4.615	3.563	4.954	4.282
ENSDARG00000009868	dcaf11	28.69	27.196	33.905	33.802	33.648	32.432	30.851	28.524
ENSDARG00000009870	mapk8b	77.42	74.225	68.553	82.925	95.297	93.651	85.172	72.435
ENSDARG00000009871	snrpc	16.091	17.734	19.751	17.467	16.19	18.525	20.825	17.454
ENSDARG00000009874	cyp2k6	0.106	0	0	0	0.03	0	0.029	0
ENSDARG00000009881	ier5	50.833	37.789	63.434	69.263	42.573	36.869	54.238	50.398
ENSDARG00000009885	sult3st1	0.021	0.046	0.128	0.066	0.071	0.212	0.104	0.082
ENSDARG00000009886	rnf114	20.056	17.054	16.876	19.86	18.926	18.805	16.757	17.926
ENSDARG00000009899	znf385a	67.722	83.412	64.37	60.868	59.023	62.033	62.321	61.608
ENSDARG00000009901	slc38a5a	667.667	607.087	726.051	739.041	591.112	646.171	577.976	664.718
ENSDARG00000009922	dmbx1a	13.238	18.297	13.137	13.241	8.39	9.245	13.887	8.688
ENSDARG00000009930	cadm2a	30.713	31.79	36.947	31.262	34.409	31.283	34.711	31.88
ENSDARG00000009939	micu2	0.55	0.732	1.049	1.015	0.484	1.204	0.663	0.464
ENSDARG00000009941	erc1a	38.018	38.905	43.635	39.575	37.307	36.572	40.048	36.479
ENSDARG00000009942	cdc6	0.328	0.274	0.784	0.513	0.379	0.342	0.664	0.397
ENSDARG00000009949	fndc4b	2.435	3.382	3.46	2.48	2.563	3.606	2.625	3.076
ENSDARG00000009950	edf1	29.942	34.975	38.395	39.849	41.975	41.161	38.047	34.613
ENSDARG00000009953	med14	6.871	8.693	8.077	7.521	6.616	7.478	8.7	6.496
ENSDARG00000009958	cbl	19.449	22.656	21.074	20.347	19.406	21.036	23.164	20.018
ENSDARG00000009961	rundc3b	4.8	4.503	4.794	5.638	5.716	4.711	5.162	4.732
ENSDARG00000009978	icn	38.062	11.137	12.331	26.69	25.598	48.098	26.81	52.692
ENSDARG00000009982	fam199x	42.072	42.757	47.218	48.691	47.004	46.244	46.293	42.753
ENSDARG00000010002	gna11a	31.336	34.665	36.074	34.057	30.435	33.334	34.08	28.599
ENSDARG00000010008	vim	32.28	24.48	28.356	23.715	17.691	23.488	24.858	28.102
ENSDARG00000010010	trim13	38.142	37.355	40.247	38.708	41.424	37.119	43.134	37.256
ENSDARG00000010018	qki2	31.118	22.981	28.034	29.24	28.497	33.767	31.172	30.884
ENSDARG00000010021	grpel1	20.806	20.642	22.446	19.893	23.812	25.237	21.938	24.604
ENSDARG00000010023	CU856539.1	264.356	246.747	245.104	263.182	266.957	248.907	292.605	238.009
ENSDARG00000010029	spon1a	13.905	15.596	15.798	13.87	11.544	13.342	15.591	14.078
ENSDARG00000010031	ssh1b	18.645	24.07	22.928	23.577	17.17	16.302	20.191	16.817
ENSDARG00000010032	cmtm7	0.562	0.405	0.426	0.341	0.833	0.687	0.579	0.549
ENSDARG00000010035	engase	6.016	5.873	6.067	6.1	6.948	6.513	5.642	6.102
ENSDARG00000010042	dnm1a	251.476	238.151	259.585	272.261	237.752	235.652	241.655	233.217
ENSDARG00000010047	neu3.2	0.22	0.596	0.111	0.957	1.151	1.213	0.515	0.517
ENSDARG00000010051	ufd1l	37.994	45.947	41.748	40.801	47.801	41.737	41.739	38.468
ENSDARG00000010052	ndrg3b	23.752	24.326	24.188	26.205	26.806	27.629	27.271	25.709
ENSDARG00000010059	itpkb	0.444	0.373	0.449	0.668	0.404	0.467	0.461	0.399
ENSDARG00000010070	adam9	24.474	27.961	26.642	27.127	27.233	25.414	23.999	24.745
ENSDARG00000010075	PTCHD3	13.347	15.096	15.565	17.566	15.354	16.751	17.899	13.232
ENSDARG00000010078	nup133	9.455	9.64	9.075	10.44	9.523	9.604	10.762	8.76
ENSDARG00000010083	rbfox3a	9.843	10.971	11.405	9.645	9.626	10.537	11.909	10.671
ENSDARG00000010085	p4ha2	4.754	4.051	5.829	3.239	7.157	7.188	3.855	5.633
ENSDARG00000010096	slc1a6	0.106	0.2	0.213	0.22	0.313	0.557	0.261	0.578
ENSDARG00000010097	f9a	0.193	0.174	0.065	0.168	0.354	0.413	0.212	0.201
ENSDARG00000010098	pank1b	19.125	18.932	17.021	20.679	22.934	28.978	18.992	24.121
ENSDARG00000010108	bri3bp	39.01	42.806	40.281	43.847	40.678	41.853	48.719	40.752
ENSDARG00000010113	ndufb8	79.583	97.426	87.689	69.651	64.271	78.269	77.534	77.853
ENSDARG00000010130	smpdl3b	0	0	0	0.033	0.053	0.029	0	0
ENSDARG00000010132	dacha	11.808	12.127	13.776	11.669	11.889	10.85	15.15	10.901
ENSDARG00000010137	ldb1a	41.849	44.128	48.6	46.181	49.236	53.968	49.445	48.757
ENSDARG00000010144	plppr3a	3.675	4.1	5.532	4.661	3.862	3.571	7.016	3.51
ENSDARG00000010145	tor4aa	0.294	0.212	0.337	0.266	0.382	0.324	0.259	0.23
ENSDARG00000010146	cpa2	2.39	3.879	4.335	3.437	0.105	0	0.068	0
ENSDARG00000010149	atp5fa1	458.72	514.816	467.401	459.363	481.3	516.786	490.34	498.113
ENSDARG00000010154	vstm4a	0.113	0.073	0.023	0.094	0.019	0.042	0.019	0.106
ENSDARG00000010155	abi1a	26.655	27.62	29.854	27.591	23.516	29.517	19.444	30.684
[truncated: 30,812 more rows]

## Sheet: Cep290_vs_Wildtype_FoldChanges
GeneID	Symbol	baseMean	log2FoldChange	lfcSE	stat	pvalue	FDR
[truncated: 32,520 more rows]

[truncated: 1 more sheets: SampleIDs]
