# Supplementary material for: Comparative analysis of transcriptional changes in zebrafish cep290 and bbs2 mutants by RNA-seq reveals upregulation of inflammatory and stress-related pathways
Source: Front Mol Neurosci. 2023 May 24;16:1148840. doi: 10.3389/fnmol.2023.1148840 (PMC10244513; doi:10.3389/fnmol.2023.1148840)
Supplement: Supplementary file 2 [file Table_2.XLSX]

## Sheet: RawGeneCounts
GeneID	Symbol	bbs2_WT1	bbs2_WT2	bbs2_WT3	bbs2_WT4	bbs2_HO1	bbs2_HO2	bbs2_HO3	bbs2_HO4
ENSDARG00000103202	CR383668.1	0	7	10	2	2	3	4	1
ENSDARG00000009657	fgfr1op2	64	82	129	78	120	126	133	105
ENSDARG00000096472	AL845295.2	0	0	0	0	1	0	0	0
ENSDARG00000096156	si:dkey-21h14.12	1	0	0	0	0	0	0	0
ENSDARG00000076160	si:dkey-285e18.2	0	0	0	0	0	0	0	0
ENSDARG00000117163	znf1114	12	14	13	37	24	21	27	14
ENSDARG00000096187	si:dkey-21h14.10	0	0	0	1	0	0	0	0
ENSDARG00000076014	ERC1	427	534	524	593	616	686	743	488
ENSDARG00000098876	si:dkey-199m13.5	20	15	13	7	24	28	18	20
ENSDARG00000031930	erc1b	2	3	0	6	4	2	4	2
ENSDARG00000096435	AL845295.1	0	0	0	0	0	0	0	0
ENSDARG00000103471	si:dkey-199m13.4	2	2	6	3	10	1	9	7
ENSDARG00000093665	si:dkey-285e18.5	3	5	5	5	1	2	3	2
ENSDARG00000098144	si:dkey-285e18.6	0	2	0	0	0	0	0	0
ENSDARG00000093658	tm7sf3	120	137	192	183	294	286	255	180
ENSDARG00000095324	galnt8b.2	0	0	0	0	1	0	0	0
ENSDARG00000098510	zgc:174650	0	1	0	0	0	0	0	0
ENSDARG00000021336	pax4	0	0	0	0	0	0	0	0
ENSDARG00000094646	dyrk2	1465	2101	2392	1923	923	1184	1384	754
ENSDARG00000021595	lhfpl3	727	1012	997	912	995	980	1187	726
ENSDARG00000096039	BX784029.1	0	0	0	0	0	0	0	0
ENSDARG00000096153	si:dkey-21h14.9	0	0	0	1	0	2	0	0
ENSDARG00000095200	si:ch211-197e7.1	2	0	0	1	0	2	6	0
ENSDARG00000096463	si:dkeyp-82h4.1	2	0	1	3	1	1	1	2
ENSDARG00000102062	si:dkeyp-82h4.3	6	10	6	0	12	20	15	6
ENSDARG00000090116	znf1136	8	3	16	13	14	19	21	20
ENSDARG00000102464	wnt5b	4	15	13	22	6	18	21	10
ENSDARG00000095149	znf1062	1	1	0	1	4	0	0	2
ENSDARG00000092714	si:ch211-266a5.12	0	0	0	0	0	0	0	0
ENSDARG00000112103	si:dkey-16p19.1	0	0	0	0	0	0	0	0
ENSDARG00000096462	BX571664.1	0	0	0	0	0	1	1	0
ENSDARG00000045801	fbxl14b	78	118	94	86	148	117	169	86
ENSDARG00000096855	BX649324.2	0	0	0	0	0	0	0	0
ENSDARG00000104074	znf1052	3	5	0	0	5	4	1	1
ENSDARG00000097754	CR749763.5	1	0	1	3	2	3	4	0
ENSDARG00000095103	CR749763.4	0	0	0	0	0	0	0	1
ENSDARG00000015623	ada2b	0	4	4	3	8	27	16	14
ENSDARG00000101202	CU302413.1	0	1	0	0	0	0	0	0
ENSDARG00000102559	si:dkey-16p19.5	0	2	2	4	0	0	3	1
ENSDARG00000030694	atp6v1e1b	541	779	716	732	856	944	1150	864
ENSDARG00000093168	CR749763.2	0	1	0	0	1	0	1	0
ENSDARG00000093983	CR749763.3	0	0	0	0	1	0	2	4
ENSDARG00000030598	nampta	171	266	266	220	332	324	318	233
ENSDARG00000092097	CR749763.1	0	0	0	0	0	0	0	0
ENSDARG00000113342	CR749763.6	0	0	0	0	2	1	0	1
ENSDARG00000097811	BX324126.1	0	0	0	0	0	0	0	0
ENSDARG00000116640	CR749763.7	0	0	0	0	2	0	0	0
ENSDARG00000113663	BX649423.2	0	0	0	0	0	0	0	0
ENSDARG00000101775	zgc:172014	12	3	9	17	0	9	25	0
ENSDARG00000112642	BX649423.1	0	0	0	0	0	0	2	1
ENSDARG00000090160	zgc:173709	5	5	8	2	14	19	6	7
ENSDARG00000045758	cracr2ab	0	4	3	0	5	2	2	3
ENSDARG00000096491	si:ch211-73m21.1	0	0	0	0	2	0	0	0
ENSDARG00000097971	BX957251.1	1	0	0	0	0	0	0	0
ENSDARG00000045760	prmt8b	143	205	162	167	199	211	192	151
ENSDARG00000096484	si:ch211-181p13.2	0	0	0	0	0	0	0	0
ENSDARG00000031346	rbm17	91	123	137	97	147	106	155	108
ENSDARG00000024211	ifng1	0	0	0	0	0	0	0	0
ENSDARG00000096461	CR382294.1	0	0	1	1	0	1	1	0
ENSDARG00000099327	zgc:174944	4	1	5	2	6	0	1	2
ENSDARG00000017661	braf	788	1012	951	925	889	951	1145	676
ENSDARG00000007523	kmt2e	1369	1815	1648	1501	1582	1944	2239	1334
ENSDARG00000045671	ifng1r	0	0	0	0	0	0	0	0
ENSDARG00000045672	il26	0	0	0	0	0	0	0	0
ENSDARG00000098115	si:dkey-178j11.5	1	4	3	1	6	6	4	0
ENSDARG00000091561	si:dkey-156k2.4	2	3	4	3	6	6	0	2
ENSDARG00000026839	med21	14	23	40	23	42	45	45	31
ENSDARG00000088961	si:dkey-16p19.5	0	0	0	0	0	2	2	1
ENSDARG00000089179	si:dkey-16p6.1	36	69	60	88	72	59	80	56
ENSDARG00000093424	znf1135	3	3	3	6	11	2	8	6
ENSDARG00000101374	si:dkey-11n14.1	0	3	1	0	4	2	3	1
ENSDARG00000088616	si:ch211-152l15.2	2	0	11	3	13	4	6	6
ENSDARG00000045544	hgfa	9	15	1	12	5	8	5	6
ENSDARG00000115818	znf1099	0	0	1	1	1	2	1	6
ENSDARG00000077356	sypl1	2	3	0	5	24	43	21	47
ENSDARG00000045673	il22	2	12	11	8	10	9	7	6
ENSDARG00000097907	CU928083.1	36	65	76	83	71	49	55	45
ENSDARG00000012684	atp2b1a	1398	1860	1917	1925	1930	2053	2374	1284
ENSDARG00000093557	BX842699.1	4	3	1	3	3	7	4	4
ENSDARG00000092583	si:dkey-16p19.5	2	13	10	12	5	16	10	8
ENSDARG00000101849	adipor2	1015	1153	1590	1871	1146	1475	1827	1046
ENSDARG00000091477	znf1066	4	1	1	2	1	1	5	1
ENSDARG00000113005	si:dkey-47k16.4	4	1	1	0	2	2	2	0
ENSDARG00000045675	mdm1	360	597	550	425	286	450	716	334
ENSDARG00000096065	si:dkey-156k2.7	0	2	0	0	0	0	0	1
ENSDARG00000099699	BX649620.1	0	0	0	0	0	1	1	0
ENSDARG00000096481	si:dkey-16p19.8	0	0	0	0	0	0	0	0
ENSDARG00000001781	tspan11	32	50	29	45	53	63	56	33
ENSDARG00000069555	CR388165.1	1	0	0	0	0	0	1	0
ENSDARG00000116546	znf987	0	0	1	2	2	1	1	2
ENSDARG00000016979	pmpcb	156	144	188	166	230	305	305	169
ENSDARG00000096114	BX784029.2	0	0	0	0	0	0	0	0
ENSDARG00000099595	BX088603.2	2	2	6	1	1	2	7	2
ENSDARG00000092596	si:dkeyp-44d3.1	1	2	1	0	1	4	1	1
ENSDARG00000100479	si:dkey-43f9.4	36	45	74	17	67	54	66	50
ENSDARG00000103186	si:ch73-389k6.1	109	115	147	143	163	188	198	132
ENSDARG00000098143	si:dkey-57l19.1	0	2	2	4	1	0	3	2
ENSDARG00000070477	dnajc2	33	52	53	62	83	84	74	54
ENSDARG00000087743	si:dkey-156k2.8	0	0	1	0	0	0	1	0
ENSDARG00000094888	znf1061	0	0	0	0	0	0	0	0
ENSDARG00000117132	BX663613.1	16	11	13	6	7	29	17	10
ENSDARG00000106667	znf977	0	0	0	4	3	3	2	0
ENSDARG00000110946	znf1110	1	1	2	3	0	2	3	1
ENSDARG00000045490	ndufb2	238	339	278	299	295	413	419	286
ENSDARG00000089860	atxn7l1	114	175	142	121	170	164	148	122
ENSDARG00000101960	si:dkeyp-44d3.3	5	29	17	26	16	9	16	6
ENSDARG00000097073	CU928073.1	0	0	0	0	3	0	2	0
ENSDARG00000039843	znf800b	20	27	40	34	65	46	41	54
ENSDARG00000093994	znf1058	0	0	0	0	0	0	0	0
ENSDARG00000089159	acot14	0	3	4	0	0	1	2	1
ENSDARG00000104064	si:ch211-127b6.2	2	3	3	1	2	6	5	6
ENSDARG00000096037	si:ch211-214j24.14	0	0	0	2	6	1	6	0
ENSDARG00000096222	si:ch211-245n8.4	6	7	9	7	17	27	10	15
ENSDARG00000094034	znf1045	1	0	0	0	0	0	0	0
ENSDARG00000014804	cacna2d1a	189	227	180	219	290	252	272	171
ENSDARG00000018111	kdm7aa	537	739	786	767	580	697	902	541
ENSDARG00000096218	BX784029.3	0	1	0	1	0	0	0	0
ENSDARG00000102370	znf1094	5	2	1	1	0	1	1	2
ENSDARG00000101916	si:dkeyp-44d3.5	1	1	1	3	0	0	1	1
ENSDARG00000096131	BX649349.2	0	0	0	0	0	0	0	0
ENSDARG00000088181	mpped1	16	26	33	21	28	23	25	12
ENSDARG00000015931	snap91b	2128	2762	2914	2724	3166	3654	4178	2383
ENSDARG00000094177	si:ch211-208f21.2	2	0	2	0	1	0	4	3
ENSDARG00000102473	zgc:171673	74	144	130	67	167	163	151	95
ENSDARG00000045850	ccdc167	21	29	38	53	31	50	41	19
ENSDARG00000110696	AL590152.1	0	0	0	0	0	0	0	0
ENSDARG00000114172	znf996	0	0	0	2	0	0	0	1
ENSDARG00000094545	BX649349.1	2	5	8	22	28	13	24	12
ENSDARG00000103143	si:dkey-19c16.12	4	5	4	3	9	17	10	3
ENSDARG00000101690	si:ch73-158p21.2	38	48	63	43	187	175	94	59
ENSDARG00000077220	si:ch211-208f21.3	0	3	4	2	7	1	0	5
ENSDARG00000103998	BX548173.1	0	1	0	0	0	0	0	0
ENSDARG00000109821	si:dkey-156j15.1	4	3	4	2	3	1	5	2
ENSDARG00000099475	CR855306.1	0	0	0	0	0	0	0	0
ENSDARG00000104211	BX548173.2	0	0	3	0	0	0	0	0
ENSDARG00000103229	si:dkey-265e15.5	2	2	1	6	2	2	3	0
ENSDARG00000099561	BX088603.1	11	16	11	8	15	6	9	1
ENSDARG00000098071	znf1049	0	0	2	0	1	3	2	3
ENSDARG00000113626	znf976	2	2	7	0	0	2	4	5
ENSDARG00000100061	si:dkey-16p6.1	1	5	0	1	9	2	8	2
ENSDARG00000101030	si:ch73-158p21.3	16	23	21	8	138	151	56	56
ENSDARG00000102316	si:dkey-237m9.2	0	3	1	0	6	4	0	0
ENSDARG00000077654	grm8a	121	119	170	141	162	150	224	114
ENSDARG00000102098	CR954226.2	1	0	0	1	1	1	0	1
ENSDARG00000114894	znf1026	8	8	16	18	17	20	24	18
ENSDARG00000102837	znf1145	0	0	0	0	0	0	0	0
ENSDARG00000102542	si:ch211-268b14.2	5	18	5	4	12	6	10	9
ENSDARG00000057983	svopl	0	0	0	0	1	5	0	0
ENSDARG00000098281	si:dkey-237m9.1	0	0	1	0	0	0	5	1
ENSDARG00000070546	msgn1	0	1	0	0	3	1	4	1
ENSDARG00000102357	CR854899.1	0	0	0	0	0	0	0	0
ENSDARG00000045676	calua	89	144	135	117	124	129	179	130
ENSDARG00000034300	sema3c	116	121	113	86	112	103	147	78
ENSDARG00000045522	acot15	3	6	3	6	7	16	11	9
ENSDARG00000020015	mrps33	29	60	85	74	108	86	122	83
ENSDARG00000101675	zgc:123107	5	0	1	3	8	16	22	21
ENSDARG00000019235	sema3aa	394	565	559	668	861	682	838	568
ENSDARG00000063097	scube1	216	219	239	214	238	222	273	153
ENSDARG00000045914	si:ch211-51e12.7	842	1177	1069	1196	934	1039	1121	772
ENSDARG00000100311	si:dkey-165e24.1	0	2	3	0	0	1	0	0
ENSDARG00000105724	FP074874.2	0	0	0	0	0	0	0	0
ENSDARG00000105810	FP074874.3	0	0	0	0	0	0	0	0
ENSDARG00000104208	zgc:172128	0	0	0	0	0	0	0	0
ENSDARG00000102679	FP074874.1	64	115	162	111	197	219	137	89
ENSDARG00000101883	zgc:172128	146	267	302	217	355	336	302	216
ENSDARG00000100294	zgc:113209	79	130	138	104	179	140	183	98
ENSDARG00000045677	opn1sw1	13707	15268	16122	15483	5718	4697	8400	4603
ENSDARG00000100578	si:dkeyp-90h9.1	0	1	5	2	3	8	3	0
ENSDARG00000006747	tmem178b	980	1237	1355	1192	1216	1247	1584	804
ENSDARG00000104852	si:ch211-142b24.8	4	2	2	0	1	7	1	2
ENSDARG00000094980	CR792454.1	4	10	3	6	6	6	1	1
ENSDARG00000056938	kera	4560	5046	8358	6776	1165	973	2059	1441
ENSDARG00000100640	BX321870.2	1	0	0	0	0	1	0	0
ENSDARG00000001912	drd4-rs	28	11	23	9	5	12	15	5
ENSDARG00000014572	chpt1	75	133	91	102	124	139	140	118
ENSDARG00000056950	epyc	7	14	12	25	18	24	30	18
ENSDARG00000104412	si:dkey-72l17.5	1	5	2	2	4	12	9	4
ENSDARG00000032639	cd36	37	41	49	39	43	39	48	36
ENSDARG00000100632	BX649328.1	0	3	5	0	1	2	3	0
ENSDARG00000103346	si:dkeyp-85d8.5	6	3	4	8	8	3	8	3
ENSDARG00000033296	gpr37b	61	58	95	95	83	73	136	90
ENSDARG00000045878	nudt4b	112	129	155	120	167	175	182	161
ENSDARG00000098519	BX321870.1	0	0	0	0	0	0	0	0
ENSDARG00000100164	si:dkey-16p6.1	86	83	64	210	91	118	202	104
ENSDARG00000056954	si:dkeyp-38g8.5	4	23	21	6	27	19	16	14
ENSDARG00000089142	zgc:113119	74	78	76	70	137	139	152	100
ENSDARG00000099626	BX908721.1	1	0	1	0	2	2	2	2
ENSDARG00000045877	ube2nb	116	150	138	150	213	215	245	168
ENSDARG00000098406	si:dkey-22a18.2	1	2	1	0	1	2	9	2
ENSDARG00000077205	zgc:153116	58	107	75	54	114	121	106	74
ENSDARG00000029105	ftr51	66	158	158	83	219	159	136	74
ENSDARG00000006283	waslb	505	776	665	737	857	950	892	700
ENSDARG00000068701	gpr85	489	575	603	552	588	554	777	384
ENSDARG00000097967	BX950217.1	43	53	34	42	40	44	66	43
ENSDARG00000110658	zgc:174696	16	15	1	5	4	0	6	3
ENSDARG00000069292	acot16	0	0	0	1	0	0	0	0
ENSDARG00000103441	znf1060	1	1	3	1	4	6	1	1
ENSDARG00000101475	BX649328.2	0	0	0	0	0	0	0	0
ENSDARG00000045541	gcc1	92	126	136	111	134	170	152	123
ENSDARG00000045542	lamtor4	64	84	83	94	118	121	121	97
ENSDARG00000103675	CR854948.1	0	0	0	0	0	0	0	0
ENSDARG00000045543	atp6v1f	171	212	296	236	355	308	314	255
ENSDARG00000103689	znf1148	2	5	5	1	0	5	5	8
ENSDARG00000105173	si:ch211-142b24.2	1	1	0	0	0	0	0	0
ENSDARG00000068705	tmem168a	65	109	130	120	125	146	158	113
ENSDARG00000045680	tnpo3	280	335	337	283	385	418	483	314
ENSDARG00000012435	spic	0	0	0	0	0	0	1	0
ENSDARG00000087438	spi2	0	0	0	0	0	0	0	0
ENSDARG00000097601	CT868708.1	8	14	11	14	18	21	13	11
ENSDARG00000094593	BX890572.1	0	0	0	0	0	0	0	0
ENSDARG00000016886	dnajb9b	8	12	2	1	20	21	16	24
ENSDARG00000102008	si:dkey-72l17.6	1	0	4	2	2	8	8	1
ENSDARG00000045560	mybpc1	12	5	7	3	2	3	1	0
ENSDARG00000075731	zgc:174698	0	0	1	0	1	0	0	1
ENSDARG00000098522	BX649431.1	0	0	0	0	0	0	1	0
ENSDARG00000007639	cnot4b	223	268	284	237	347	418	350	293
ENSDARG00000039681	samm50l	157	218	195	182	286	345	306	221
ENSDARG00000011605	dennd6b	91	142	141	117	156	125	144	117
ENSDARG00000045864	lmod2b	98	169	285	187	35	34	68	27
ENSDARG00000113510	si:ch211-59d8.2	0	2	4	4	7	2	3	1
ENSDARG00000109251	si:dkey-4e4.1	0	2	2	0	2	1	5	0
ENSDARG00000063299	pcloa	5919	6803	6444	7085	6445	5950	7165	4361
ENSDARG00000098390	si:ch211-76m11.8	1	25	5	2	3	16	18	4
ENSDARG00000079391	mrpl42	32	21	41	34	58	43	60	60
ENSDARG00000045913	mrps10	47	50	40	35	66	53	62	41
ENSDARG00000098985	BX649431.2	0	0	0	0	0	0	0	0
ENSDARG00000109740	si:dkeyp-44b5.4	0	0	0	0	0	0	0	0
ENSDARG00000105244	BX649431.3	0	0	0	0	1	0	0	0
ENSDARG00000101046	si:dkeyp-107f9.1	0	0	0	0	0	0	0	0
ENSDARG00000099145	BX511066.1	0	2	0	2	0	0	0	0
ENSDARG00000070015	pimr173	0	0	0	0	0	0	0	0
ENSDARG00000100112	znf1118	4	2	0	1	2	4	5	3
ENSDARG00000101447	BX511066.2	0	0	0	0	0	0	0	0
ENSDARG00000073915	znf1085	0	5	2	0	4	1	2	2
ENSDARG00000095293	si:dkey-265e7.1	0	0	0	0	3	1	0	2
ENSDARG00000045863	asb15b	187	237	321	236	42	42	96	50
ENSDARG00000091746	si:dkey-16p6.1	3	0	1	0	9	4	1	1
ENSDARG00000021647	gnai1	132	171	195	212	245	296	288	186
ENSDARG00000057974	parp12b	70	94	67	57	88	109	130	55
ENSDARG00000100995	si:dkey-16b10.1	2	0	2	3	2	2	4	3
ENSDARG00000102994	znf1034	0	1	2	1	0	1	1	0
ENSDARG00000101829	si:dkey-16b10.2	3	0	0	0	0	0	0	0
ENSDARG00000104351	CR318589.1	0	0	0	0	0	0	0	0
ENSDARG00000063008	si:dkeyp-27e10.3	235	349	370	357	341	324	401	223
ENSDARG00000093470	CT009596.1	0	0	0	0	0	0	0	0
ENSDARG00000068708	ifrd1	683	831	956	1038	1248	1281	1346	993
ENSDARG00000015921	pwp1	74	55	78	85	102	101	118	100
ENSDARG00000045681	irf5	6	9	0	3	23	26	9	14
ENSDARG00000045594	shisal1a	48	58	63	67	90	64	86	56
ENSDARG00000045911	tulp4a	627	707	756	759	939	959	1024	697
ENSDARG00000045540	ppp6r2a	617	888	843	748	956	1055	1032	729
ENSDARG00000045595	si:dkey-14k9.3	36	44	32	28	52	52	78	59
ENSDARG00000102659	si:dkeyp-107f9.2	0	0	0	0	0	0	0	0
ENSDARG00000105162	CR293509.1	0	4	2	4	7	16	12	7
ENSDARG00000088524	acot17	0	4	2	0	1	0	3	0
ENSDARG00000063481	si:ch211-214j24.15	0	0	0	0	0	0	0	0
ENSDARG00000045847	si:ch211-214j24.10	149	229	212	266	313	376	390	268
ENSDARG00000104468	si:dkeyp-107f9.4	0	0	0	0	0	0	0	0
ENSDARG00000105137	zgc:173705	0	0	0	0	2	0	0	1
ENSDARG00000100387	si:dkey-78o7.3	1	2	0	0	0	1	2	0
ENSDARG00000100855	BX640584.1	0	0	0	0	0	0	0	0
ENSDARG00000105306	si:dkeyp-44b5.5	0	3	1	0	2	5	6	3
ENSDARG00000102130	BX666065.2	0	0	0	0	0	0	0	0
ENSDARG00000088245	si:dkey-16p6.1	2	6	0	0	10	4	6	5
ENSDARG00000099174	BX666065.1	0	0	0	0	0	0	0	0
ENSDARG00000089814	znf1042	0	0	1	0	6	1	2	2
ENSDARG00000096499	BX324003.1	5	0	2	0	1	0	1	1
ENSDARG00000070230	aldh1l2	260	243	348	239	305	362	501	284
ENSDARG00000098514	si:ch211-59d8.3	0	0	1	0	0	4	3	0
ENSDARG00000006215	akr1b1.1	29	12	6	17	29	82	29	43
ENSDARG00000016691	cd9b	28	24	23	27	26	31	18	16
ENSDARG00000041665	mkrn1	315	374	357	377	402	426	503	283
ENSDARG00000098515	si:dkey-16p6.1	33	48	72	6	132	107	110	83
ENSDARG00000045598	akr1b1.2	61	32	32	64	58	56	47	45
ENSDARG00000087319	tmem121b	41	54	45	51	59	59	38	35
ENSDARG00000098270	znf1053	0	2	1	0	1	1	1	0
ENSDARG00000096458	si:dkey-26h11.2	0	0	0	0	0	0	0	0
ENSDARG00000096437	si:dkey-26h11.1	0	0	0	0	0	0	0	0
ENSDARG00000016010	nup107	164	211	219	191	241	275	258	157
ENSDARG00000045910	tmem181	258	307	343	282	330	413	475	306
ENSDARG00000043796	ms4a17a.7	0	0	0	0	0	0	0	0
ENSDARG00000091970	ms4a17a.3	0	0	0	0	0	4	0	0
ENSDARG00000089304	si:dkeyp-4f2.1	1	2	6	1	4	5	3	0
ENSDARG00000045683	ccdc87	0	1	0	0	6	1	1	0
ENSDARG00000007018	ms4a17a.6	0	0	1	0	2	2	1	0
ENSDARG00000045846	osgep	8	13	22	20	38	36	50	24
ENSDARG00000024874	dock4b	934	920	1061	1139	1702	1584	1861	1260
ENSDARG00000095695	ms4a17a.10	1	0	1	0	5	2	17	7
ENSDARG00000086650	ttc41	0	1	0	0	4	0	0	0
ENSDARG00000092775	BX640547.1	11	22	15	40	21	7	22	12
ENSDARG00000056152	fam3c	44	46	49	36	95	80	80	71
ENSDARG00000053563	ms4a17a.12	0	0	0	0	1	6	1	1
ENSDARG00000096138	CR388190.2	15	15	20	22	17	12	27	13
ENSDARG00000014024	ms4a17a.4	0	0	0	0	1	0	0	0
ENSDARG00000098879	si:dkey-4j21.2	0	0	4	0	0	0	0	0
ENSDARG00000045580	lum	12	8	3	7	1	3	0	1
ENSDARG00000099520	CU571163.1	8	2	4	4	12	2	8	5
ENSDARG00000058244	il17ra1a	3	3	11	2	6	19	10	5
ENSDARG00000095997	znf1112	6	11	8	12	18	14	20	11
ENSDARG00000093546	si:ch73-56d11.5	2	0	0	0	2	1	3	0
ENSDARG00000095596	si:dkeyp-4f2.6	0	0	0	0	0	0	0	0
ENSDARG00000056145	si:dkey-159a18.1	8	2	12	17	8	5	9	6
ENSDARG00000003822	ankrd16	9	12	6	17	18	26	27	15
ENSDARG00000078745	pnpla8	232	358	424	364	334	374	497	289
ENSDARG00000045909	dynlt1	51	72	66	55	45	54	86	41
ENSDARG00000105458	si:dkeyp-81f3.4	1	5	4	4	2	2	5	1
ENSDARG00000097527	ms4a17a.5	0	0	0	0	0	0	0	0
ENSDARG00000094484	si:ch211-162i8.4	0	1	0	0	4	0	0	1
ENSDARG00000094308	si:dkey-247i3.6	0	1	0	0	1	0	0	0
ENSDARG00000096226	znf1072	0	0	0	0	0	0	1	0
ENSDARG00000096186	si:dkey-247i3.5	3	2	13	0	16	10	14	6
ENSDARG00000096189	si:dkey-54j5.2	2	1	0	0	2	0	0	0
ENSDARG00000088378	znf1000	0	0	1	0	0	1	2	0
ENSDARG00000012066	dcn	34	34	34	33	44	52	43	20
ENSDARG00000062983	fbxo18	136	175	144	147	161	187	224	139
ENSDARG00000099099	CABZ01015815.1	50	83	120	57	112	130	64	54
ENSDARG00000105694	CABZ01015815.3	7	13	3	8	21	9	12	4
ENSDARG00000105800	CABZ01015815.5	20	58	58	22	65	63	42	33
ENSDARG00000105672	CABZ01015815.2	0	1	0	0	1	0	0	0
ENSDARG00000105743	CABZ01015815.4	32	33	28	30	41	22	32	17
ENSDARG00000098776	BX640547.2	1	3	9	5	7	2	11	3
ENSDARG00000057942	glt8d2	0	0	0	0	1	0	0	0
ENSDARG00000017366	prdm4	102	143	150	154	153	203	242	134
ENSDARG00000086449	znf1055	0	2	2	1	2	4	0	2
ENSDARG00000025073	rpl18a	461	440	534	553	1245	1371	1329	1020
ENSDARG00000003570	hsp90b1	235	191	259	232	490	621	518	424
ENSDARG00000096011	si:dkeyp-4f2.3	3	1	1	4	6	0	1	3
ENSDARG00000106998	si:dkey-240n22.6	0	0	0	0	0	2	0	0
ENSDARG00000077926	si:dkey-48p11.3	24	28	38	40	22	44	53	31
ENSDARG00000105675	BX005417.3	0	3	1	0	4	1	0	4
ENSDARG00000033413	acot18	57	44	84	46	72	92	80	50
ENSDARG00000109558	BX571954.3	0	2	0	0	1	0	1	2
ENSDARG00000100049	BX571954.1	0	0	0	0	0	0	0	0
ENSDARG00000101292	si:dkey-201g16.1	0	2	18	15	3	2	3	3
ENSDARG00000089296	si:dkey-240n22.6	120	308	306	150	438	362	225	117
ENSDARG00000095521	znf1090	2	1	0	3	1	1	2	5
ENSDARG00000104625	pimr168	0	0	0	0	0	0	0	0
ENSDARG00000101236	cep83	44	70	73	51	45	61	85	28
ENSDARG00000061544	ano6	24	38	50	48	77	147	95	55
ENSDARG00000074873	pimr170	0	0	0	0	0	0	0	0
ENSDARG00000103365	pimr214	0	0	0	0	0	0	0	0
ENSDARG00000104584	si:dkeyp-4f2.3	2	3	1	1	1	9	1	1
ENSDARG00000090366	znf1065	0	4	1	0	2	0	3	1
ENSDARG00000095461	pimr171	0	0	0	0	0	0	0	0
ENSDARG00000094017	znf1137	0	0	0	1	0	2	0	0
ENSDARG00000076690	avpr2l	0	0	0	0	0	0	0	0
ENSDARG00000076252	si:dkey-247i3.1	0	0	0	0	1	0	0	0
ENSDARG00000101363	ano2b	828	1035	1263	1356	2189	1954	2295	1723
ENSDARG00000093165	si:dkey-16p6.2	10	15	9	11	29	23	19	6
ENSDARG00000095042	CU468826.1	0	1	0	2	1	0	0	1
ENSDARG00000103538	BX571954.2	0	0	16	0	0	0	1	0
ENSDARG00000073881	slc41a2b	87	125	143	141	222	268	239	177
ENSDARG00000096162	BX927135.2	0	0	0	0	0	0	0	0
ENSDARG00000100412	si:ch211-171l17.14	8	10	8	10	10	20	25	9
ENSDARG00000020812	si:ch73-177h5.2	0	0	0	0	0	0	0	1
ENSDARG00000088836	si:ch211-76m11.5	0	2	0	0	3	2	5	0
ENSDARG00000037960	lrrc17	31	30	42	27	58	64	50	35
ENSDARG00000094215	BX005417.1	2	0	0	0	0	0	0	0
ENSDARG00000095013	si:dkey-240n22.3	6	13	9	3	15	13	3	1
ENSDARG00000090947	si:dkey-29j8.1	1	0	0	0	7	5	6	1
ENSDARG00000096188	CT027801.2	0	0	1	0	0	0	0	0
ENSDARG00000096005	CT027801.1	0	1	4	1	0	8	1	0
ENSDARG00000094007	CU467633.3	0	0	0	0	0	0	0	0
ENSDARG00000091013	si:dkey-84h14.2	0	1	0	0	0	6	4	3
ENSDARG00000103872	si:dkey-84h14.4	0	0	0	0	0	0	0	0
ENSDARG00000102461	CR354372.1	25	36	35	40	46	48	41	31
ENSDARG00000027249	btg1	6218	7993	10373	11110	6577	8124	9396	6064
ENSDARG00000101296	si:ch211-170p16.1	0	0	0	0	0	0	0	0
ENSDARG00000006396	nrcama	1134	1611	1754	1536	1528	1528	2012	1131
ENSDARG00000005451	gdi2	1396	1801	1863	1940	2150	2583	2509	2003
ENSDARG00000095951	BX890562.3	2	4	3	19	3	7	3	12
ENSDARG00000100590	BX649421.1	0	1	5	1	2	2	2	6
ENSDARG00000093924	BX890562.2	0	1	2	0	0	1	1	1
ENSDARG00000099076	CU467646.4	0	0	0	0	0	0	0	0
ENSDARG00000092241	znf1009	32	44	72	32	38	46	50	26
ENSDARG00000034375	chst11	102	106	129	88	151	170	141	132
ENSDARG00000079698	asb13a.1	20	44	38	36	33	46	64	35
ENSDARG00000102027	si:dkey-172k15.11	45	91	93	106	123	87	142	93
ENSDARG00000099945	CU467646.5	22	37	25	33	29	35	49	23
ENSDARG00000105689	znf1009	69	161	158	106	217	184	137	111
ENSDARG00000101763	CU467646.6	0	0	0	0	0	0	0	0
ENSDARG00000105831	znf1009	54	59	47	57	92	59	48	46
ENSDARG00000095717	si:dkey-172k15.6	23	90	103	62	108	121	67	39
ENSDARG00000096001	si:dkey-240n22.8	11	19	24	18	19	25	30	16
ENSDARG00000100963	CU468826.2	9	7	3	12	1	1	0	0
ENSDARG00000021239	apaf1	75	125	131	111	351	257	364	199
ENSDARG00000075090	CU467646.1	0	0	0	0	0	0	0	0
ENSDARG00000098610	si:ch211-207e19.2	5	5	1	3	25	22	26	10
ENSDARG00000104678	CU467646.7	65	53	49	64	63	63	104	75
ENSDARG00000102480	BX005417.2	26	44	24	19	30	32	19	15
ENSDARG00000105712	CU467646.8	0	0	0	0	0	0	0	0
ENSDARG00000095696	trpm2	2	4	6	2	6	4	10	2
ENSDARG00000045481	gsap	65	74	63	60	67	108	111	60
ENSDARG00000004794	ccdc146	24	27	23	25	7	9	6	4
ENSDARG00000045482	stk38l	100	100	128	110	164	124	175	98
ENSDARG00000076476	zgc:173770	0	0	0	0	0	0	0	0
ENSDARG00000099870	tnni4a	4	23	2	7	6	4	6	5
ENSDARG00000021590	magi2a	953	1339	1330	1354	1062	1141	1387	727
ENSDARG00000095486	CU467646.3	0	0	0	0	0	0	0	0
ENSDARG00000094558	si:dkeyp-53e4.1	0	0	0	0	2	2	0	2
ENSDARG00000045843	apex1	102	107	135	130	246	224	235	190
ENSDARG00000096000	si:dkey-29j8.2	3	1	3	7	2	7	6	2
ENSDARG00000096072	BX927253.1	0	0	1	0	0	0	0	0
ENSDARG00000022424	slc26a5	181	228	293	236	327	329	337	269
ENSDARG00000096091	BX927253.2	2	0	1	0	2	5	6	8
ENSDARG00000031737	pthlha	18	7	19	7	26	12	14	9
ENSDARG00000093685	CU467633.2	0	0	0	0	0	0	0	2
ENSDARG00000019861	fgl2a	12	4	19	4	12	14	12	3
ENSDARG00000087293	si:dkey-84h14.1	1	1	0	0	1	2	0	1
ENSDARG00000017163	sinup	0	0	0	3	1	0	0	0
ENSDARG00000059043	ntf3	155	173	172	117	104	93	124	80
ENSDARG00000095993	znf1073	1	1	0	0	1	3	3	1
ENSDARG00000103310	znf1053	1	1	6	0	4	5	3	2
ENSDARG00000039185	nfyba	66	103	127	152	142	178	200	117
ENSDARG00000102635	znf1037	0	2	0	0	6	5	0	1
ENSDARG00000020101	psmc2	175	191	245	223	345	391	393	309
ENSDARG00000090461	si:ch211-197f20.1	0	1	4	1	4	3	10	5
ENSDARG00000099652	xpot	456	498	600	542	729	827	920	503
ENSDARG00000059196	CU467633.1	0	0	0	0	9	5	4	8
ENSDARG00000095989	AL807749.1	0	0	0	0	0	0	0	0
ENSDARG00000095440	si:dkeyp-53e4.2	0	0	0	0	0	0	0	0
ENSDARG00000096163	BX664605.1	0	2	0	0	0	0	0	0
ENSDARG00000020749	caprin2	1	7	6	9	5	8	9	3
ENSDARG00000098177	si:dkey-28i19.3	2	1	2	0	18	4	7	3
ENSDARG00000102595	si:dkey-250k10.1	11	37	35	0	45	48	41	35
ENSDARG00000109604	znf1026	11	11	16	13	9	13	13	13
ENSDARG00000100283	BX571843.1	0	0	0	0	0	0	0	0
ENSDARG00000113192	si:dkey-29p23.2	2	0	1	0	1	1	3	5
ENSDARG00000114935	si:dkeyp-53e4.4	3	5	1	3	0	7	7	1
ENSDARG00000009262	FAR2	116	133	96	117	158	111	182	120
ENSDARG00000087714	si:ch211-226o13.1	0	6	3	4	3	3	4	8
ENSDARG00000075281	tbc1d30	267	464	422	434	468	493	605	364
ENSDARG00000089875	zgc:173705	2	0	0	0	0	0	0	0
ENSDARG00000113896	si:dkey-29p23.1	7	5	0	5	11	28	3	2
ENSDARG00000068161	si:dkey-16p6.4	2	0	0	0	0	0	0	0
ENSDARG00000101948	si:ch211-223g7.6	1	0	0	3	4	3	2	0
ENSDARG00000099330	si:ch211-246b8.5	0	0	0	0	0	0	0	0
ENSDARG00000105246	CT025695.1	0	0	0	0	0	2	0	0
ENSDARG00000094023	AL935183.1	1	2	0	6	4	3	4	2
ENSDARG00000045493	slc35e3	31	34	46	34	66	79	70	46
ENSDARG00000099751	si:dkey-250k10.4	0	1	0	0	0	0	1	0
ENSDARG00000099432	si:ch211-246b8.1	2	0	0	0	2	2	3	1
ENSDARG00000114938	CT025695.2	0	0	0	0	0	0	0	0
ENSDARG00000070314	cald1a	84	113	125	101	147	137	205	120
ENSDARG00000045524	lamb1b	30	37	24	21	48	42	34	41
ENSDARG00000103215	pimr169	0	0	0	0	0	0	0	0
ENSDARG00000102941	si:ch211-249c2.1	0	0	0	0	0	0	0	0
ENSDARG00000043781	psmb10	36	21	30	31	97	84	118	91
ENSDARG00000097086	si:dkey-172k15.4	37	50	52	68	79	58	81	48
ENSDARG00000097215	si:dkey-172k15.3	30	49	49	55	75	79	59	51
ENSDARG00000058127	hcfc2	37	48	55	48	66	61	65	53
ENSDARG00000094305	si:ch211-226o13.3	0	0	0	0	0	0	0	0
ENSDARG00000087518	si:dkey-261p22.1	3	3	6	6	2	4	4	4
ENSDARG00000045685	cntn1b	460	807	890	746	884	725	1183	636
ENSDARG00000045708	adm2a	8	4	5	0	7	8	8	12
ENSDARG00000103105	BX936303.1	0	0	0	0	0	0	1	0
ENSDARG00000111465	znf1104	0	1	1	1	1	2	1	0
ENSDARG00000070126	si:dkey-22l11.6	0	1	4	0	1	2	5	2
ENSDARG00000045765	asb13a.2	4	13	14	13	24	13	16	6
ENSDARG00000023766	gnsa	406	545	547	519	613	697	925	548
ENSDARG00000105063	si:ch211-64i20.3	1	3	2	1	4	6	4	0
ENSDARG00000097286	FP102892.1	2	9	5	16	13	15	12	3
ENSDARG00000102716	AL645691.2	15	17	27	13	32	17	24	16
ENSDARG00000090355	pimr168	0	0	0	0	0	0	0	0
ENSDARG00000099899	si:dkeyp-51g9.4	0	5	3	0	6	2	5	4
ENSDARG00000032653	sinhcaf	51	103	81	120	120	121	127	66
ENSDARG00000102515	CR847504.1	0	0	0	0	0	0	0	0
ENSDARG00000019396	rergla	132	194	248	136	193	204	281	135
ENSDARG00000103992	si:ch211-237a4.2	0	0	0	3	4	4	2	0
ENSDARG00000102904	si:ch211-246b8.2	10	1	1	5	2	7	4	4
ENSDARG00000045842	zgc:113263	248	278	433	766	400	358	359	243
ENSDARG00000095332	si:dkey-14d8.1	62	90	87	73	127	166	115	126
ENSDARG00000102104	CU855889.1	0	0	0	0	0	1	1	0
ENSDARG00000101047	rtcb	34	55	64	61	99	83	123	83
ENSDARG00000018618	cpsf6	1058	1317	1376	1382	1523	1625	1790	1119
ENSDARG00000003512	anks1b	1035	1872	1773	1717	1592	1691	1804	1283
ENSDARG00000033443	mdm2	238	378	336	283	591	578	794	433
ENSDARG00000003789	dennd5b	1666	2025	2281	2381	2395	2428	3107	1881
ENSDARG00000096064	si:dkeyp-100h4.4	0	0	0	0	0	0	0	0
ENSDARG00000100780	slco1e1	12	11	6	16	246	285	188	274
ENSDARG00000113690	si:ch211-223g7.6	1	4	8	8	16	9	23	10
ENSDARG00000062968	sbf1	1925	2455	2574	2449	2682	2975	3079	2054
ENSDARG00000096067	si:dkeyp-100h4.7	0	0	0	0	0	0	0	0
ENSDARG00000078167	si:dkeyp-100h4.1	1	2	4	3	3	17	6	4
ENSDARG00000104108	slco1d1	17	19	20	10	30	50	38	41
ENSDARG00000099825	zgc:174944	1	4	3	12	2	8	18	8
ENSDARG00000096109	si:dkeyp-100h4.2	0	0	0	0	0	0	0	0
ENSDARG00000045788	avpr1ab	11	11	11	18	22	27	28	20
ENSDARG00000115094	CABZ01087415.1	23	38	33	49	72	60	85	46
ENSDARG00000025046	AL935186.1	0	0	0	0	2	18	4	2
ENSDARG00000032765	net1	268	376	385	466	486	585	488	377
ENSDARG00000068857	gbp4	0	0	0	0	0	0	0	0
ENSDARG00000045789	srgap1b	105	123	126	121	132	138	122	63
ENSDARG00000013476	arhgef39	8	4	6	4	4	6	1	0
ENSDARG00000102215	si:ch211-227e10.6	0	0	4	0	2	1	1	0
ENSDARG00000099833	fbxo7	45	63	81	71	102	98	135	91
ENSDARG00000103265	si:ch211-223g7.2	4	0	1	0	2	7	1	0
ENSDARG00000098145	BX572628.1	0	0	0	0	0	0	0	0
ENSDARG00000068874	PTCHD3	2	0	0	0	0	0	0	0
ENSDARG00000096726	hspa12a.2	1	0	0	0	0	6	0	0
ENSDARG00000068869	hspa12a.1	2	0	0	0	0	3	0	0
ENSDARG00000068865	si:dkey-61p9.7	2	0	0	0	0	2	0	0
ENSDARG00000045525	tmcc3	131	184	229	279	212	264	293	228
ENSDARG00000045483	lrtm2a	200	274	199	263	234	245	290	146
ENSDARG00000099785	si:dkey-146m20.13	0	0	0	0	0	0	0	0
ENSDARG00000092759	si:dkey-61p9.9	8	4	4	13	19	17	7	5
ENSDARG00000097345	AL935186.3	0	0	0	1	0	0	0	1
ENSDARG00000096762	si:dkey-61p9.11	0	0	0	0	0	0	0	0
ENSDARG00000092471	si:dkey-7j22.1	17	34	26	25	28	37	31	19
ENSDARG00000097091	si:dkey-7j22.2	6	5	8	4	3	4	13	2
ENSDARG00000103870	CU855889.2	2	3	0	4	15	8	13	11
ENSDARG00000088640	znf1115	13	8	7	10	12	14	10	4
ENSDARG00000117156	si:dkey-7j22.4	1	4	2	0	4	0	2	0
ENSDARG00000097393	BX897720.1	0	0	1	0	2	0	1	0
ENSDARG00000039356	zgc:194209	84	99	92	126	93	166	159	76
ENSDARG00000090192	si:dkey-16p6.1	2	4	0	6	11	8	6	2
ENSDARG00000109466	si:dkeyp-77c4.5	13	22	25	18	24	25	36	17
ENSDARG00000113564	znf1107	6	15	11	17	14	9	22	16
ENSDARG00000096046	BX649307.1	1	0	0	3	3	1	9	11
ENSDARG00000023026	pkp2	11	10	23	30	23	42	28	18
ENSDARG00000116587	znf980	4	6	5	5	4	3	5	6
ENSDARG00000045822	tnnt2e	2	9	10	11	17	13	15	7
ENSDARG00000086296	znf1137	0	4	6	6	12	8	14	5
ENSDARG00000045687	pdzrn4	5	30	21	20	14	12	14	4
ENSDARG00000098615	BX901954.1	0	0	0	1	1	0	0	0
ENSDARG00000109358	trhde.2	448	586	651	636	746	638	773	487
ENSDARG00000045900	agbl5	227	281	265	231	326	351	351	253
ENSDARG00000042469	ndufa12	135	183	160	153	186	280	298	205
ENSDARG00000095275	si:dkey-269p2.1	0	1	3	2	4	4	0	2
ENSDARG00000096118	ost4	12	10	15	9	14	12	11	10
ENSDARG00000113431	si:ch211-276i6.1	1	0	2	0	2	0	0	0
ENSDARG00000100414	si:ch211-227e10.2	0	0	0	0	0	0	0	0
ENSDARG00000026855	cacna2d4a	371	338	906	796	566	591	764	527
ENSDARG00000104968	si:ch211-227e10.1	3	0	1	6	7	4	5	1
ENSDARG00000015966	yaf2	135	179	211	176	270	227	234	153
ENSDARG00000101459	si:dkey-279j5.1	11	8	8	5	8	10	16	7
ENSDARG00000014395	selenoo2	89	204	113	113	1248	1193	1285	904
ENSDARG00000115299	si:ch211-227e10.3	0	4	3	2	6	2	8	5
ENSDARG00000045790	C4H12orf66	70	47	91	62	94	103	100	74
ENSDARG00000059064	rassf3	343	465	451	380	318	404	513	277
ENSDARG00000045691	zcrb1	35	41	44	49	56	59	62	40
ENSDARG00000099725	FP236161.1	0	0	0	1	0	0	0	0
ENSDARG00000045692	pphln1	150	197	174	173	261	274	315	163
ENSDARG00000096208	si:dkeyp-100h4.8	0	0	0	0	0	0	0	0
ENSDARG00000089852	si:dkey-51d8.1	11	18	7	10	36	11	25	12
ENSDARG00000004497	tspan33a	0	1	0	3	4	3	4	1
ENSDARG00000045527	nr2c1	132	120	171	140	177	152	210	146
ENSDARG00000045874	yeats4	41	50	77	43	61	78	101	50
ENSDARG00000045873	frs2a	50	59	72	42	76	61	58	44
ENSDARG00000057468	kcnc2	64	106	99	77	97	110	144	76
ENSDARG00000022550	gxylt1b	16	26	28	22	30	28	46	23
ENSDARG00000008720	lmo3	66	111	108	101	119	124	128	125
ENSDARG00000111837	trhde.2	393	509	578	448	666	603	669	431
ENSDARG00000105245	CR388413.5	0	0	0	0	0	0	0	0
ENSDARG00000100537	CR388413.1	0	0	0	0	0	0	0	0
ENSDARG00000104052	CR388413.4	0	0	0	0	0	0	0	0
ENSDARG00000027316	tcp11l2	142	224	202	179	217	256	280	182
ENSDARG00000078520	ikbip	11	11	10	13	12	17	26	8
ENSDARG00000063563	creb3l2	105	183	144	164	205	182	332	144
ENSDARG00000045484	dcp1b	103	129	148	129	115	156	165	113
ENSDARG00000100654	si:dkey-207m2.4	23	21	15	14	25	34	39	37
ENSDARG00000057929	naf1	56	138	94	67	152	189	197	118
ENSDARG00000101992	si:dkey-238k10.3	18	16	29	25	52	33	54	35
ENSDARG00000032405	ckap4	3	0	2	5	1	7	15	4
ENSDARG00000097583	arfgap3	12	29	16	14	28	35	16	25
ENSDARG00000004055	uhrf1bp1l	1070	1969	2067	2440	1490	1751	2153	1269
ENSDARG00000016968	tmem214	184	221	207	200	312	394	428	303
ENSDARG00000095159	BX649500.1	9	3	8	6	6	3	2	5
ENSDARG00000093371	BX649476.1	0	2	5	5	9	13	6	3
ENSDARG00000087206	cct2	56	83	90	87	171	184	203	141
ENSDARG00000039302	terfa	91	144	137	121	114	128	190	102
ENSDARG00000011769	cpm	48	87	116	39	88	86	92	83
ENSDARG00000102278	CR388413.3	0	0	0	0	0	0	0	0
ENSDARG00000022795	golt1ba	19	46	45	49	30	46	63	33
ENSDARG00000100987	CR388413.2	0	0	0	0	0	0	0	0
ENSDARG00000004904	gys2	0	1	0	10	1	0	0	3
ENSDARG00000087597	si:dkey-51d8.3	1	0	1	5	2	1	4	6
ENSDARG00000099493	CR847906.1	0	3	0	0	4	0	0	3
ENSDARG00000039350	ssbp1	60	70	82	56	56	82	117	63
ENSDARG00000095132	si:ch211-227e10.6	2	3	0	4	2	1	3	2
ENSDARG00000101469	si:dkey-56m15.2	1	2	9	6	15	8	10	5
ENSDARG00000096147	BX465862.4	171	277	142	190	418	581	393	393
ENSDARG00000116197	si:dkeyp-4c4.2	8	8	0	5	10	4	5	8
ENSDARG00000093461	si:dkey-56m15.6	1	6	1	4	0	3	1	0
ENSDARG00000103420	si:dkey-56m15.5	47	33	34	48	38	54	65	37
ENSDARG00000058159	ipo8	259	303	329	356	526	486	537	353
ENSDARG00000095186	BX324164.2	1	0	0	2	3	1	9	1
ENSDARG00000097353	BX324164.3	2	5	2	5	5	3	6	1
ENSDARG00000094254	BX324164.1	0	6	5	3	8	4	7	3
ENSDARG00000104262	si:dkey-56m15.3	0	0	0	0	0	0	0	0
ENSDARG00000093058	STMP1	79	144	115	88	155	185	200	141
ENSDARG00000097507	BX324164.4	15	37	27	48	39	50	54	12
ENSDARG00000103281	si:dkey-56m15.9	1	3	1	0	6	3	2	0
ENSDARG00000045837	si:dkey-14d8.20	29	219	66	84	1176	1161	1572	934
ENSDARG00000104380	si:dkey-238k10.2	44	36	30	88	56	53	86	55
ENSDARG00000095099	BX649516.1	0	0	1	1	0	0	3	0
ENSDARG00000056859	spx	4	4	1	2	0	0	4	3
ENSDARG00000099932	BX005245.1	2	0	0	1	1	3	0	0
ENSDARG00000104270	si:dkey-56m15.7	0	0	0	0	0	0	0	0
ENSDARG00000096078	BX649516.3	0	0	1	0	2	0	3	0
ENSDARG00000098426	si:dkey-56m15.8	4	5	5	0	3	4	2	1
ENSDARG00000099384	si:dkey-238k10.1	10	33	29	12	24	28	10	12
ENSDARG00000116763	BX649516.5	0	0	0	0	0	0	0	0
ENSDARG00000096986	si:dkey-14d8.22	17	17	26	28	29	26	30	19
ENSDARG00000100669	si:dkey-61p9.9	7	0	2	0	0	0	2	0
ENSDARG00000078014	pacsin2	55	101	114	57	88	101	122	56
ENSDARG00000098167	si:dkey-176f19.4	0	0	0	2	0	0	1	1
ENSDARG00000057921	ccdc136b	261	476	301	284	359	440	602	296
ENSDARG00000100961	zgc:174653	3	1	3	1	4	4	1	2
ENSDARG00000101463	si:dkey-176f19.1	0	0	7	0	1	1	1	0
ENSDARG00000103348	si:dkey-176f19.7	0	0	0	0	3	0	1	1
ENSDARG00000098758	znf1125	1	0	0	0	0	0	0	0
ENSDARG00000098677	zgc:174180	0	0	0	0	0	0	0	0
ENSDARG00000008398	cacna1c	376	506	547	485	576	699	689	472
ENSDARG00000098409	BX005376.1	25	33	28	24	37	40	51	47
ENSDARG00000104038	znf1023	2	2	0	0	5	3	3	2
ENSDARG00000114908	znf1089	0	1	0	0	0	0	2	0
ENSDARG00000090778	ttll1	86	118	92	93	114	142	152	93
ENSDARG00000002952	smo	35	23	42	47	114	73	85	52
ENSDARG00000022187	usp6nl	464	609	707	577	757	785	881	513
ENSDARG00000073963	si:ch211-258f14.2	288	463	538	389	511	540	758	476
ENSDARG00000022165	mgst1.2	5	2	10	6	6	19	6	7
ENSDARG00000032618	mgst1.1	2	3	5	8	5	9	3	4
ENSDARG00000079143	si:ch73-278m9.1	58	54	58	47	87	86	104	39
ENSDARG00000015278	plxnc1	34	74	64	69	237	257	243	145
ENSDARG00000102878	mapre3b	951	1196	1254	1220	1020	1262	1314	768
ENSDARG00000045528	fgd6	91	104	121	137	183	169	210	140
ENSDARG00000115564	si:ch211-271g18.4	3	0	0	0	0	0	0	0
ENSDARG00000099255	BX465836.2	0	0	0	0	0	0	0	1
ENSDARG00000069607	zgc:162331	623	986	739	780	453	648	502	334
ENSDARG00000098213	BX465836.1	0	0	0	0	0	0	0	0
ENSDARG00000099277	znf1039	1	0	1	0	2	0	0	0
ENSDARG00000101623	znf1109	1	0	0	1	0	0	1	0
ENSDARG00000100386	si:dkey-61p9.9	3	3	8	4	6	7	7	1
ENSDARG00000111046	znf1116	2	10	1	1	3	2	5	3
ENSDARG00000101483	CT027586.1	0	0	0	0	0	0	0	0
ENSDARG00000102256	si:dkey-157e10.6	0	0	4	0	0	1	1	0
ENSDARG00000101165	si:dkey-157e10.8	1	0	0	0	0	0	0	0
ENSDARG00000103536	BX546503.1	0	0	0	0	0	0	0	0
ENSDARG00000101997	si:dkey-191j3.2	0	2	0	1	5	0	2	1
ENSDARG00000057714	cmah	0	0	0	0	0	3	0	0
ENSDARG00000098193	znf998	3	1	1	0	2	0	2	1
ENSDARG00000099152	si:dkey-190j3.2	1	0	2	2	6	0	5	4
ENSDARG00000002131	celf2	699	789	828	781	971	963	1050	639
ENSDARG00000025576	mkln1	331	389	311	389	461	630	558	442
ENSDARG00000045601	cax1	4	0	0	0	0	1	0	1
ENSDARG00000063149	tmtc1	1553	2196	2290	2138	2820	3226	2748	2008
ENSDARG00000100099	si:dkey-238o14.1	0	0	0	0	0	1	3	1
ENSDARG00000028192	cradd	20	32	30	24	27	34	37	25
ENSDARG00000090769	si:dkey-51d8.6	4	8	5	11	7	18	12	10
ENSDARG00000098452	si:dkey-151g22.1	0	3	5	2	2	1	0	0
ENSDARG00000005897	dera	49	83	56	84	121	107	137	72
ENSDARG00000045835	si:dkey-14d8.6	0	0	1	0	0	0	0	0
ENSDARG00000045224	glipr1a	0	0	0	0	0	0	0	1
ENSDARG00000059311	dpysl5b	463	559	549	533	774	600	731	479
ENSDARG00000007764	klhdc10	155	233	189	151	209	271	292	176
ENSDARG00000045834	si:dkey-14d8.7	0	0	0	0	0	2	0	0
ENSDARG00000116216	znf1046	4	10	19	6	12	10	16	11
ENSDARG00000045836	mapk11	17	18	24	21	63	44	35	47
ENSDARG00000104681	si:dkeyp-87d1.1	0	0	0	0	0	0	0	1
ENSDARG00000098335	BX537137.2	0	0	1	0	0	0	0	0
ENSDARG00000092677	coa6	31	24	33	29	47	44	33	35
ENSDARG00000103473	BX537137.3	1	3	1	0	0	0	2	0
ENSDARG00000006409	mapk12b	0	0	0	0	0	2	2	0
ENSDARG00000020871	ptprz1b	554	926	793	650	789	744	834	625
ENSDARG00000093254	znf569l	5	1	3	7	4	3	12	12
ENSDARG00000096074	BX649516.2	1	0	3	2	0	2	3	0
ENSDARG00000096217	si:dkey-51d8.9	17	21	16	16	12	17	40	18
ENSDARG00000105057	CR762475.3	0	1	0	1	0	0	0	0
ENSDARG00000096107	BX649516.4	8	9	19	14	24	12	38	14
ENSDARG00000059053	slc13a4	25	10	6	16	498	636	288	389
ENSDARG00000011246	krr1	24	43	42	35	36	36	72	44
ENSDARG00000103031	znf1029	9	3	2	4	3	0	5	8
ENSDARG00000102543	CR762475.2	1	0	0	0	1	0	1	0
ENSDARG00000019644	ldhba	2353	2865	3222	3158	3130	3321	4395	2781
ENSDARG00000096012	znf1115	17	24	19	26	35	49	41	19
ENSDARG00000088861	znf1021	10	7	8	2	18	24	7	6
ENSDARG00000045557	socs2	95	270	204	182	316	412	444	273
ENSDARG00000117096	znf1138	1	5	1	0	8	0	6	12
ENSDARG00000097434	BX649398.2	6	8	11	14	12	16	19	16
ENSDARG00000096041	si:ch211-162i8.2	1	0	0	1	0	0	4	0
ENSDARG00000009252	napepld	19	21	17	19	9	40	32	14
ENSDARG00000045555	sco2	30	38	47	54	51	90	65	37
ENSDARG00000098430	znf1078	4	0	3	1	7	2	1	0
ENSDARG00000033757	ncaph2	6	8	20	14	27	26	17	27
ENSDARG00000105304	CR762475.4	1	1	2	1	0	4	1	0
ENSDARG00000032799	kcnd2	361	487	454	355	413	453	528	280
ENSDARG00000053127	helb	20	22	28	43	39	36	33	17
ENSDARG00000096823	BX571796.1	0	0	0	0	0	0	0	0
ENSDARG00000062651	zc3hc1	45	80	67	75	129	126	103	102
ENSDARG00000099670	znf1074	0	0	1	0	0	3	3	0
ENSDARG00000045898	si:ch211-152c2.3	254	196	216	351	221	295	285	213
ENSDARG00000100214	si:dkey-247i3.6	1	2	3	1	0	0	0	3
ENSDARG00000017386	sobpb	26	23	34	63	80	71	64	74
ENSDARG00000075215	vezt	199	307	253	306	422	476	430	326
ENSDARG00000111716	si:ch211-162i8.5	35	41	34	17	43	51	29	29
ENSDARG00000027424	slc25a3a	2076	3041	3085	3079	2322	2986	3482	2261
ENSDARG00000090033	si:dkey-16p6.1	9	2	11	12	10	20	11	12
ENSDARG00000073965	si:dkey-202b22.5	0	0	1	0	0	1	0	2
ENSDARG00000011764	ints13	103	159	194	167	183	208	240	140
ENSDARG00000053709	si:ch73-89b15.3	1	4	3	2	3	1	4	6
ENSDARG00000087168	si:ch211-162i8.4	2	6	3	4	3	3	6	2
ENSDARG00000101213	CU278559.1	2	2	0	3	0	2	1	1
ENSDARG00000098155	CT583728.1	0	0	0	0	0	0	0	0
ENSDARG00000016538	zgc:55888	153	296	278	350	267	335	396	166
ENSDARG00000116226	CT583728.26	0	0	0	0	0	0	0	0
ENSDARG00000016526	gata3	8	9	8	0	11	6	3	9
ENSDARG00000096194	BX649518.1	0	0	0	0	2	0	0	0
ENSDARG00000109749	si:ch211-162i8.7	3	1	0	1	0	3	0	0
ENSDARG00000045552	si:dkey-202b22.6	0	1	0	2	1	1	0	1
ENSDARG00000087699	si:dkey-256i11.3	0	0	0	0	0	0	3	2
ENSDARG00000032389	tspan12	2	3	5	4	0	7	3	6
ENSDARG00000096084	si:dkey-256i11.6	0	0	0	0	0	0	0	0
ENSDARG00000045694	prickle1b	301	342	373	294	360	250	450	258
ENSDARG00000070441	zdhhc17	314	481	472	439	531	467	635	386
ENSDARG00000093713	si:dkey-256i11.2	1	1	1	0	2	0	3	3
ENSDARG00000111237	CT583728.13	2	1	1	0	1	0	1	0
ENSDARG00000110315	CT583728.11	0	0	0	0	0	0	0	0
ENSDARG00000099372	CT583728.3	0	0	0	0	0	0	0	0
ENSDARG00000103411	CT583728.6	0	0	0	0	0	0	0	0
ENSDARG00000115716	CT583728.23	0	0	0	0	0	0	0	0
ENSDARG00000115021	CT583728.22	0	0	0	0	0	0	0	0
ENSDARG00000103201	CT583728.5	0	0	0	0	0	0	0	0
ENSDARG00000109296	CT583728.8	0	0	0	0	0	0	0	0
ENSDARG00000114429	CT583728.19	0	0	0	0	0	0	0	0
ENSDARG00000103635	CT583728.7	0	0	0	0	0	0	0	0
ENSDARG00000098506	CT583728.2	0	0	3	0	0	0	0	0
ENSDARG00000000019	ube2h	1082	1418	1463	1523	1844	1853	2344	1424
ENSDARG00000101517	CT583728.4	12	20	8	8	22	4	19	16
ENSDARG00000103719	AL772298.2	0	0	0	0	0	0	0	0
ENSDARG00000031228	podxl	12	22	39	17	34	17	46	19
ENSDARG00000097579	CT573048.1	0	0	0	0	0	0	0	0
ENSDARG00000069261	metap2a	47	65	76	60	42	57	58	46
ENSDARG00000096098	BX649399.1	0	0	0	0	0	0	0	0
ENSDARG00000006060	crybg1b	47	73	43	64	46	65	85	52
ENSDARG00000045513	taf3	313	362	370	317	449	427	487	302
ENSDARG00000114893	znf1038	9	6	10	6	17	11	17	9
ENSDARG00000102644	BX927193.1	0	0	1	0	0	0	0	0
ENSDARG00000098878	BX927164.1	0	0	0	0	0	0	0	0
ENSDARG00000007315	tmpoa	66	89	91	69	139	121	127	98
ENSDARG00000101695	si:dkey-26m3.3	16	17	13	23	17	13	8	16
ENSDARG00000034326	ing3	234	291	307	346	414	404	394	279
ENSDARG00000099829	BX927336.2	47	80	97	78	52	52	69	37
ENSDARG00000104925	si:dkey-26m3.2	2	1	0	4	4	0	3	4
ENSDARG00000102848	BX927336.3	22	26	27	30	12	22	24	16
ENSDARG00000101598	si:ch211-215p11.1	105	179	181	139	172	163	192	118
ENSDARG00000025859	lmf2b	51	52	71	49	115	136	104	98
ENSDARG00000089005	AL772298.1	0	0	0	0	0	0	0	0
ENSDARG00000101450	si:ch211-215p11.3	0	0	3	4	2	2	0	0
ENSDARG00000101689	si:dkey-16p6.1	5	18	13	13	32	12	27	14
ENSDARG00000113022	si:ch211-207e19.15	1	2	0	1	1	0	0	0
ENSDARG00000093427	BX465862.2	19	39	35	47	22	22	63	23
ENSDARG00000104893	si:ch211-207e19.2	2	2	3	0	8	6	7	4
ENSDARG00000096099	BX465862.3	1	5	2	3	7	6	5	13
ENSDARG00000102455	znf1133	2	0	1	0	2	0	4	0
ENSDARG00000101312	si:dkey-31n13.4	20	35	27	48	60	45	45	39
ENSDARG00000101351	si:dkey-16p6.1	3	1	0	2	2	6	4	1
ENSDARG00000053136	b2m	115	71	62	63	335	434	379	294
ENSDARG00000098569	BX927336.1	14	2	7	14	6	4	11	7
ENSDARG00000110323	znf986	1	1	3	0	6	2	7	4
ENSDARG00000099926	si:dkey-26m3.1	0	0	0	0	0	0	1	0
ENSDARG00000045514	atp5f1c	639	772	889	902	855	997	1135	755
ENSDARG00000045485	rassf8b	103	147	145	109	134	174	206	118
ENSDARG00000095980	CU469420.3	0	3	1	0	3	1	2	2
ENSDARG00000086259	CU469420.1	2	0	0	1	6	0	3	0
ENSDARG00000053131	irak3	1	2	2	2	6	8	9	4
ENSDARG00000007405	strap	152	125	176	164	266	249	247	186
ENSDARG00000005547	rint1	69	100	67	79	105	126	112	52
ENSDARG00000105079	BX649411.2	11	13	8	21	14	11	33	10
ENSDARG00000097326	BX957270.1	0	0	1	0	2	0	3	0
ENSDARG00000100959	si:dkey-3p4.7	1	5	1	0	4	3	2	6
ENSDARG00000006029	lta4h	28	21	30	29	72	65	53	52
ENSDARG00000090957	CU469420.2	0	0	1	0	0	2	7	4
ENSDARG00000096149	CU469420.4	0	5	3	0	6	0	1	3
ENSDARG00000100896	znf973	22	23	16	15	35	26	25	6
ENSDARG00000111731	znf972	7	0	8	4	3	5	9	2
ENSDARG00000100565	CR556708.1	0	0	0	0	1	0	0	0
ENSDARG00000070535	ripply2	0	0	0	0	1	0	0	0
ENSDARG00000101254	BX649411.1	0	2	0	3	2	4	1	1
ENSDARG00000097195	BX649398.1	0	0	0	0	0	0	0	0
ENSDARG00000029018	cdkn1ba	113	116	163	172	275	322	264	234
ENSDARG00000058042	kitlgb	12	20	14	12	32	29	31	31
ENSDARG00000011961	csrp2	65	72	58	79	60	95	96	41
ENSDARG00000092083	BX899181.1	8	13	8	2	4	8	4	10
ENSDARG00000000018	nrf1	312	332	358	401	474	424	494	422
ENSDARG00000102342	CR925800.1	0	0	0	0	0	0	0	0
ENSDARG00000098221	st8sia1	263	313	332	303	476	491	523	309
ENSDARG00000094299	BX649350.1	0	0	0	0	0	0	0	0
ENSDARG00000045747	cped1	14	8	6	5	12	11	3	13
ENSDARG00000088044	si:ch73-139j3.4	0	1	0	1	2	1	0	0
ENSDARG00000109403	si:dkey-234l24.1	0	0	0	0	0	0	0	0
ENSDARG00000094534	CR786571.2	0	1	1	0	3	0	3	0
ENSDARG00000100492	CT025669.1	0	4	0	1	4	1	4	4
ENSDARG00000073766	tnni1d	0	0	0	0	0	0	0	0
ENSDARG00000095705	CDPF1	56	89	76	104	129	150	151	104
ENSDARG00000091327	si:ch73-134f24.1	0	0	0	0	0	0	0	0
ENSDARG00000099845	zgc:174275	26	39	28	0	30	35	41	27
ENSDARG00000113738	si:dkey-234l24.7	0	0	0	0	0	0	0	0
ENSDARG00000098585	si:ch211-237a4.2	0	0	1	0	0	0	0	0
ENSDARG00000103405	znf1102	14	13	10	5	14	10	16	13
ENSDARG00000098179	si:dkeyp-86c4.1	18	16	14	3	25	17	24	23
ENSDARG00000005476	nav3	644	719	728	725	978	848	1060	699
ENSDARG00000098530	si:dkey-106c17.2	0	0	0	0	0	3	2	0
ENSDARG00000104476	si:dkey-41c6.3	2	5	1	2	9	5	10	4
ENSDARG00000078749	b4galnt3a	0	0	0	0	0	2	0	0
ENSDARG00000013789	sim1b	1	4	1	4	1	4	6	2
ENSDARG00000101065	CR812471.1	0	0	0	0	0	0	0	0
ENSDARG00000005891	cyb5r3	59	70	91	83	66	98	61	43
ENSDARG00000097023	CR786571.3	0	0	0	0	0	0	0	0
ENSDARG00000093588	si:dkey-234l24.8	0	0	0	0	0	1	0	0
ENSDARG00000062808	CR786571.1	3	2	0	1	5	0	0	3
ENSDARG00000097419	CR786571.4	0	1	0	0	1	0	0	1
ENSDARG00000091656	lsm8	53	68	77	56	52	63	84	52
ENSDARG00000092341	AL590150.2	15	23	18	8	17	22	20	13
ENSDARG00000098958	znf1100	0	0	1	1	0	0	0	0
ENSDARG00000069912	hmga2	18	40	22	46	21	44	55	40
ENSDARG00000045516	itih2	2	17	19	15	16	28	33	15
ENSDARG00000034700	vegfab	50	52	34	29	98	139	101	100
ENSDARG00000008986	e2f7	11	20	21	19	171	136	141	143
ENSDARG00000105570	crestin	0	2	0	0	0	1	0	1
ENSDARG00000093247	BX537358.1	3	3	1	9	10	11	7	9
ENSDARG00000019328	plxna4	838	1025	1506	1245	1282	1257	1620	783
ENSDARG00000104932	si:ch211-261d9.1	0	2	0	0	0	0	0	0
ENSDARG00000045515	kin	14	27	25	26	35	33	34	21
ENSDARG00000101968	si:ch211-227p7.1	0	0	0	0	0	0	0	0
ENSDARG00000031777	pparaa	177	325	360	379	334	399	483	292
ENSDARG00000102475	si:dkey-3p4.1	16	9	27	13	31	35	25	13
ENSDARG00000099444	znf1122	1	0	9	5	5	0	2	1
ENSDARG00000099850	iqsec3a	2150	2750	2863	2455	2862	2777	3537	1932
ENSDARG00000103946	si:dkey-124l13.1	29	41	59	49	52	54	73	26
ENSDARG00000098986	znf1040	1	2	5	2	1	0	2	4
ENSDARG00000099046	si:ch211-227p7.5	0	0	1	0	7	0	0	0
ENSDARG00000094973	wnt16	3	0	1	0	7	9	8	5
ENSDARG00000030614	syt1a	4543	6590	6382	5905	6231	5962	7142	4182
ENSDARG00000098884	BX649355.1	2	0	0	0	0	0	1	1
ENSDARG00000113769	znf1139	2	4	6	11	11	5	13	1
ENSDARG00000103119	si:dkeyp-33c10.7	0	0	1	1	2	2	1	1
ENSDARG00000063054	shank3b	45	50	63	34	64	57	63	33
ENSDARG00000063255	btbd11a	450	642	690	640	681	582	839	475
ENSDARG00000045658	msrb3	163	226	190	238	229	204	240	159
ENSDARG00000094457	BX005210.1	0	3	1	1	0	2	0	0
ENSDARG00000104018	mtpn	474	641	630	654	727	853	907	639
ENSDARG00000113660	si:ch211-196f19.1	2	1	9	2	8	13	9	9
ENSDARG00000114124	si:dkey-3p4.8	4	0	1	0	0	0	1	1
ENSDARG00000024465	mrps18a	49	56	77	64	86	89	61	52
ENSDARG00000103417	si:dkey-269o24.6	10	3	1	0	8	1	2	3
ENSDARG00000022858	wnt7ba	14	14	22	19	7	13	17	8
ENSDARG00000101688	si:dkey-207l24.2	0	0	0	0	1	0	0	3
ENSDARG00000041205	slc6a1l	727	1075	1042	857	975	859	1217	599
ENSDARG00000104704	si:ch211-271g18.1	1	1	3	0	2	5	0	0
ENSDARG00000098612	chrm2a	95	115	117	166	153	124	221	121
ENSDARG00000100341	si:ch211-196h24.2	0	0	0	0	1	5	0	0
ENSDARG00000102157	si:ch211-117i20.2	8	21	14	9	14	50	19	15
ENSDARG00000008439	atxn10	48	58	73	61	99	97	105	69
ENSDARG00000069780	pus7l	16	18	26	9	24	23	46	16
ENSDARG00000098928	si:ch211-196h24.1	0	9	10	12	19	13	19	4
ENSDARG00000095106	si:dkey-28k24.2	1	11	5	3	3	0	8	1
ENSDARG00000008235	cog5	127	136	147	133	281	249	272	197
ENSDARG00000112648	si:dkeyp-82b4.2	2	2	2	1	4	5	0	1
ENSDARG00000101245	znf1063	0	0	0	0	2	3	4	1
ENSDARG00000103103	BX957361.2	10	16	33	18	20	44	34	29
ENSDARG00000004592	gpr22a	168	168	230	183	198	157	293	117
ENSDARG00000100655	CR356223.2	1	3	7	2	2	3	2	1
ENSDARG00000116992	znf1051	5	11	7	4	15	18	8	6
ENSDARG00000113548	si:dkeyp-82b4.4	0	0	0	0	1	0	0	0
ENSDARG00000092000	znf1020	0	0	5	6	0	3	3	3
ENSDARG00000094597	CR383662.2	0	0	0	0	0	1	1	0
ENSDARG00000100865	si:dkey-269o24.1	1	0	0	0	6	1	2	1
ENSDARG00000045748	stab2	6	7	11	7	9	14	11	6
ENSDARG00000102340	ptn	614	854	882	901	581	483	698	384
ENSDARG00000101664	BX957361.1	0	0	0	0	0	0	0	0
ENSDARG00000101137	znf999	1	1	4	5	18	8	7	12
ENSDARG00000045486	pawr	59	52	57	65	84	93	104	67
ENSDARG00000029071	creld2	14	28	23	25	35	61	44	36
ENSDARG00000017355	rsph9	0	0	0	0	0	0	0	0
ENSDARG00000096172	znf1113	9	8	22	6	6	8	14	7
ENSDARG00000075501	cdnf	1	5	1	2	2	1	2	0
ENSDARG00000103400	si:ch211-161m3.1	1	0	3	2	2	2	1	2
ENSDARG00000098621	CR759843.1	0	1	1	1	1	0	0	0
ENSDARG00000100653	si:dkeyp-82b4.6	0	0	0	0	0	0	0	0
ENSDARG00000087645	znf1064	7	14	26	17	23	13	26	23
ENSDARG00000101760	znf1016	0	0	0	0	0	0	0	0
ENSDARG00000034717	def6c	5	5	5	8	4	14	17	11
ENSDARG00000039346	ndufa5	100	124	146	148	167	189	217	123
ENSDARG00000100777	si:ch211-238e22.7	0	0	0	0	0	0	0	0
ENSDARG00000093041	si:ch211-234c11.2	0	0	2	4	4	0	0	1
ENSDARG00000093615	si:ch211-234c11.3	0	1	0	0	2	2	1	0
ENSDARG00000094443	znf1036	0	1	4	1	1	3	1	0
ENSDARG00000100229	si:ch211-238e22.5	5	1	6	2	14	13	10	9
ENSDARG00000069431	slc26a4	0	0	0	0	0	0	0	0
ENSDARG00000112450	si:ch211-238e22.2	3	0	0	1	6	10	7	0
ENSDARG00000094500	si:ch211-238e22.4	0	0	0	0	0	3	3	0
ENSDARG00000096014	znf1146	0	0	0	0	0	0	0	0
ENSDARG00000115628	CR293532.1	0	0	0	0	0	0	0	0
ENSDARG00000099355	BX890548.1	54	67	65	71	86	95	86	91
ENSDARG00000031956	tmem63a	62	82	99	104	156	151	176	102
ENSDARG00000116117	si:dkey-40n15.1	0	0	0	0	1	0	0	4
ENSDARG00000010784	ppp1r12a	1188	1762	1580	1544	1930	2155	2301	1404
ENSDARG00000019420	etnk1	2179	3203	3181	3111	2933	2929	3411	2167
ENSDARG00000104804	si:ch211-238e22.8	1	0	0	0	1	2	1	0
ENSDARG00000098987	znf1071	0	0	0	0	0	0	0	0
ENSDARG00000096215	CR293502.1	0	0	0	0	0	0	0	0
ENSDARG00000101223	si:ch211-229l10.11	0	0	0	0	1	0	0	1
ENSDARG00000109844	BX901962.2	0	5	5	3	5	15	12	4
ENSDARG00000112541	znf1093	5	1	2	5	1	2	9	1
ENSDARG00000041199	alg12	66	91	124	74	138	89	133	68
ENSDARG00000058030	hspa14	59	78	71	57	116	101	138	92
ENSDARG00000086130	si:ch211-42i6.2	13	12	3	2	13	12	6	15
ENSDARG00000100221	BX511018.2	0	0	0	0	0	0	0	0
ENSDARG00000018688	elk3	31	41	24	43	90	65	81	52
ENSDARG00000098727	BX511018.1	0	0	0	0	0	0	0	0
ENSDARG00000096105	BX942819.3	0	0	0	0	0	0	0	0
ENSDARG00000098357	si:ch211-229l10.4	0	0	0	0	3	2	5	1
ENSDARG00000011661	twf1b	163	256	238	242	297	328	383	234
ENSDARG00000102273	si:ch211-229l10.9	0	0	0	0	0	1	0	0
ENSDARG00000033179	tmem243b	47	74	74	65	124	124	139	78
ENSDARG00000104124	znf1069	6	24	13	6	12	14	12	7
ENSDARG00000103721	si:dkey-122c11.7	0	0	0	1	0	0	3	0
ENSDARG00000103597	si:dkey-40j3.3	3	0	8	0	1	0	1	3
ENSDARG00000101565	CU468917.1	4	9	5	3	12	9	8	5
ENSDARG00000103636	zgc:174703	1	0	2	1	8	2	1	2
ENSDARG00000045705	meig1	60	57	58	68	51	113	98	69
ENSDARG00000104884	BX510934.2	0	0	2	1	0	0	0	0
ENSDARG00000045704	dclre1c	70	100	84	112	104	116	138	86
ENSDARG00000018149	slc38a4	443	434	328	521	332	336	449	235
ENSDARG00000110426	BX901962.3	4	7	11	2	10	4	2	5
ENSDARG00000097044	CU468915.1	8	10	14	13	11	19	22	7
ENSDARG00000079470	cdk17	599	742	643	758	557	633	754	432
ENSDARG00000110670	znf1092	2	3	3	0	0	4	3	2
ENSDARG00000099656	CR381657.1	0	0	0	0	1	3	0	0
ENSDARG00000003615	slc26a3.2	0	1	0	0	0	0	0	0
ENSDARG00000101977	si:ch211-209n20.59	0	0	0	0	0	1	0	0
ENSDARG00000097990	CR293498.1	0	0	0	0	0	0	0	0
ENSDARG00000110745	znf994	0	0	0	0	0	1	2	3
ENSDARG00000113527	si:ch211-209n20.3	6	3	10	9	7	4	9	1
ENSDARG00000015824	lemd3	385	517	573	537	562	620	712	423
ENSDARG00000011582	sox5	1079	1286	1422	1372	1519	1600	1830	1087
ENSDARG00000116211	si:dkey-5i16.5	11	5	14	21	13	9	6	6
ENSDARG00000045768	cry1a	1246	1734	1529	1710	997	1293	1321	762
ENSDARG00000006567	dus4l	17	16	20	19	44	37	23	20
ENSDARG00000116855	CR383662.8	2	0	1	0	7	1	7	1
ENSDARG00000095446	CR383662.3	2	8	0	0	0	2	0	7
ENSDARG00000097175	CR383662.6	2	7	2	3	0	5	0	1
ENSDARG00000111380	CR383662.7	0	2	3	0	1	4	0	0
ENSDARG00000024306	zbed4	235	255	288	253	456	435	433	277
ENSDARG00000013596	brd1a	330	506	515	511	575	570	659	379
ENSDARG00000114577	si:dkey-159n16.2	111	136	233	247	149	183	184	91
ENSDARG00000045517	itih5	0	0	0	0	0	0	0	2
ENSDARG00000016231	bcap29	118	165	189	208	189	192	227	126
ENSDARG00000069160	tafa5a	102	149	137	117	112	131	187	89
ENSDARG00000059003	strip2	167	221	306	321	241	295	335	200
ENSDARG00000099382	si:ch211-209n20.1	0	0	0	0	0	0	0	0
ENSDARG00000101392	pimr168	0	0	0	0	0	0	0	1
ENSDARG00000005541	wif1	3	1	4	1	2	2	1	1
ENSDARG00000098127	BX324212.1	0	5	1	0	0	0	2	0
ENSDARG00000105096	si:ch1073-67j19.1	0	0	0	0	0	0	0	0
ENSDARG00000070220	pou3f2a	0	0	7	0	0	2	0	3
ENSDARG00000092304	si:dkey-59l11.7	0	0	0	0	0	0	0	0
ENSDARG00000104976	si:ch1073-67j19.2	0	0	3	0	0	1	2	0
ENSDARG00000086740	phyh	352	371	429	393	421	459	450	316
ENSDARG00000075956	faxca	211	262	262	270	361	283	362	198
ENSDARG00000009607	ccnc	165	251	273	214	296	332	281	218
ENSDARG00000091957	si:dkey-172o10.8	0	0	0	0	2	1	0	0
ENSDARG00000062797	nell2b	982	1405	1369	1189	1459	1475	1661	1065
ENSDARG00000007371	slc26a3.1	0	0	0	0	0	0	0	0
ENSDARG00000095920	AL929171.1	0	0	0	2	2	2	0	0
ENSDARG00000045518	tmem110l	41	74	73	89	115	154	162	115
ENSDARG00000016815	casc1	2	3	2	2	0	2	2	1
ENSDARG00000093478	si:ch211-197e7.3	4	9	0	1	9	7	9	6
ENSDARG00000032919	chchd3a	513	637	631	643	455	543	619	463
ENSDARG00000034095	si:dkey-59l11.10	3	0	5	1	2	1	0	2
ENSDARG00000097713	BX927318.1	0	0	0	0	0	0	0	0
ENSDARG00000100137	il17ra2	0	0	0	0	0	0	0	0
ENSDARG00000103208	il17ra1b	0	0	0	0	0	2	2	1
ENSDARG00000027799	ucmaa	2	0	1	1	2	9	2	0
ENSDARG00000097059	si:dkey-159n16.4	0	0	0	0	0	0	0	0
ENSDARG00000045487	rps16	324	349	357	365	793	829	796	578
ENSDARG00000045815	mcm10	2	2	4	4	9	7	8	4
ENSDARG00000096967	CR383662.5	7	5	6	13	11	3	15	6
ENSDARG00000045749	ppfibp1a	32	33	49	21	79	55	72	51
ENSDARG00000045510	tbc1d22a	119	185	203	203	250	299	313	218
ENSDARG00000045886	slc38a2	2655	3463	3833	2636	5862	9255	10929	5458
ENSDARG00000004336	exoc4	330	472	429	452	490	591	631	371
ENSDARG00000093014	CR383662.1	0	1	0	0	0	4	0	5
ENSDARG00000095994	CR383662.4	0	18	3	2	2	30	1	20
ENSDARG00000114236	znf974	5	15	8	25	17	7	9	1
ENSDARG00000088000	znf1057	5	2	6	3	6	14	6	3
ENSDARG00000104053	BX324181.1	0	0	0	0	0	0	0	0
ENSDARG00000094584	BX470240.1	0	0	0	0	0	0	0	0
ENSDARG00000104362	FP236354.1	0	0	0	0	0	2	0	0
ENSDARG00000110433	znf997	4	0	0	0	2	2	1	2
ENSDARG00000092926	si:dkey-66k12.3	0	0	0	0	0	0	0	0
ENSDARG00000097427	BX569790.2	0	0	0	0	0	0	0	0
ENSDARG00000092717	BX569790.1	0	0	1	1	0	0	0	4
ENSDARG00000097775	BX465205.3	0	0	0	0	0	0	0	0
ENSDARG00000097604	BX465205.2	0	0	0	0	1	0	0	0
ENSDARG00000069169	cerk	504	571	574	604	510	488	622	342
ENSDARG00000097139	BX465205.1	0	0	0	0	0	0	0	0
ENSDARG00000016749	slco1c1	295	327	479	516	634	639	742	536
ENSDARG00000029830	myf6	0	0	0	0	0	0	0	0
ENSDARG00000100257	zgc:174314	0	0	3	0	1	0	2	1
ENSDARG00000093747	si:dkey-122c11.1	0	0	0	0	0	0	0	0
ENSDARG00000078613	vhll	0	0	0	0	2	8	4	2
ENSDARG00000098244	CR388206.1	0	0	0	1	1	2	0	0
ENSDARG00000111959	si:dkeyp-44b5.4	0	0	0	0	0	0	0	0
ENSDARG00000103091	si:dkey-19h16.8	0	0	0	0	0	0	0	0
ENSDARG00000087070	znf977	50	67	6	2	48	87	56	34
ENSDARG00000007277	myf5	0	2	0	1	0	0	0	0
ENSDARG00000015222	cbll1	52	50	52	62	77	83	82	65
ENSDARG00000115506	si:dkey-122c11.8	0	0	0	0	0	0	0	0
ENSDARG00000014361	tmbim4	596	839	899	760	1105	1179	1384	860
ENSDARG00000078728	znf1068	4	4	3	2	3	1	8	1
ENSDARG00000087788	si:ch211-22k7.9	2	3	6	4	4	5	3	2
ENSDARG00000086615	CR846087.1	5	10	17	21	9	10	16	6
ENSDARG00000096473	mcat	0	0	0	0	0	0	0	0
ENSDARG00000016613	mcat	6	12	7	11	13	22	21	6
ENSDARG00000039343	ahcyl2b	925	1361	1433	1154	1467	1750	1721	1183
ENSDARG00000090734	si:dkey-16p6.1	11	3	5	11	15	17	27	16
ENSDARG00000045549	bik	1	1	0	0	2	2	1	0
ENSDARG00000100723	znf1097	0	4	1	0	1	0	8	0
ENSDARG00000013414	lin7a	602	865	901	873	827	788	1084	575
ENSDARG00000058366	si:dkey-222f8.3	15	15	19	23	80	85	66	46
ENSDARG00000104697	si:dkey-57k17.1	10	18	16	14	26	10	15	11
ENSDARG00000105266	si:dkey-16p6.1	3	2	4	3	11	9	10	4
ENSDARG00000045519	sfmbt2	324	364	436	483	404	452	446	318
ENSDARG00000032242	tnnt2c	0	0	0	0	0	0	0	0
ENSDARG00000103381	si:ch211-196f19.1	0	6	0	9	1	0	7	6
ENSDARG00000094119	CR846087.2	1	4	0	0	2	0	0	1
ENSDARG00000069171	gramd4a	556	743	793	781	987	1093	1167	821
ENSDARG00000078073	nudt5	47	73	74	54	98	106	86	62
ENSDARG00000092784	znf1109	3	0	2	2	1	0	1	0
ENSDARG00000095998	CR388052.1	1	3	11	2	0	20	14	5
ENSDARG00000115017	znf1033	0	9	18	11	18	6	7	11
ENSDARG00000096144	CR388052.2	1	1	0	0	0	0	1	0
ENSDARG00000018744	prl2	4	21	24	18	14	21	17	23
ENSDARG00000096024	si:ch211-178j18.4	0	0	0	0	0	0	0	0
ENSDARG00000032218	acss3	16	30	29	24	39	47	49	40
ENSDARG00000101301	si:dkey-261o4.1	0	0	0	5	0	0	1	1
ENSDARG00000020086	nuak1a	92	66	109	110	53	83	92	29
ENSDARG00000102358	si:dkey-261o4.9	1	0	0	0	1	0	0	0
ENSDARG00000094001	si:dkey-6a5.3	0	0	0	0	0	0	0	0
ENSDARG00000103045	BX548067.1	3	2	0	0	0	0	0	0
ENSDARG00000097457	BX119963.2	1	1	0	0	0	0	0	0
ENSDARG00000102927	si:dkey-156k2.4	0	1	0	1	0	1	0	0
ENSDARG00000110256	BX548067.2	0	0	0	0	0	0	0	0
ENSDARG00000045574	lrmp	946	1213	1674	1234	822	1120	1740	868
ENSDARG00000101524	znf1080	3	2	0	0	5	1	0	0
ENSDARG00000096496	BX571705.1	0	0	0	0	0	0	0	0
ENSDARG00000045885	scaf11	346	504	497	500	453	525	656	364
ENSDARG00000092161	si:dkey-261e22.4	12	8	7	9	19	13	20	12
ENSDARG00000099036	CU138542.1	0	0	0	0	0	0	0	0
ENSDARG00000103439	si:dkey-248e17.5	0	0	0	0	1	1	2	0
ENSDARG00000103343	si:dkey-51d8.1	0	0	0	0	0	0	4	0
ENSDARG00000102917	CR388095.1	2	1	8	6	0	1	6	0
ENSDARG00000112070	znf1121	4	1	4	2	2	1	2	7
ENSDARG00000110637	si:ch211-212k5.1	0	1	6	4	3	1	5	7
ENSDARG00000098095	CT027696.1	4	0	1	0	1	0	2	0
ENSDARG00000004227	pde3a	499	712	583	620	1040	1599	1502	964
ENSDARG00000104523	CU138542.2	1	1	2	0	3	1	0	3
ENSDARG00000110611	BX950868.3	0	0	0	0	0	0	0	0
ENSDARG00000104423	BX950868.2	0	0	0	0	0	0	0	0
ENSDARG00000105144	znf1130	26	44	34	47	58	45	47	31
ENSDARG00000101272	si:dkey-29j8.1	4	14	18	15	44	22	5	4
ENSDARG00000045750	syt10	114	184	219	162	215	287	210	211
ENSDARG00000102931	si:ch211-212k5.3	0	0	0	0	0	0	0	0
ENSDARG00000069185	celsr1a	159	196	172	179	507	441	473	341
ENSDARG00000069698	lrguk	18	63	19	50	7	35	22	20
ENSDARG00000104335	si:ch211-212k5.4	0	0	1	0	2	1	0	1
ENSDARG00000100699	BX950868.1	0	0	0	2	0	0	0	0
ENSDARG00000103755	si:dkeyp-4c4.1	5	0	0	0	1	5	0	0
ENSDARG00000096135	BX119963.1	0	1	0	0	1	0	1	0
ENSDARG00000099466	si:dkey-190j3.2	0	0	0	0	4	4	2	0
ENSDARG00000113391	si:dkey-265e15.2	0	1	3	2	11	16	3	0
ENSDARG00000034173	prkcq	2	2	3	2	16	30	24	9
ENSDARG00000088443	si:dkey-190j3.3	0	0	0	0	0	0	0	0
ENSDARG00000103371	si:dkey-190j3.6	1	2	5	9	24	15	4	2
ENSDARG00000112027	si:ch211-76m11.3	1	10	11	6	10	9	5	10
ENSDARG00000096127	BX469910.2	0	1	0	0	0	0	0	0
ENSDARG00000101382	CR388148.1	0	0	0	7	8	0	2	0
ENSDARG00000013000	ppfia2	648	994	965	946	981	1023	1211	730
ENSDARG00000101304	CR388172.1	1	0	0	0	0	1	0	0
ENSDARG00000089934	si:ch211-64i20.3	0	6	0	1	0	0	2	1
ENSDARG00000102853	si:rp71-7l19.2	0	0	0	0	0	0	0	0
ENSDARG00000095992	BX469910.1	0	0	0	0	0	0	0	0
ENSDARG00000095198	znf1132	0	0	0	0	3	0	1	0
ENSDARG00000104416	si:dkey-16p6.1	2	0	1	2	3	0	4	7
ENSDARG00000093220	znf1127	0	3	0	0	0	0	0	0
ENSDARG00000007413	arid2	584	717	754	788	811	953	1035	723
ENSDARG00000104888	si:dkey-28i19.1	0	8	3	3	4	9	5	0
ENSDARG00000100165	CR749167.1	0	0	0	0	0	0	0	0
ENSDARG00000095990	si:ch211-64i20.5_2	0	0	0	0	0	0	0	0
ENSDARG00000103955	si:dkey-29j8.1	1	0	0	0	0	0	0	0
ENSDARG00000054321	ngs	0	0	0	0	3	0	0	0
ENSDARG00000098536	si:dkey-25i10.1	0	0	0	0	2	0	0	0
ENSDARG00000075025	cdc123	72	64	76	65	132	137	144	78
ENSDARG00000096999	BX537308.1	4	7	11	6	9	8	9	7
ENSDARG00000008867	rap1b	243	318	345	383	382	416	460	288
ENSDARG00000100647	si:dkey-211i20.4	0	0	0	0	0	0	0	0
ENSDARG00000095981	si:ch211-161n3.5	0	0	3	0	5	2	0	1
ENSDARG00000103003	si:dkey-211i20.2	3	2	6	8	17	17	11	4
ENSDARG00000099597	si:dkey-211i20.5	0	0	2	3	3	0	2	0
ENSDARG00000109211	znf979	1	1	0	0	0	0	0	0
ENSDARG00000094799	plxnb2a	9	16	11	8	32	28	37	31
ENSDARG00000003811	plxnb2a	200	251	303	259	521	660	556	428
ENSDARG00000045752	si:ch211-161n3.4	0	1	1	4	5	1	9	8
ENSDARG00000088301	si:dkey-254e13.6	7	4	5	4	7	7	10	3
ENSDARG00000045753	tmtc2a	191	114	144	143	276	379	343	224
ENSDARG00000104850	si:ch211-215p11.1	5	5	7	5	10	9	10	10
ENSDARG00000110403	CR388363.3	0	0	0	0	0	0	0	0
ENSDARG00000092989	si:ch211-161n3.3	4	12	18	11	17	29	23	27
ENSDARG00000097341	CR847994.1	22	32	41	27	30	48	46	39
ENSDARG00000006038	aebp2	117	141	144	131	254	283	275	203
ENSDARG00000045880	gas2l3	678	771	870	876	741	942	1034	574
ENSDARG00000090824	si:dkey-51d8.3	0	0	0	0	0	0	0	0
ENSDARG00000043734	trmu	38	50	52	43	62	85	75	52
ENSDARG00000074905	camk1da	440	620	833	658	837	853	1227	803
ENSDARG00000015053	grip1	892	1051	1158	1024	1237	1307	1423	916
ENSDARG00000095418	CR388363.2	0	1	1	0	0	0	0	2
ENSDARG00000095155	CR388363.1	0	0	0	4	0	0	0	0
ENSDARG00000092080	znf1044	0	0	3	0	0	0	2	2
ENSDARG00000094223	CR854965.1	0	0	0	0	0	0	0	0
ENSDARG00000093803	si:dkey-196n19.2	13	4	19	19	35	30	19	15
ENSDARG00000096009	BX901962.1	0	0	1	0	0	1	0	0
ENSDARG00000094428	si:dkey-31f5.8	0	0	1	0	9	9	2	2
ENSDARG00000101555	BX088583.2	0	0	0	0	0	0	0	0
ENSDARG00000102839	si:ch211-211k8.4	0	0	0	0	0	0	0	0
ENSDARG00000104986	si:ch211-211k8.12	0	0	0	0	3	1	0	0
ENSDARG00000098851	si:dkey-11d20.1	0	0	0	0	0	0	0	0
ENSDARG00000093135	si:dkey-117n7.2	4	3	3	9	1	1	5	1
ENSDARG00000092944	si:dkey-117n7.3	0	2	0	1	4	0	0	1
ENSDARG00000113582	znf993	4	9	14	6	10	8	8	4
ENSDARG00000069692	col7a1l	22	59	33	61	14	21	26	17
ENSDARG00000105111	BX927122.2	0	0	0	0	0	0	0	0
ENSDARG00000095126	si:dkey-82i20.2	11	9	11	7	24	4	13	4
ENSDARG00000097347	CR854965.2	0	0	0	0	0	0	0	0
ENSDARG00000100571	BX927122.1	1	0	2	0	0	0	0	0
ENSDARG00000094304	BX000981.4	3	1	2	4	4	5	2	2
ENSDARG00000101842	znf1085	6	1	0	1	4	1	7	0
ENSDARG00000025824	dmtf1	106	173	150	173	151	162	214	122
ENSDARG00000076255	znf1084	0	0	0	0	1	2	1	0
ENSDARG00000096100	BX000981.5	1	0	3	3	0	2	2	1
ENSDARG00000095571	BX537162.1	0	0	0	0	0	0	0	0
ENSDARG00000077697	si:dkey-105i14.1	1	0	0	4	1	3	1	1
ENSDARG00000055360	llph	15	35	29	21	57	56	55	44
ENSDARG00000077090	si:ch211-127b11.1	0	6	0	23	0	11	0	6
ENSDARG00000092064	si:dkey-117n7.4	0	0	0	0	0	1	0	0
ENSDARG00000111024	BX000981.6	0	0	0	0	0	0	0	0
ENSDARG00000115032	BX000981.14	0	0	0	0	0	0	0	0
ENSDARG00000026052	ccdc3a	12	7	8	8	3	13	13	5
ENSDARG00000096210	znf1050	2	1	0	2	0	2	3	0
ENSDARG00000091062	si:dkey-199k11.6	0	0	0	0	0	0	0	0
ENSDARG00000053917	alg10	84	98	84	105	139	127	143	128
ENSDARG00000096045	si:ch73-263o4.4	0	1	6	0	8	8	4	3
ENSDARG00000014941	tprkb	23	30	45	15	53	69	56	33
ENSDARG00000101731	BX649341.1	1	0	0	0	1	3	1	1
ENSDARG00000096207	si:ch73-263o4.3	0	0	0	0	0	0	0	0
ENSDARG00000001953	pfkfb3	2636	3451	3197	3052	1752	2525	2242	1750
ENSDARG00000101817	si:dkey-5i16.5	1	2	2	12	6	21	11	1
ENSDARG00000088915	si:ch211-241n15.3	9	5	12	5	25	9	12	5
ENSDARG00000109840	znf993	0	1	2	3	0	0	1	0
ENSDARG00000105161	si:ch211-238e22.8	2	1	1	2	7	3	6	4
ENSDARG00000024654	pgm3	26	44	23	26	54	51	66	73
ENSDARG00000100930	BX088583.1	0	0	0	0	0	0	0	0
ENSDARG00000113038	BX000981.10	0	0	0	0	0	0	0	0
ENSDARG00000111688	BX000981.7	0	0	0	0	0	0	0	0
ENSDARG00000029524	impdh1b	240	398	491	439	602	535	632	457
ENSDARG00000039340	tmem209	46	78	71	109	99	137	144	112
ENSDARG00000112896	BX000981.9	0	0	0	0	0	0	0	0
ENSDARG00000112599	BX000981.8	0	0	0	0	0	0	0	0
ENSDARG00000096026	si:dkey-4e4.1	0	1	0	1	5	0	1	4
ENSDARG00000045568	bcat1	474	450	639	619	478	456	599	361
ENSDARG00000094195	CR936371.1	0	0	0	0	0	1	0	0
ENSDARG00000109864	znf995	0	0	0	0	0	0	0	0
ENSDARG00000079892	si:dkey-183c2.4	3	3	6	3	8	8	4	10
ENSDARG00000077794	CU468012.1	1	3	0	0	2	1	4	1
ENSDARG00000101728	si:dkeyp-80d11.12	2	1	2	1	0	1	6	2
ENSDARG00000105279	si:ch211-108c17.2	135	178	234	161	225	222	274	137
ENSDARG00000093633	BX000981.3	0	0	0	0	0	0	0	0
ENSDARG00000092940	BX000981.1	0	2	0	2	0	0	0	0
ENSDARG00000045870	plekha5	1044	1323	1282	1408	1173	1338	1600	931
ENSDARG00000093576	BX000981.2	0	1	2	4	0	2	0	1
ENSDARG00000094615	si:dkey-9p20.18	0	1	0	0	0	0	0	0
ENSDARG00000096467	si:ch211-246n15.2	0	2	0	3	0	0	0	0
ENSDARG00000100950	CU468012.4	0	0	8	0	0	2	0	0
ENSDARG00000099571	CU468012.2	0	0	1	3	1	0	0	0
ENSDARG00000101087	si:dkeyp-80d11.1	0	0	0	2	1	1	0	3
ENSDARG00000101071	si:dkeyp-80d11.14	0	3	0	2	0	2	4	1
ENSDARG00000102673	si:dkey-26i24.1	0	0	0	4	6	0	5	3
ENSDARG00000104787	si:dkey-28k24.2	0	0	0	0	1	1	3	0
ENSDARG00000002663	optn	99	175	186	177	261	360	365	210
ENSDARG00000100421	znf1129	25	40	51	38	73	56	66	46
ENSDARG00000096083	si:dkey-21h14.8	6	1	0	2	6	2	3	0
ENSDARG00000101421	si:dkeyp-80d11.10	3	1	4	0	7	5	3	2
ENSDARG00000045754	mettl25	74	78	56	52	79	79	88	53
ENSDARG00000099594	CU468012.3	0	0	0	1	0	0	1	0
ENSDARG00000103324	si:ch211-127b6.2	28	27	13	25	49	34	50	39
ENSDARG00000094653	si:dkey-149m13.5	3	4	3	0	1	3	1	2
ENSDARG00000114536	si:dkey-149m13.4	2	4	1	2	1	0	0	0
ENSDARG00000045755	ccdc59	29	25	17	24	37	41	40	28
ENSDARG00000104897	si:dkey-16p6.1	1	1	2	1	5	10	5	5
ENSDARG00000099698	BX548059.1	1	0	1	1	4	11	3	0
ENSDARG00000100335	znf1104	7	7	7	4	7	4	9	12
ENSDARG00000101756	im:7141269	22	37	34	32	48	32	32	31
ENSDARG00000012729	hcls1	9	16	20	7	47	50	39	31
ENSDARG00000103254	si:dkeyp-80d11.4	0	0	0	1	0	0	0	0
ENSDARG00000104006	znf1082	2	1	0	7	11	3	4	0
ENSDARG00000100329	znf1056	1	0	3	1	0	5	5	0
ENSDARG00000098094	si:dkey-146c18.5	12	2	2	8	3	8	9	11
ENSDARG00000093287	BX510924.1	2	3	7	4	4	1	7	5
ENSDARG00000029944	parpbp	3	4	1	1	17	4	17	13
ENSDARG00000112725	si:dkey-22h13.2	0	1	0	1	3	2	0	2
ENSDARG00000103809	CT990567.3	0	0	0	0	0	2	0	0
ENSDARG00000094191	nup37	73	104	131	120	102	121	167	96
ENSDARG00000040610	si:ch73-352p4.8	28	22	11	16	42	83	74	78
ENSDARG00000076272	znf1041	26	24	32	34	44	65	36	35
ENSDARG00000096034	si:ch73-289h5.5	0	0	0	0	0	0	0	0
ENSDARG00000077488	si:ch73-289h5.4	0	1	0	0	5	6	2	0
ENSDARG00000112874	znf1067	2	4	3	10	13	6	13	10
ENSDARG00000075820	CU694442.1	1	3	2	3	2	3	3	4
ENSDARG00000073959	pmch	0	0	0	0	0	0	0	0
ENSDARG00000094132	igf1	102	145	222	192	146	189	203	117
ENSDARG00000095777	si:ch211-218h8.3	0	0	0	1	2	0	1	0
ENSDARG00000091026	si:ch211-218h8.1	2	1	4	0	2	2	2	5
ENSDARG00000096497	si:dkey-22h13.3	2	9	8	2	5	0	8	8
ENSDARG00000104004	si:dkey-146c18.2	0	0	32	1	0	0	0	4
ENSDARG00000061951	golgb1	816	1154	1089	1022	1302	1430	1749	1063
ENSDARG00000074547	si:ch211-240l19.8	0	0	0	0	1	0	0	0
ENSDARG00000096493	BX901907.4	0	0	0	3	0	1	0	0
ENSDARG00000101682	CT990567.2	1	4	4	7	1	2	0	1
ENSDARG00000096478	BX901907.2	0	0	0	0	0	0	0	0
ENSDARG00000096434	BX901907.1	0	0	0	0	0	0	0	0
ENSDARG00000096486	BX901907.3	0	1	0	0	0	0	0	4
ENSDARG00000076313	si:ch211-240l19.7	0	0	0	0	0	0	0	4
ENSDARG00000074613	si:ch211-240l19.6	1	0	1	1	9	4	8	4
ENSDARG00000039393	si:ch211-240l19.5	13	9	9	31	28	34	45	27
ENSDARG00000045706	tspan9b	225	270	325	260	302	305	314	271
ENSDARG00000074009	znf1059	22	28	24	13	39	29	59	26
ENSDARG00000094732	mical3b	1142	824	1563	1417	396	436	533	439
ENSDARG00000100253	CU571169.1	0	0	0	0	0	0	0	0
ENSDARG00000003200	foxm1	1	1	0	1	24	23	9	6
ENSDARG00000010454	guca1a	1857	1717	1983	1943	3645	5561	8896	3911
ENSDARG00000089318	BX088538.1	68	70	71	0	88	89	107	62
ENSDARG00000004386	ELAPOR2	965	1169	1389	1365	1163	1418	1585	1015
ENSDARG00000039392	wnk1b	2716	3037	3148	3329	4620	5136	5315	3436
ENSDARG00000079222	zgc:174315	6	9	15	6	21	15	18	23
ENSDARG00000103527	si:dkeyp-35e5.9	2	0	0	2	2	1	2	0
ENSDARG00000088214	si:dkey-23a23.3	14	16	22	20	30	15	39	19
ENSDARG00000017841	cand1	634	822	875	892	1138	1155	1388	897
ENSDARG00000070203	si:dkey-13e3.1	0	0	0	0	0	0	0	0
ENSDARG00000057334	cmasa	71	90	90	97	107	112	135	68
ENSDARG00000093846	si:dkey-57c22.1	0	0	0	1	1	3	1	5
ENSDARG00000104026	si:dkeyp-35e5.5	3	7	0	2	3	1	2	0
ENSDARG00000045669	si:dkey-39a18.1	2	0	1	0	1	0	0	9
ENSDARG00000089831	si:dkey-207m2.4	5	2	1	9	5	5	4	15
ENSDARG00000045589	kcnj8	0	1	2	6	4	0	1	1
ENSDARG00000015985	abcc9	376	397	549	394	503	436	604	325
ENSDARG00000017757	pik3cg	53	64	49	74	131	109	139	90
ENSDARG00000107425	si:dkeyp-35e5.10	0	2	0	0	7	4	3	0
ENSDARG00000099346	znf1079	11	12	10	8	12	10	12	14
ENSDARG00000100911	BX294383.1	1	0	0	0	3	0	1	0
ENSDARG00000116692	si:ch211-79g12.1	1	0	2	0	0	0	1	1
ENSDARG00000099544	si:dkey-165b20.3	2	2	4	5	4	6	0	1
ENSDARG00000099812	si:dkey-31f5.11	126	171	117	161	203	185	196	133
ENSDARG00000096010	si:dkey-21h14.15	0	0	0	0	0	0	1	0
ENSDARG00000023036	si:dkey-23a23.2	33	42	37	14	51	67	83	37
ENSDARG00000116367	si:dkey-51d8.1	4	2	4	6	13	5	11	7
ENSDARG00000079824	ninj2	8	8	20	10	6	14	15	14
ENSDARG00000098077	si:dkey-238o14.3	18	12	76	55	17	18	28	8
ENSDARG00000096184	si:dkey-21h14.12	0	3	2	2	1	0	0	2
ENSDARG00000100110	si:ch211-237a4.2	1	2	5	9	2	6	4	2
ENSDARG00000070408	ccnd2b	28	23	28	34	33	23	37	21
ENSDARG00000104822	znf1131	10	10	16	15	11	11	14	5
ENSDARG00000110878	si:dkey-28k24.2	9	8	8	10	23	35	28	29
ENSDARG00000097728	CR388132.1	0	0	2	0	0	0	0	0
ENSDARG00000096684	CR382372.1	0	0	0	2	4	1	3	2
ENSDARG00000094824	si:dkey-23a23.1	0	0	0	0	0	0	0	0
ENSDARG00000089640	si:dkey-117n7.5	1	0	4	2	0	2	2	0
ENSDARG00000045548	lepb	1	5	4	0	38	53	6	31
ENSDARG00000094118	si:dkey-21o22.2	0	0	0	0	0	0	0	0
ENSDARG00000087241	ucn3l	6	3	1	6	5	0	3	2
ENSDARG00000021579	orc5	28	23	22	20	33	26	53	25
ENSDARG00000109327	znf1140	6	13	14	19	14	22	10	7
ENSDARG00000045858	tigarb	16	36	29	38	22	41	42	18
ENSDARG00000088082	si:ch211-214c20.1	1	1	0	2	3	0	0	1
ENSDARG00000096047	si:dkey-21h14.3	4	0	0	3	0	1	0	0
ENSDARG00000101902	CR376730.2	3	2	0	6	9	5	8	1
ENSDARG00000100240	CT737123.1	0	2	0	2	12	7	13	32
ENSDARG00000102713	si:ch211-205a14.1	6	23	36	18	21	38	10	6
ENSDARG00000104590	CT737123.2	0	0	0	0	0	0	0	0
ENSDARG00000116086	si:dkey-193i10.4	2	1	14	4	5	0	4	3
ENSDARG00000091381	si:ch211-214c20.1	2	1	0	4	4	11	3	3
ENSDARG00000101403	CR376730.1	1	6	4	1	10	10	2	2
ENSDARG00000102225	si:ch211-205a14.7	1	0	1	0	0	0	1	0
ENSDARG00000115256	CR376730.3	0	0	0	0	0	0	0	0
ENSDARG00000100509	si:dkey-82i20.2	0	0	0	0	0	0	0	0
ENSDARG00000102638	si:rp71-7l19.2	1	0	0	0	0	3	0	0
ENSDARG00000100464	si:dkey-193i10.1	7	4	3	3	9	12	15	12
ENSDARG00000091640	si:ch73-352p4.5	5	8	14	2	8	10	6	5
ENSDARG00000100460	si:dkey-217g21.3	2	1	3	0	0	1	1	0
ENSDARG00000034823	copg2	474	515	490	496	685	923	835	663
ENSDARG00000096063	si:dkey-191j3.1	4	4	2	0	9	4	6	4
ENSDARG00000073858	pex26	51	99	85	72	99	86	110	61
ENSDARG00000094603	si:dkey-21h14.12	0	6	3	2	7	4	11	4
ENSDARG00000116181	znf1119	15	16	23	20	27	25	12	8
ENSDARG00000099180	CR927050.1	1	0	0	0	1	2	1	8
ENSDARG00000099669	CR927050.2	0	0	0	0	0	0	0	0
ENSDARG00000088078	usp18	8	19	15	15	26	23	32	19
ENSDARG00000105119	si:ch211-258f1.3	0	2	2	1	6	2	2	0
ENSDARG00000092140	si:ch211-231i17.3	0	0	0	0	0	0	0	0
ENSDARG00000111518	si:dkey-16p6.1	0	0	3	7	4	4	7	7
ENSDARG00000110769	znf1098	0	4	0	1	2	3	0	1
ENSDARG00000038384	th2	0	0	0	0	0	0	0	0
ENSDARG00000094903	si:ch211-231i17.4	0	1	0	0	2	0	0	0
ENSDARG00000100090	si:dkey-11d20.1	1	0	0	0	0	0	0	0
ENSDARG00000069402	lrrc4.1	992	1273	1367	1355	1386	1342	1806	997
ENSDARG00000093831	znf1121	4	4	6	17	17	13	8	9
ENSDARG00000006766	snd1	487	684	701	718	993	1070	1186	787
ENSDARG00000045856	fgf6b	8	2	15	20	15	31	21	15
ENSDARG00000110852	znf1111	5	17	7	10	16	15	9	20
ENSDARG00000092968	znf1128	1	1	1	7	3	2	4	4
ENSDARG00000043792	si:rp71-7l19.2	3	0	0	6	3	2	1	0
ENSDARG00000091994	znf1048	1	0	0	3	0	2	0	0
ENSDARG00000101946	si:dkey-92j16.2	4	5	2	2	0	5	5	9
ENSDARG00000103100	BX950220.2	0	0	0	0	0	0	0	0
ENSDARG00000115029	si:dkeyp-123a12.2	3	3	2	2	1	6	2	3
ENSDARG00000102031	BX950220.1	0	0	0	0	0	0	0	0
ENSDARG00000098087	si:dkey-30f3.2	0	1	0	0	5	0	2	0
ENSDARG00000101424	BX901974.2	0	0	0	0	0	0	0	0
ENSDARG00000094212	si:dkey-179k24.1	0	1	0	0	1	4	0	0
ENSDARG00000088870	si:ch211-22k7.9	40	39	25	19	32	21	33	27
ENSDARG00000099055	CR790365.1	0	0	0	0	0	0	0	0
ENSDARG00000112369	si:dkey-179k24.2	2	0	1	0	0	1	1	0
ENSDARG00000020143	pah	0	2	0	0	6	2	1	3
ENSDARG00000099643	si:ch211-76m11.9	0	0	0	0	0	0	0	0
ENSDARG00000099560	lyrm5a	73	106	100	68	84	109	122	82
ENSDARG00000087120	slc5a8	0	0	0	0	0	0	0	0
ENSDARG00000100434	znf1091	2	0	2	1	2	1	3	2
ENSDARG00000117113	zgc:173607	1	10	6	1	10	2	10	2
ENSDARG00000045854	fgf23	0	0	0	2	0	2	3	1
ENSDARG00000045851	galnt8b.1	0	0	0	0	1	0	0	1
ENSDARG00000102262	si:dkey-179k24.5	0	0	0	0	1	2	3	2
ENSDARG00000089582	si:dkey-265e15.2	7	15	10	4	26	26	35	15
ENSDARG00000045853	rad51ap1	15	13	1	3	11	7	16	8
ENSDARG00000101843	znf1106	9	18	2	6	32	41	13	17
ENSDARG00000113713	znf1103	2	1	8	2	3	4	4	1
ENSDARG00000103172	BX914205.3	2	1	0	0	1	1	1	3
ENSDARG00000099440	CR936249.1	0	0	0	0	0	3	0	4
ENSDARG00000104650	BX936384.2	2	0	0	0	0	1	0	0
ENSDARG00000098305	si:ch211-76m11.8	1	1	2	0	5	1	0	6
ENSDARG00000088847	znf1089	4	1	2	3	8	5	9	0
ENSDARG00000099414	BX914205.1	0	0	0	0	0	0	0	0
ENSDARG00000103079	si:dkey-220o21.3	0	0	0	0	0	0	0	0
ENSDARG00000114558	si:dkey-233e3.3	1	3	3	3	3	3	3	3
ENSDARG00000038386	ascl1a	0	2	3	2	47	28	23	31
ENSDARG00000099789	si:ch211-76m11.7	7	1	1	3	4	4	8	0
ENSDARG00000099347	si:dkey-220o21.4	0	0	0	0	0	0	0	0
ENSDARG00000098979	si:ch211-76m11.15	0	0	0	0	0	0	0	0
ENSDARG00000101772	CT956002.1	0	0	0	2	0	0	2	1
ENSDARG00000100652	znf1147	3	3	0	0	0	0	3	0
ENSDARG00000101497	znf1047	9	9	6	8	2	8	10	6
ENSDARG00000100142	znf1083	7	11	6	13	26	16	17	13
ENSDARG00000104239	CR383668.2	17	33	37	30	29	52	38	28
ENSDARG00000099837	si:dkey-199m13.7	20	10	9	19	26	20	22	16
ENSDARG00000104890	si:ch211-76m11.3	25	47	86	24	46	57	27	25
ENSDARG00000005453	foxp2	301	346	360	359	438	428	482	309
ENSDARG00000098892	si:ch211-223a21.1	19	8	12	6	13	15	16	4
ENSDARG00000100338	BX936384.1	1	7	7	2	4	6	6	1
ENSDARG00000100006	si:ch211-76m11.5	4	11	10	7	4	5	7	5
ENSDARG00000100671	CR790382.1	0	0	0	0	0	0	0	0
ENSDARG00000032319	mest	151	193	285	270	298	336	400	261
ENSDARG00000090468	ppp1r3aa	10	6	8	4	12	16	24	6
ENSDARG00000091974	CR356233.1	5	9	5	10	8	17	22	4
ENSDARG00000099281	si:dkey-112e7.2	48	33	42	48	96	144	115	100
ENSDARG00000093020	CR356233.2	0	0	0	0	0	0	0	0
ENSDARG00000007175	recql	51	65	63	54	121	101	140	74
ENSDARG00000074223	MDFIC	13	11	22	15	44	35	50	28
ENSDARG00000101230	CR790382.2	0	0	0	0	0	0	0	0
ENSDARG00000104819	CR790382.4	0	0	0	1	0	0	0	1
ENSDARG00000104887	znf1105	3	1	0	0	1	2	1	1
ENSDARG00000100262	BX936382.1	9	7	14	12	11	12	3	4
ENSDARG00000101828	si:dkey-16p6.1	50	59	69	24	140	152	140	77
ENSDARG00000104737	si:ch211-223a21.3	0	0	0	0	0	0	0	0
ENSDARG00000100842	si:ch211-223a21.4	1	0	0	1	1	5	5	2
ENSDARG00000111998	znf1099	0	0	0	0	1	0	2	0
ENSDARG00000002174	itfg2	18	21	39	36	51	48	83	43
ENSDARG00000110917	si:ch211-223a21.6	0	0	0	0	0	0	0	3
ENSDARG00000099381	si:dkey-27n6.1	0	0	1	0	0	0	0	0
ENSDARG00000098628	BX914214.1	0	0	1	0	0	0	0	0
ENSDARG00000100811	BX927130.2	0	0	0	0	0	0	0	0
ENSDARG00000101757	si:dkey-27n6.4	4	5	3	2	0	6	1	4
ENSDARG00000099328	BX927130.1	0	0	0	0	0	0	0	0
ENSDARG00000110860	si:dkey-9i5.2	0	0	0	0	0	0	0	0
ENSDARG00000079985	nrip2	829	918	988	1085	1145	1241	1208	816
ENSDARG00000103218	BX927130.3	2	1	5	0	0	2	5	0
ENSDARG00000099293	BX914214.2	0	0	0	0	0	3	0	0
ENSDARG00000113141	znf1018	1	3	1	2	6	4	5	1
ENSDARG00000109255	si:ch211-234c11.2	0	1	1	0	2	3	5	1
ENSDARG00000105219	znf988	1	1	5	0	1	13	9	3
ENSDARG00000006011	klhl42	17	48	55	42	67	62	66	28
ENSDARG00000098199	BX928743.1	0	0	0	0	0	0	0	0
ENSDARG00000103306	BX927130.4	1	3	1	2	3	2	14	2
ENSDARG00000102156	si:dkey-264f17.4	0	2	0	7	3	5	11	8
ENSDARG00000098066	CU302323.1	0	0	0	0	0	1	0	1
ENSDARG00000114142	si:dkeyp-4f2.1	2	3	3	7	5	8	3	2
ENSDARG00000099711	si:dkey-29j8.1	1	4	1	6	0	1	3	0
ENSDARG00000112586	si:ch211-283l16.1	0	0	0	0	0	0	0	0
ENSDARG00000114396	znf1017	18	14	19	27	29	52	28	11
ENSDARG00000030153	gnptab	305	400	341	359	460	480	468	372
ENSDARG00000100463	BX908799.1	0	0	0	0	0	0	0	0
ENSDARG00000045563	washc3	68	101	91	87	129	189	185	119
ENSDARG00000045561	dram1	0	0	0	0	5	8	13	5
ENSDARG00000002128	cwf19l1	68	93	70	114	115	110	111	82
ENSDARG00000104088	si:dkey-14o6.2	0	0	3	0	0	1	0	0
ENSDARG00000101528	si:ch211-194h1.2	0	0	0	0	0	0	1	0
ENSDARG00000103458	znf1126	0	0	0	0	0	0	0	0
ENSDARG00000098604	si:dkey-14o6.4	0	0	0	1	3	5	1	1
ENSDARG00000098991	znf1095	0	4	2	6	1	13	0	0
ENSDARG00000098383	si:dkey-14o6.1	1	12	2	6	8	4	8	1
ENSDARG00000103239	si:dkey-14o6.8	2	0	3	0	3	0	0	1
ENSDARG00000094175	znf1027	0	2	0	3	2	3	2	2
ENSDARG00000104892	znf1108	0	0	0	1	1	0	1	0
ENSDARG00000105756	CR788316.3	62	62	47	50	74	54	86	58
ENSDARG00000091393	si:ch211-161m3.6	48	56	83	78	67	99	93	46
ENSDARG00000113804	si:dkey-205i10.1	7	0	3	5	2	1	7	10
ENSDARG00000100556	si:dkeyp-5g9.1	2	1	10	0	3	2	9	2
ENSDARG00000100160	si:dkey-205i10.2	0	0	0	0	1	2	0	0
ENSDARG00000105731	CR788316.1	0	0	0	0	0	0	0	0
ENSDARG00000105749	CR788316.2	0	0	2	0	0	0	0	0
ENSDARG00000105829	CR788316.4	0	0	0	1	1	0	0	0
ENSDARG00000075417	zgc:175107	41	26	34	58	56	50	54	37
ENSDARG00000103375	si:ch211-161m3.4	18	29	22	18	40	45	53	24
ENSDARG00000098324	si:cabz01054394.6	20	25	23	22	36	28	29	25
ENSDARG00000089598	si:cabz01054396.2	12	38	20	34	41	47	41	26
ENSDARG00000089092	si:cabz01054394.5	22	41	41	47	56	46	55	51
ENSDARG00000104446	si:ch211-203c5.3	1	0	0	0	4	2	0	0
ENSDARG00000089715	si:cabz01054394.7	10	7	7	12	14	12	17	5
ENSDARG00000098183	si:dkey-27n6.1	0	0	1	0	0	0	0	0
ENSDARG00000100864	BX004873.1	0	0	0	0	0	1	0	0
ENSDARG00000103227	si:ch211-149o24.4	0	0	0	0	0	0	0	0
ENSDARG00000101174	BX649556.1	0	0	1	0	0	1	0	0
ENSDARG00000104266	si:dkey-29m1.2	2	2	5	0	6	9	8	3
ENSDARG00000099864	si:ch73-170d6.2	1	1	0	3	2	4	4	4
ENSDARG00000098721	BX649331.1	0	0	0	0	0	0	1	2
ENSDARG00000098722	si:ch73-170d6.3	3	2	0	0	1	1	5	0
ENSDARG00000098351	si:ch211-66c13.1	0	1	1	0	4	2	1	6
ENSDARG00000102460	si:ch73-170d6.4	0	0	0	0	0	0	2	0
ENSDARG00000113826	si:ch211-223k15.1	5	3	11	3	1	10	3	2
ENSDARG00000116915	si:ch211-133h13.1	1	1	4	4	8	4	3	1
ENSDARG00000100302	si:dkey-237g15.2	59	99	77	117	102	51	161	93
ENSDARG00000105696	CABZ01021433.1	92	112	87	82	143	119	126	88
ENSDARG00000103865	wu:fc30c06	24	34	24	20	37	34	25	19
ENSDARG00000103850	si:cabz01021426.2	64	70	61	78	79	77	115	64
ENSDARG00000105781	zgc:171727	3	2	0	0	1	3	2	1
ENSDARG00000101365	si:cabz01021430.2	74	145	141	87	159	191	157	109
ENSDARG00000099262	si:dkey-16p6.1	12	37	23	33	24	35	33	12
ENSDARG00000098189	si:dkey-16p6.1	2	10	29	8	7	16	9	8
ENSDARG00000091869	zgc:162958	68	96	118	86	121	147	153	99
ENSDARG00000095030	si:ch73-120g24.4	61	74	61	46	75	68	84	55
ENSDARG00000105728	si:ch73-266f23.1	24	40	44	36	61	42	76	58
ENSDARG00000095135	si:ch73-266f23.1	11	29	25	29	45	36	41	17
ENSDARG00000096111	CU570689.1	0	0	0	0	0	0	0	0
ENSDARG00000105713	CU570689.2	40	75	73	59	66	65	78	62
ENSDARG00000074298	znf1015	374	537	221	424	573	284	659	428
ENSDARG00000101389	zgc:174180	3	5	0	11	3	3	2	2
ENSDARG00000104167	CR388378.3	0	1	1	0	0	1	0	0
ENSDARG00000098541	CR388378.2	0	0	1	0	0	0	1	1
ENSDARG00000096142	CR388378.1	6	3	3	7	5	2	5	1
ENSDARG00000098389	znf1015	47	38	41	39	50	38	62	34
ENSDARG00000054957	znf1015	44	46	59	40	71	52	72	47
ENSDARG00000114364	znf985	9	6	7	17	16	9	14	10
ENSDARG00000104009	si:dkey-264f17.3	0	0	0	0	0	3	0	0
ENSDARG00000100219	si:dkey-264f17.1	77	75	90	211	113	132	137	82
ENSDARG00000077239	si:ch211-165i18.2	0	0	0	0	8	0	0	1
ENSDARG00000096120	si:ch73-266f23.3	45	47	31	52	99	43	85	71
ENSDARG00000075470	znf989	20	22	15	22	19	27	32	21
ENSDARG00000096030	si:dkey-262g12.7	27	15	25	24	20	25	28	11
ENSDARG00000096141	zgc:173624	9	17	15	9	25	26	25	16
ENSDARG00000101193	BX855614.3	49	52	52	63	70	67	108	41
ENSDARG00000073708	zgc:171551	1	3	4	13	3	5	8	2
ENSDARG00000105816	BX855614.4	26	37	28	57	54	54	59	38
ENSDARG00000095670	BX855614.2	4	6	9	10	1	23	7	8
ENSDARG00000103751	si:dkey-262g12.14	109	149	101	130	116	127	192	86
ENSDARG00000102154	si:dkey-262g12.10	43	67	57	57	82	79	88	71
ENSDARG00000104502	si:ch211-266c8.1	8	5	4	13	10	23	6	7
ENSDARG00000094612	si:dkey-262g12.3	23	10	19	31	40	23	46	21
ENSDARG00000094551	BX855614.1	42	67	61	45	113	99	80	46
ENSDARG00000101484	si:dkey-264f17.2	6	19	9	7	25	22	11	8
ENSDARG00000098220	si:ch211-209j12.6	0	0	0	0	0	0	0	1
ENSDARG00000099415	CR759907.1	0	0	0	0	0	0	0	0
ENSDARG00000092608	si:dkey-262g12.12	85	102	47	94	140	76	145	89
ENSDARG00000080016	si:cabz01032454.3	9	32	5	27	39	6	42	22
ENSDARG00000105727	CABZ01069022.2	0	3	0	2	2	0	0	0
ENSDARG00000105692	CABZ01069022.1	12	33	23	37	34	46	44	17
ENSDARG00000105806	CABZ01069020.1	67	50	49	43	72	60	65	44
ENSDARG00000100568	si:ch211-209j12.3	4	14	13	12	6	0	7	2
ENSDARG00000099337	si:ch211-209j12.2	0	0	2	5	10	5	10	1
ENSDARG00000101634	si:ch211-209j12.1	1	2	5	1	5	5	5	4
ENSDARG00000113780	zgc:173615	21	17	11	15	24	12	19	14
ENSDARG00000115655	znf1078	4	6	1	6	14	5	9	8
ENSDARG00000102999	si:dkey-246j6.1	10	23	4	2	24	14	32	11
ENSDARG00000103497	si:dkey-246j6.3	1	4	4	0	1	12	6	1
ENSDARG00000098494	si:ch211-145h19.3	0	0	0	1	2	4	0	0
ENSDARG00000109697	znf1025	4	7	11	8	18	21	28	8
ENSDARG00000112878	znf1101	0	3	3	9	7	8	12	9
ENSDARG00000103247	znf993	9	6	2	4	9	6	5	6
ENSDARG00000109319	znf1030	14	29	20	24	31	31	30	20
ENSDARG00000101807	si:ch211-120c15.3	30	21	30	84	35	43	41	22
ENSDARG00000105091	zgc:174944	5	1	2	3	6	10	5	1
ENSDARG00000103283	si:dkey-238o14.7	0	0	0	1	0	0	0	1
ENSDARG00000099090	znf1087	3	3	2	4	3	1	0	0
ENSDARG00000105242	BX088547.1	0	0	0	0	0	0	0	0
ENSDARG00000104561	znf1081	5	18	8	13	18	13	17	11
ENSDARG00000104341	si:ch211-76m11.8	0	1	2	0	1	5	1	1
ENSDARG00000100752	rab21	281	325	369	329	368	390	475	265
ENSDARG00000105760	CABZ01072523.1	21	17	26	22	23	41	30	23
ENSDARG00000105744	ptprr	178	320	287	282	205	194	241	158
ENSDARG00000114716	znf1117	7	11	16	21	10	17	16	7
ENSDARG00000102884	si:ch211-145h19.5	7	8	14	20	11	16	20	9
ENSDARG00000101327	znf1076	3	8	8	14	9	11	6	6
ENSDARG00000017108	kcna1b	204	312	268	234	291	243	281	163
ENSDARG00000105822	CABZ01117780.1	156	207	171	175	179	139	222	93
ENSDARG00000098835	BX664606.1	0	0	0	0	0	0	0	0
ENSDARG00000110810	si:dkey-3h2.2	3	2	0	2	7	6	0	0
ENSDARG00000086179	si:dkey-3h2.4	0	1	0	0	0	0	0	0
ENSDARG00000098444	si:dkey-3h2.4	6	14	15	0	7	4	17	9
ENSDARG00000100743	si:dkey-190j3.4	5	4	10	2	15	16	13	6
ENSDARG00000099910	si:ch211-208f21.3	0	0	0	0	0	0	0	0
ENSDARG00000017454	nup50	118	207	213	205	307	344	341	227
ENSDARG00000104619	si:ch211-171l17.4	1	2	3	1	3	5	0	1
ENSDARG00000101388	si:ch211-171l17.14	2	1	7	4	6	6	7	1
ENSDARG00000068830	zgc:172139	137	143	213	204	264	291	308	191
ENSDARG00000102616	si:dkey-3h2.3	1	0	1	0	1	4	3	1
ENSDARG00000101966	BX664606.2	0	0	0	0	0	0	0	0
ENSDARG00000102360	si:ch211-11p18.6	0	0	0	0	0	4	0	0
ENSDARG00000100624	CABZ01066312.1	291	379	335	320	222	304	368	201
ENSDARG00000102191	CPNE8	109	121	159	146	209	242	272	205
ENSDARG00000103844	si:ch211-266c8.1	14	6	7	12	0	10	18	20
ENSDARG00000099529	BX957252.2	0	0	0	0	0	0	0	0
ENSDARG00000098369	si:dkey-165o8.1	0	3	3	0	1	0	0	0
ENSDARG00000102468	si:dkey-71l4.5	0	0	0	3	1	0	1	0
ENSDARG00000090392	si:dkey-71l4.2	10	11	17	18	14	3	16	7
ENSDARG00000102575	si:ch211-106j21.2	2	0	0	0	0	5	2	2
ENSDARG00000104916	si:dkey-71l4.4	2	2	0	1	3	0	7	4
ENSDARG00000099112	si:dkey-71l4.3	4	1	9	2	4	13	5	7
ENSDARG00000100348	si:dkey-71l4.1	0	3	3	3	3	5	1	3
ENSDARG00000104966	si:dkey-238k10.3	14	20	10	5	26	29	29	15
ENSDARG00000103197	si:ch211-227e10.1	1	2	1	0	2	3	2	0
ENSDARG00000098218	si:dkey-261j11.1	0	0	0	0	2	0	0	0
ENSDARG00000102432	si:dkey-261j11.3	0	1	3	3	2	2	0	0
ENSDARG00000103314	si:dkey-84h14.1	0	0	0	0	0	0	2	0
ENSDARG00000101653	zgc:110171	1	1	4	0	0	0	4	2
ENSDARG00000100405	BX957252.3	0	0	1	0	1	0	1	1
ENSDARG00000098741	CT737182.1	0	3	7	1	2	1	1	0
ENSDARG00000101571	si:ch211-106j21.4	1	10	0	8	6	4	2	1
ENSDARG00000104956	si:dkey-165o8.2	0	2	0	0	3	0	1	0
ENSDARG00000098653	BX957252.1	0	0	1	0	0	0	0	0
ENSDARG00000104008	si:ch211-232d10.3	1	0	1	0	2	4	0	1
ENSDARG00000104166	si:ch211-232d10.1	0	2	2	1	3	1	1	1
ENSDARG00000101551	si:dkey-261j11.2	1	0	9	0	2	6	1	4
ENSDARG00000112632	si:ch211-106j21.6	8	7	7	1	15	0	6	3
ENSDARG00000112990	BX897729.1	0	0	1	0	0	3	0	0
ENSDARG00000110543	BX119963.3	0	0	0	3	2	1	2	0
ENSDARG00000116378	ms4a17a.17	24	72	89	40	49	58	43	31
ENSDARG00000088367	si:cabz01069013.3	12	17	19	33	38	62	40	25
ENSDARG00000117168	BX649431.4	0	0	0	0	0	0	0	0
ENSDARG00000105058	CT027609.1	0	0	1	0	0	0	0	2
ENSDARG00000100143	lrp6	181	254	265	224	344	394	444	228
ENSDARG00000100001	znf1096	4	8	7	0	5	15	4	5
ENSDARG00000101908	rab3ip	535	655	669	726	693	706	859	538
ENSDARG00000110802	znf1149	0	1	0	0	0	0	0	1
ENSDARG00000111326	BX323820.1	815	1345	1440	1787	1991	2480	2451	1822
ENSDARG00000112487	CR450780.1	4	0	1	3	2	8	2	1
ENSDARG00000043798	ms4a17a.1	0	0	0	0	0	0	0	0
ENSDARG00000101912	si:dkey-65l23.2	0	0	0	0	0	0	0	0
ENSDARG00000101967	sult4a1	494	681	726	645	677	559	780	441
ENSDARG00000115988	AL935186.11	3	2	3	0	0	5	1	7
ENSDARG00000092436	BX537137.1	1	0	0	0	0	0	1	0
ENSDARG00000101014	slco1f4	0	0	0	0	0	0	0	0
ENSDARG00000114030	CR759843.2	0	0	0	0	6	8	10	2
ENSDARG00000114743	si:dkey-11d20.1	1	0	4	3	0	4	3	0
ENSDARG00000101049	CABZ01075274.1	10	11	27	4	27	37	32	15
ENSDARG00000098811	LO018021.1	14	15	24	14	18	32	38	21
ENSDARG00000102791	zgc:174704	0	1	2	3	7	1	5	1
ENSDARG00000103102	FAM180A	0	0	5	1	3	5	2	2
ENSDARG00000102561	AL645691.1	0	0	0	0	0	0	0	0
ENSDARG00000105051	LO018370.1	0	0	0	0	0	0	0	0
ENSDARG00000117206	CR925768.18	0	0	0	0	0	0	0	0
ENSDARG00000109260	BX000703.1	0	0	0	0	0	0	0	0
ENSDARG00000109896	CABZ01004903.1	0	0	0	0	0	0	0	0
ENSDARG00000108269	BX890562.4	0	0	0	0	0	0	0	0
ENSDARG00000110249	CR388172.5	0	0	0	0	0	0	0	0
ENSDARG00000111835	BX649479.1	0	1	0	0	0	0	0	0
ENSDARG00000111955	CR381657.3	0	0	0	0	0	0	0	0
ENSDARG00000114517	CR450785.19	0	0	0	0	0	0	0	0
ENSDARG00000081218	AL935186.2	0	0	1	0	0	0	0	0
ENSDARG00000113283	BX649394.7	0	0	0	0	0	0	0	0
ENSDARG00000109244	AL929029.2	0	0	0	0	0	0	0	0
ENSDARG00000076624	ptprb	57	73	52	48	81	71	76	74
ENSDARG00000109530	BX323006.2	0	0	0	0	0	0	0	0
ENSDARG00000114277	AL953856.8	0	0	0	0	0	0	0	0
ENSDARG00000113973	CR356227.9	0	0	0	0	0	0	0	0
ENSDARG00000114101	CR388206.13	0	0	0	0	0	0	0	0
ENSDARG00000108019	AL935196.1	9	1	2	3	8	3	4	2
ENSDARG00000116234	CR759843.4	5	1	2	0	3	7	22	7
ENSDARG00000109894	CR388390.2	0	0	0	0	0	0	0	0
ENSDARG00000116121	CR388172.11	0	0	0	0	0	0	0	0
ENSDARG00000112158	BX928743.3	0	0	0	0	0	0	0	0
ENSDARG00000110135	CT583728.10	0	0	0	0	0	0	0	0
ENSDARG00000116282	CR388390.20	0	0	0	0	0	0	0	0
ENSDARG00000113873	AL929029.15	0	0	0	0	0	0	0	0
ENSDARG00000110785	BX571711.6	0	0	0	0	0	0	0	0
ENSDARG00000082287	dre-let-7a-3	17	31	34	24	28	28	28	13
ENSDARG00000113006	dre-mir-738	0	0	0	1	0	0	0	0
ENSDARG00000114545	BX649399.11	0	0	0	0	0	0	0	0
ENSDARG00000112350	BX928743.4	0	0	0	0	0	0	0	0
ENSDARG00000111563	CR759907.2	1	0	0	0	0	1	0	0
ENSDARG00000115134	BX321887.13	0	0	0	0	0	0	0	0
ENSDARG00000117183	BX465195.8	0	0	0	0	0	0	0	0
ENSDARG00000115210	BX649394.13	0	0	0	0	0	0	0	0
ENSDARG00000116675	CR847906.2	0	0	0	0	0	0	0	0
ENSDARG00000114183	dre-mir-430c-1	0	0	0	0	0	0	0	0
ENSDARG00000110847	CR450785.6	0	0	0	0	0	0	0	0
ENSDARG00000090401	CABZ01020840.1	2	0	1	2	17	16	20	16
ENSDARG00000115366	BX927193.12	0	0	0	0	0	0	0	0
ENSDARG00000101647	BX640547.5	0	0	0	0	0	0	0	0
ENSDARG00000111857	CR925768.7	0	0	0	0	0	0	0	0
ENSDARG00000114596	BX914214.12	0	0	0	0	0	0	0	0
ENSDARG00000113211	FO681358.2	0	0	1	1	0	0	0	0
ENSDARG00000114441	CT990567.4	0	0	0	0	0	0	0	0
ENSDARG00000116873	BX088712.13	0	0	0	0	0	0	0	0
ENSDARG00000111577	BX942815.6	0	0	0	0	0	0	0	0
ENSDARG00000112757	BX640584.9	0	0	0	0	0	0	0	0
ENSDARG00000116063	BX649399.17	0	0	0	0	0	0	0	0
ENSDARG00000116559	BX649399.19	0	0	0	0	0	0	0	0
ENSDARG00000090998	si:cabz01071911.3	33	65	51	50	90	56	66	48
ENSDARG00000116396	CR450785.21	0	0	0	0	0	0	0	0
ENSDARG00000112939	BX649394.6	0	0	0	0	0	0	0	0
ENSDARG00000116023	CR318589.2	1	0	0	0	0	0	0	1
ENSDARG00000113979	AL929029.16	0	0	0	0	0	0	0	0
ENSDARG00000080512	CR388165.2	0	0	0	0	0	0	0	0
ENSDARG00000110373	BX571711.5	0	0	0	0	0	0	0	0
ENSDARG00000105067	znf1043	1	3	0	1	5	0	1	0
ENSDARG00000104301	zgc:193726	0	0	2	0	0	0	2	0
ENSDARG00000111566	BX908777.2	0	0	0	0	0	0	0	0
ENSDARG00000111749	dre-mir-430a-4	0	0	0	0	0	0	0	0
ENSDARG00000112126	znf995	0	0	0	0	0	0	0	0
ENSDARG00000115443	BX928743.7	0	0	0	0	0	0	0	0
ENSDARG00000105739	LO018260.2	2	0	0	0	3	5	1	4
ENSDARG00000100660	si:ch73-252i11.1	15	33	20	37	86	113	108	62
ENSDARG00000104163	si:cabz01071912.2	23	36	35	30	43	41	39	31
ENSDARG00000111726	BX571711.8	0	0	0	0	0	0	0	0
ENSDARG00000083126	ENSDARG00000083126	11	18	19	40	22	23	23	14
ENSDARG00000101714	BX908777.1	0	0	0	0	0	0	0	0
ENSDARG00000105746	LO018124.1	8	19	15	9	8	9	4	3
ENSDARG00000114904	BX927193.9	0	0	0	0	0	0	0	0
ENSDARG00000111330	CR388206.8	0	0	0	0	0	0	0	0
ENSDARG00000114693	BX465195.7	0	0	0	0	0	0	0	0
ENSDARG00000113647	AL929029.13	0	0	0	0	0	0	0	0
ENSDARG00000115323	BX548067.3	0	0	0	0	0	0	0	0
ENSDARG00000115589	BX088712.8	0	0	0	0	0	0	0	0
ENSDARG00000112506	dre-mir-430a-2	0	0	0	0	0	0	0	0
ENSDARG00000098196	znf1077	10	14	13	7	10	16	12	8
ENSDARG00000110957	dre-mir-430b-10	0	0	0	0	0	0	0	0
ENSDARG00000116749	dre-mir-430c-1	0	0	0	0	0	0	0	0
ENSDARG00000084828	BX890562.1	6	10	15	10	21	22	31	19
ENSDARG00000112468	BX640584.7	0	0	0	0	0	0	0	0
ENSDARG00000106389	BX897748.1	0	0	0	0	0	0	0	0
ENSDARG00000113830	BX571711.10	0	0	0	0	0	0	0	0
ENSDARG00000112296	dre-mir-430b-10	0	0	0	0	0	0	0	0
ENSDARG00000110138	CR450785.3	0	0	0	0	0	0	0	0
ENSDARG00000110007	dre-mir-430c-1	0	0	0	0	0	0	0	0
ENSDARG00000115654	dre-mir-430a-16	0	0	0	0	0	0	0	0
ENSDARG00000111124	CU694442.2	0	0	0	0	0	0	0	0
ENSDARG00000116481	dre-mir-430c-1	0	0	0	0	0	0	0	0
ENSDARG00000105976	IAPP	13	20	36	17	20	16	22	13
ENSDARG00000113020	CR925768.8	0	0	0	0	0	0	0	0
ENSDARG00000109802	BX324003.2	4	2	4	3	6	1	7	4
ENSDARG00000039724	OSBPL8	313	586	495	519	491	506	638	328
ENSDARG00000112858	BX571719.2	38	46	54	67	42	50	52	39
ENSDARG00000104226	BX571813.1	0	0	0	0	0	0	0	0
ENSDARG00000113119	BX640547.6	0	0	0	0	0	0	2	3
ENSDARG00000109967	dre-mir-430b-10	0	0	0	0	0	0	0	0
ENSDARG00000114332	CT573234.1	0	0	0	0	4	0	4	0
ENSDARG00000104674	cct2	268	419	421	480	994	1129	824	691
ENSDARG00000116653	CR388206.16	0	0	0	0	0	0	0	0
ENSDARG00000111191	BX649399.5	0	0	0	0	0	0	0	0
ENSDARG00000113618	dre-mir-430a-16	0	0	0	0	0	0	0	0
ENSDARG00000110605	dre-mir-430b-1	0	0	0	0	0	0	0	0
ENSDARG00000111346	BX901882.1	3	5	15	17	9	8	10	6
ENSDARG00000116572	BX914214.17	0	0	0	0	0	0	0	0
ENSDARG00000093865	CR356223.1	0	0	0	0	0	0	0	0
ENSDARG00000112166	AL929029.11	0	0	0	0	0	0	0	0
ENSDARG00000101971	BX321887.1	0	0	0	0	0	0	0	0
ENSDARG00000111220	BX321887.6	0	0	0	0	0	0	0	0
ENSDARG00000114956	dre-mir-430b-10	0	0	0	0	0	0	0	0
ENSDARG00000070414	si:dkey-61f9.1	0	0	0	0	0	0	0	0
ENSDARG00000059409	abcd2	82	139	100	114	160	188	224	115
ENSDARG00000063686	atp23	35	51	28	34	44	64	59	59
ENSDARG00000099048	znf1070	4	5	8	5	12	14	12	3
ENSDARG00000043802	ms4a17a.8	0	1	0	5	1	0	0	1
ENSDARG00000116298	CR628395.1	0	0	0	0	1	0	0	0
ENSDARG00000116574	si:dkey-28k24.2	0	0	0	0	0	0	0	1
ENSDARG00000113526	BX548011.3	2	0	1	1	3	2	1	0
ENSDARG00000114289	znf980	0	0	0	1	0	0	0	0
ENSDARG00000112928	CR450780.2	6	17	11	9	12	6	14	14
ENSDARG00000025601	trim35-14	1	0	0	0	0	1	0	0
ENSDARG00000109871	BX323006.3	0	0	0	0	0	0	0	0
ENSDARG00000114317	BX927253.3	0	1	3	0	3	4	7	8
ENSDARG00000104041	CR388132.2	41	20	26	53	31	43	33	22
ENSDARG00000053695	zgc:162948	31	60	37	32	23	40	45	44
ENSDARG00000114042	BX321870.3	0	0	0	0	0	0	0	0
ENSDARG00000098716	parp11	2	0	1	0	1	3	4	0
ENSDARG00000113971	LO018181.1	33	51	56	45	62	46	64	47
ENSDARG00000102283	slco1f1	0	0	0	1	0	0	0	2
ENSDARG00000101680	arl1	179	169	192	208	245	262	321	168
ENSDARG00000112940	CT573263.1	0	0	0	0	0	0	0	0
ENSDARG00000100898	CR548631.1	8	6	6	3	11	4	7	0
ENSDARG00000106138	BX855618.1	0	0	0	2	2	1	0	0
ENSDARG00000099821	tymp	1	15	7	5	19	6	5	0
ENSDARG00000111421	BX649399.6	0	0	0	0	0	0	0	0
ENSDARG00000082618	BX248410.1	0	0	0	0	0	0	0	0
ENSDARG00000114375	BX649399.9	0	0	0	0	0	0	0	0
ENSDARG00000112345	CABZ01004903.2	0	0	0	0	0	0	0	0
ENSDARG00000115251	dre-mir-430a-2	0	0	0	0	0	0	0	0
ENSDARG00000112430	BX649394.3	0	0	0	0	0	0	0	0
ENSDARG00000112696	BX927193.5	0	0	0	0	0	0	0	0
ENSDARG00000109941	dre-mir-430b-10	0	0	0	0	0	0	0	0
ENSDARG00000105038	CABZ01038376.1	1	0	1	1	3	0	1	4
ENSDARG00000116816	CR925768.15	0	0	0	0	0	0	0	0
ENSDARG00000103784	BX088712.2	0	0	0	0	0	0	0	0
ENSDARG00000114078	BX323006.4	0	0	0	0	0	0	0	0
ENSDARG00000111255	BX928743.2	0	0	0	0	0	0	0	0
ENSDARG00000110389	CR388172.6	0	0	0	0	0	0	0	0
ENSDARG00000117071	BX649423.3	0	0	0	0	0	0	0	0
ENSDARG00000110162	BX640584.4	0	0	0	0	0	0	0	0
ENSDARG00000005126	large1	216	356	352	380	416	416	526	299
ENSDARG00000106953	BX537308.2	0	0	0	0	0	0	0	0
ENSDARG00000113908	BX928743.6	0	0	0	0	0	0	0	0
ENSDARG00000116475	dre-mir-430a-2	0	0	0	0	0	0	0	0
ENSDARG00000111198	BX640461.1	0	1	0	1	2	1	2	0
ENSDARG00000113362	dre-mir-430c-1	0	0	0	0	0	0	0	0
ENSDARG00000110454	BX005380.2	31	41	32	31	32	26	20	35
ENSDARG00000111875	CR450785.11	0	0	0	0	0	0	0	0
ENSDARG00000110122	CR388172.4	0	0	0	0	0	0	0	0
ENSDARG00000087544	BX510934.1	10	11	21	4	7	10	18	6
ENSDARG00000116616	CABZ01002523.4	0	0	0	0	0	0	0	0
ENSDARG00000098775	CR388206.2	0	0	0	0	0	0	0	0
ENSDARG00000114362	BX571711.11	0	0	0	0	0	0	0	0
ENSDARG00000112901	BX927193.7	0	0	0	0	0	0	0	0
ENSDARG00000110080	CR356227.3	0	0	0	0	0	0	0	0
ENSDARG00000116910	BX321887.15	0	0	0	0	0	0	0	0
ENSDARG00000114969	BX469910.3	0	0	0	0	0	0	0	0
ENSDARG00000082790	AL953856.1	0	0	0	0	0	0	0	0
ENSDARG00000116138	BX571711.16	0	0	0	0	0	0	0	0
ENSDARG00000113652	BX000981.11	0	0	0	0	0	0	0	0
ENSDARG00000112802	dre-mir-430b-18	0	0	0	0	0	0	0	0
ENSDARG00000084778	CR388190.1	2	4	3	1	4	2	2	3
ENSDARG00000114761	CR381657.6	0	0	0	0	0	0	0	0
ENSDARG00000109781	CR388172.2	0	0	0	0	0	0	0	0
ENSDARG00000114506	BX914214.11	0	0	0	0	0	0	0	0
ENSDARG00000114963	BX901962.4	6	9	16	13	10	15	16	19
ENSDARG00000115466	dre-mir-430c-1	0	0	0	0	0	0	0	0
ENSDARG00000112061	CT737127.1	5	9	3	1	6	6	5	8
ENSDARG00000113672	BX465195.6	0	0	0	0	0	0	0	0
ENSDARG00000114391	BX005245.2	0	0	0	0	0	0	0	0
ENSDARG00000110470	ptpro	119	143	128	123	135	120	195	115
ENSDARG00000083413	CU137645.1	0	2	0	0	0	1	0	0
ENSDARG00000115693	BX548011.5	0	0	0	0	1	0	0	0
ENSDARG00000115393	BX640584.14	0	0	0	0	0	0	0	0
ENSDARG00000112457	BX321887.9	0	0	0	0	0	0	0	0
ENSDARG00000116681	BX571711.19	0	0	0	0	0	0	0	0
ENSDARG00000100931	BX640547.3	0	0	0	0	0	0	0	0
ENSDARG00000114421	BX649399.10	0	0	0	0	0	2	0	0
ENSDARG00000111520	BX321887.7	0	0	0	0	0	0	0	0
ENSDARG00000110538	AL929029.7	0	0	0	0	0	0	0	0
ENSDARG00000111592	AL929029.10	0	0	0	0	0	0	0	0
ENSDARG00000114485	dre-mir-430c-1	0	0	0	0	0	0	0	0
ENSDARG00000111975	dre-mir-430a-2	0	0	0	0	0	0	0	0
ENSDARG00000112684	BX649308.1	0	0	0	0	0	0	0	0
ENSDARG00000114924	CT583728.21	0	0	0	0	0	0	0	0
ENSDARG00000110404	AL954848.1	0	1	1	0	0	0	1	0
ENSDARG00000077266	zgc:174698	1	0	1	0	1	1	2	2
ENSDARG00000113298	BX908777.4	0	0	0	0	0	0	0	0
ENSDARG00000113340	BX640584.11	0	0	0	0	0	0	0	0
ENSDARG00000111674	BX649394.2	0	0	0	0	0	0	0	0
ENSDARG00000081807	dre-let-7b	14	15	31	22	20	17	26	16
ENSDARG00000102586	zgc:152938	75	100	68	98	139	72	139	88
ENSDARG00000107526	smkr1	0	0	0	0	0	4	1	0
ENSDARG00000113612	CABZ01002521.1	0	0	0	0	0	0	0	0
ENSDARG00000114678	BX248410.4	0	0	0	0	0	0	1	0
ENSDARG00000092938	znf1047	3	0	1	3	2	3	2	0
ENSDARG00000104616	CR790382.3	0	0	0	4	0	1	0	0
ENSDARG00000113483	CR450785.14	0	0	0	0	0	0	0	0
ENSDARG00000109951	CABZ01045760.1	0	0	0	0	0	0	0	0
ENSDARG00000109515	BX942815.2	0	0	0	0	0	0	0	0
ENSDARG00000115686	CR388390.18	0	0	0	0	0	0	0	0
ENSDARG00000111541	dre-mir-430a-2	0	0	0	0	0	0	0	0
ENSDARG00000101813	nap1l1	792	1186	1093	1153	1500	1508	1653	1089
ENSDARG00000113105	BX649468.1	0	0	0	0	0	0	0	0
ENSDARG00000099590	BX914205.2	0	0	0	0	0	0	0	0
ENSDARG00000102123	phtf2	43	79	69	92	89	92	99	57
ENSDARG00000108420	BX000477.3	0	0	0	0	0	0	0	0
ENSDARG00000112473	BX572103.1	0	0	2	0	6	6	1	6
ENSDARG00000104049	crebl2	321	425	393	386	435	477	500	296
ENSDARG00000109254	CR388206.4	0	0	0	0	0	0	0	0
ENSDARG00000114915	BX927193.10	0	0	0	0	0	0	0	0
ENSDARG00000101156	slco1f2	0	0	0	0	0	0	0	0
ENSDARG00000069244	si:ch211-244b2.3	1	0	0	0	0	0	2	0
ENSDARG00000110974	AL929029.9	0	0	0	0	0	0	0	0
ENSDARG00000117006	BX324142.2	0	0	1	1	0	0	0	0
ENSDARG00000109339	CR388042.2	0	0	1	0	0	0	0	0
ENSDARG00000102474	dusp16	177	191	203	209	206	250	243	171
ENSDARG00000114521	CR388165.10	0	0	0	1	6	2	2	4
ENSDARG00000115524	znf1118	5	6	2	6	3	2	1	7
ENSDARG00000103350	trim24	351	450	481	403	578	541	623	439
ENSDARG00000080902	BX571711.1	0	0	0	0	0	0	0	0
ENSDARG00000113016	CU207245.1	2	2	0	10	2	7	16	3
ENSDARG00000111460	BX548011.2	57	50	23	28	73	98	77	97
ENSDARG00000109385	BX927135.3	0	0	0	0	0	0	0	0
ENSDARG00000103495	zgc:173714	1	2	1	2	3	4	2	6
ENSDARG00000111217	CR450785.7	0	0	0	0	0	0	0	0
ENSDARG00000115532	dre-mir-430c-1	0	0	0	0	0	0	0	0
ENSDARG00000117047	BX088712.14	0	0	0	0	0	0	0	0
ENSDARG00000116964	CR388172.15	0	0	0	0	0	0	0	0
ENSDARG00000032627	SCYL2	379	505	545	513	540	694	693	498
ENSDARG00000115011	CR388390.17	0	0	0	0	0	0	0	0
ENSDARG00000115833	BX942815.12	0	0	0	0	0	0	0	0
ENSDARG00000115434	CR356227.11	0	0	0	0	0	0	0	0
ENSDARG00000099824	nots	5	21	17	10	13	10	13	7
ENSDARG00000112603	BX255935.2	0	0	0	0	0	0	0	0
ENSDARG00000115588	si:dkeyp-82b4.3	0	0	0	0	2	1	0	3
ENSDARG00000111322	CR450785.8	0	0	0	0	0	0	0	0
ENSDARG00000116916	CR450785.23	0	0	0	0	0	0	0	0
ENSDARG00000099787	echdc3	3	2	3	1	3	0	4	1
ENSDARG00000114711	BX324142.1	8	0	15	0	11	10	4	4
ENSDARG00000114860	CABZ01002524.1	0	0	0	0	0	0	0	0
ENSDARG00000111887	CR356223.3	0	0	0	0	0	0	0	0
ENSDARG00000112989	CR388390.8	0	0	0	0	0	0	0	0
ENSDARG00000111137	CR388206.6	0	0	0	0	0	0	0	0
ENSDARG00000110052	AL929029.6	0	0	0	0	0	0	0	0
ENSDARG00000113699	BX571719.4	1	3	3	3	3	5	9	3
ENSDARG00000111403	dre-mir-430a-4	0	0	0	0	0	0	0	0
ENSDARG00000111278	CR388206.7	0	0	0	0	0	0	0	0
ENSDARG00000113358	CR388172.9	0	0	0	0	0	0	0	0
ENSDARG00000113608	CR388390.12	0	0	0	0	0	0	0	0
ENSDARG00000112406	CT583728.16	0	0	0	0	0	0	0	0
ENSDARG00000108552	AL929141.1	0	0	0	0	0	0	0	0
ENSDARG00000114371	BX640584.12	0	0	0	0	0	0	0	0
ENSDARG00000110640	BX321887.3	0	0	0	0	0	0	0	0
ENSDARG00000110053	dre-mir-430a-4	0	0	0	0	0	0	0	0
ENSDARG00000110196	BX640584.5	0	0	0	0	0	0	0	0
ENSDARG00000063578	DGKI	200	226	264	225	263	285	424	217
ENSDARG00000113294	znf1146	0	0	0	0	1	0	1	4
ENSDARG00000063672	zmp:0000000711	140	189	156	172	171	173	188	115
ENSDARG00000114561	BX571711.13	0	0	0	0	0	0	0	0
ENSDARG00000114772	BX640584.13	0	0	0	0	0	0	0	0
ENSDARG00000113301	LO018260.3	9	6	2	7	11	8	18	10
ENSDARG00000116657	BX927164.2	0	0	0	0	0	0	0	0
ENSDARG00000116359	BX649399.18	0	0	0	0	0	0	0	0
ENSDARG00000086720	znf1023	3	1	10	1	0	3	3	3
ENSDARG00000116114	CU457794.2	0	0	0	0	0	0	1	0
ENSDARG00000114713	BX571813.4	0	0	0	0	0	0	0	0
ENSDARG00000111851	BX255935.1	0	0	0	0	0	0	0	0
ENSDARG00000088002	wu:fc23c09	18	33	50	38	15	33	59	27
ENSDARG00000112536	CR381657.4	0	0	0	0	0	0	0	0
ENSDARG00000116579	BX321887.14	0	0	0	0	0	0	0	0
ENSDARG00000092197	LO018289.1	0	0	0	0	0	0	0	0
ENSDARG00000114645	BX942815.11	3	1	6	0	10	5	2	4
ENSDARG00000110822	BX321887.5	0	0	0	0	0	0	0	0
ENSDARG00000114311	dre-mir-430b-9	0	0	0	0	0	0	0	0
ENSDARG00000117139	BX914214.18	0	0	0	0	0	0	0	0
ENSDARG00000115510	CR954226.4	0	0	0	0	0	0	0	0
ENSDARG00000115258	BX649399.14	0	0	0	0	0	0	0	0
ENSDARG00000106572	FO704886.1	0	0	0	0	0	0	0	0
ENSDARG00000110813	BX321887.4	0	0	0	0	0	0	0	0
ENSDARG00000114836	dre-mir-430c-1	0	0	0	0	0	0	0	0
ENSDARG00000086752	LO018205.1	0	1	0	0	1	2	1	0
ENSDARG00000111026	BX927193.2	4	3	4	6	11	9	8	5
ENSDARG00000091499	zmp:0000001020	13	4	5	4	28	30	27	21
ENSDARG00000114192	BX548011.4	0	0	1	1	0	5	2	0
ENSDARG00000112719	si:dkey-4j21.2	0	0	0	0	0	0	0	0
ENSDARG00000106267	CR388042.1	0	0	0	0	0	0	1	0
ENSDARG00000116221	LO018205.2	1	0	0	0	6	0	5	0
ENSDARG00000082646	CR388165.4	0	0	0	0	0	0	0	0
ENSDARG00000115917	BX914214.16	0	0	0	0	0	0	0	0
ENSDARG00000116010	BX640584.16	0	0	0	0	0	0	0	0
ENSDARG00000109126	CR388145.1	0	0	0	0	0	0	0	0
ENSDARG00000111750	CR450785.9	0	0	0	0	0	0	0	0
ENSDARG00000111180	BX465195.2	0	0	0	0	0	0	0	0
ENSDARG00000112565	BX465195.4	0	0	0	0	0	0	0	0
ENSDARG00000098243	CR762475.1	0	0	0	0	0	0	0	0
ENSDARG00000117022	CR925768.16	0	0	0	0	0	0	0	0
ENSDARG00000090277	BX248410.3	0	0	0	1	0	0	0	0
ENSDARG00000115512	CR925768.12	0	0	0	0	0	0	0	0
ENSDARG00000116979	CR388206.18	0	0	0	0	0	0	0	0
ENSDARG00000109432	CR954226.3	0	0	0	0	0	0	1	0
ENSDARG00000111036	BX649399.4	0	0	0	0	0	0	0	0
ENSDARG00000112657	BX465862.5	0	1	1	2	0	1	1	2
ENSDARG00000112072	CR788316.5	0	2	1	3	0	1	3	0
ENSDARG00000110846	CR450785.5	0	0	0	0	0	0	0	0
ENSDARG00000117056	CR388206.19	0	0	0	0	0	0	0	0
ENSDARG00000113861	BX649394.10	0	0	0	0	0	0	0	0
ENSDARG00000070299	BX942819.1	0	0	0	0	0	2	0	4
ENSDARG00000109709	dre-mir-430b-10	0	0	0	0	0	0	0	0
ENSDARG00000113073	dre-mir-430b-6	0	0	0	0	0	0	0	0
ENSDARG00000081977	dre-mir-729	25	35	24	31	11	5	24	3
ENSDARG00000112634	AL645691.3	0	0	0	0	0	0	0	0
ENSDARG00000098551	CABZ01085700.1	97	118	132	150	124	132	140	103
ENSDARG00000094854	ms4a17a.9	0	0	1	0	1	3	6	3
ENSDARG00000116652	BX908777.9	0	0	0	0	0	0	0	0
ENSDARG00000090570	naa40	0	0	0	0	0	0	0	0
ENSDARG00000111679	BX927193.3	0	0	0	0	0	1	0	0
ENSDARG00000116425	BX649394.15	0	0	0	0	0	0	0	0
ENSDARG00000116177	znf1127	4	6	3	0	0	0	6	1
ENSDARG00000090038	BX248410.2	1	2	1	4	2	0	1	0
ENSDARG00000092204	ms4a17a.5	1	0	0	0	0	3	1	0
ENSDARG00000116034	CR388206.15	0	0	0	0	0	0	0	0
ENSDARG00000085395	CU467646.2	0	0	0	0	0	0	0	0
ENSDARG00000105784	LO018029.1	76	129	108	77	133	140	135	78
ENSDARG00000110062	BX571711.4	0	0	0	0	0	0	0	0
ENSDARG00000115389	AL953856.9	0	0	0	0	0	0	0	0
ENSDARG00000113085	CR388390.9	0	0	0	0	0	0	0	0
ENSDARG00000115391	BX000477.8	0	0	0	0	0	0	0	0
ENSDARG00000112106	BX649454.1	0	0	0	0	0	0	0	0
ENSDARG00000115261	BX649394.14	0	0	0	0	0	0	0	0
ENSDARG00000110684	AL929029.8	0	0	0	0	0	0	0	0
ENSDARG00000115392	BX890572.2	0	0	0	0	0	0	0	0
ENSDARG00000110290	BX005380.1	0	0	3	0	1	0	1	0
ENSDARG00000117148	BX927193.13	0	0	0	0	0	0	0	0
ENSDARG00000115792	BX323006.5	0	0	0	0	0	0	0	0
ENSDARG00000114213	dre-mir-430b-9	0	0	0	0	0	0	0	0
ENSDARG00000082824	dre-mir-129-1	4	4	3	1	4	2	2	1
ENSDARG00000105691	slco1f3	1	2	0	0	26	59	23	19
ENSDARG00000115894	zgc:194906	0	0	0	1	6	1	10	2
ENSDARG00000115971	CU856344.1	29	39	32	41	38	40	58	36
ENSDARG00000112206	BX571711.9	0	0	0	0	0	0	0	0
ENSDARG00000112970	BX571719.3	1	0	2	0	2	5	1	0
ENSDARG00000115847	BX548011.6	0	0	0	2	0	1	2	2
ENSDARG00000113385	CR356223.5	0	0	0	0	0	0	0	0
ENSDARG00000113581	CR450785.15	0	0	0	0	0	0	0	0
ENSDARG00000080787	CR388165.3	0	0	0	0	0	0	0	0
ENSDARG00000112073	CABZ01043953.1	13	18	14	24	2	16	8	7
ENSDARG00000114925	BX005268.1	0	0	0	0	0	0	0	0
ENSDARG00000110271	CR388165.7	0	0	0	0	0	0	0	0
ENSDARG00000110594	AL953856.4	0	0	0	0	0	0	0	0
ENSDARG00000110759	AL953856.5	0	0	0	0	0	0	0	0
ENSDARG00000105282	CR925768.1	0	0	0	0	0	0	2	0
ENSDARG00000110916	CR356227.4	0	0	0	0	0	0	0	0
ENSDARG00000109735	BX897739.1	0	0	0	0	0	1	0	0
ENSDARG00000085074	CR792413.1	0	0	0	3	0	0	0	0
ENSDARG00000084431	CR388165.5	0	0	0	0	0	0	0	0
ENSDARG00000111831	CR407594.1	0	1	0	0	0	0	0	0
ENSDARG00000116594	CABZ01060113.2	0	0	0	0	0	0	0	0
ENSDARG00000111444	CABZ01087265.1	0	0	0	0	0	1	0	0
ENSDARG00000100840	CABZ01060112.1	0	0	0	0	0	0	0	0
ENSDARG00000081095	dre-mir-182	50	101	98	103	49	54	57	44
ENSDARG00000115618	BX649534.1	0	0	0	0	0	0	0	0
ENSDARG00000113974	CT025669.2	0	0	0	0	0	0	0	0
ENSDARG00000112386	si:ch73-236c18.2	0	0	0	0	0	0	0	0
ENSDARG00000117184	BX000477.10	0	0	0	0	0	0	0	0
ENSDARG00000111055	CR388165.8	0	0	0	0	0	0	0	0
ENSDARG00000110123	BX649421.2	0	0	0	0	0	0	0	0
ENSDARG00000115978	AL935186.10	45	31	28	20	19	45	58	43
ENSDARG00000109330	CR388165.6	0	0	0	0	0	0	0	0
ENSDARG00000111663	BX649399.7	0	0	0	0	0	0	0	0
ENSDARG00000112949	BX942815.8	0	0	0	0	0	0	0	0
ENSDARG00000116746	AL929029.19	0	0	0	0	0	0	0	0
ENSDARG00000112514	BX640584.8	0	0	0	0	0	0	0	0
ENSDARG00000115613	CU468826.3	4	9	2	14	1	2	3	3
ENSDARG00000115329	CR381657.7	0	0	0	0	0	0	0	0
ENSDARG00000109457	BX649399.2	0	0	0	0	0	0	0	0
ENSDARG00000114244	CR450785.18	0	0	0	0	0	0	0	0
ENSDARG00000109860	AL929029.5	0	0	0	0	0	0	0	0
ENSDARG00000110891	AL953856.6	0	0	0	0	0	0	0	0
ENSDARG00000099280	utp20	279	348	416	347	469	465	576	341
ENSDARG00000113472	dre-mir-430a-4	0	0	0	0	0	0	0	0
ENSDARG00000110372	BX324212.2	4	3	0	2	7	0	3	8
ENSDARG00000080467	dre-mir-183	5	16	12	17	4	5	14	2
ENSDARG00000089908	DEPDC4	0	2	3	0	16	9	15	2
ENSDARG00000089861	usp44	227	391	379	290	401	333	500	269
ENSDARG00000111578	BX321887.8	0	0	0	0	0	0	0	0
ENSDARG00000111324	BX465195.3	0	0	0	0	0	0	0	0
ENSDARG00000109213	BX914214.4	0	0	0	0	0	0	0	0
ENSDARG00000117007	CR388390.21	0	0	0	0	0	0	0	0
ENSDARG00000115416	BX649556.2	1	0	1	0	0	0	0	2
ENSDARG00000116477	dre-mir-430a-4	0	0	0	0	0	0	0	0
ENSDARG00000115317	dre-mir-430b-18	0	0	0	0	0	0	0	0
ENSDARG00000104839	mansc1	64	60	88	78	73	69	110	65
ENSDARG00000099341	BX323006.1	0	0	0	0	0	0	0	0
ENSDARG00000112987	CR356223.4	0	0	0	0	2	0	0	0
ENSDARG00000116756	BX908777.11	0	0	0	0	0	0	0	0
ENSDARG00000105674	ms4a17a.2	0	0	0	0	3	0	0	2
ENSDARG00000107506	CR356227.1	0	0	0	0	1	0	0	0
ENSDARG00000110143	BX324164.5	0	0	2	0	1	2	0	3
ENSDARG00000103095	tbk1	390	402	426	415	644	640	739	499
ENSDARG00000098279	si:zfos-451d2.2	1	1	1	0	0	0	1	0
ENSDARG00000112451	FO834823.1	0	1	0	1	2	1	3	2
ENSDARG00000115426	CR925768.11	0	0	0	0	0	0	1	0
ENSDARG00000114437	zgc:173705	2	0	0	3	1	3	2	1
[truncated: 30,521 more rows]

## Sheet: NormalizedGeneCounts
GeneID	Symbol	bbs2_WT1	bbs2_WT2	bbs2_WT3	bbs2_WT4	bbs2_HO1	bbs2_HO2	bbs2_HO3	bbs2_HO4
ENSDARG00000103202	CR383668.1	0	7.37454	10.3169	2.13635	1.73623	2.44213	2.91921	1.13086
ENSDARG00000009657	fgfr1op2	89.1534	86.3875	133.088	83.3176	104.174	102.57	97.0636	118.741
ENSDARG00000096472	AL845295.2	0	0	0	0	0.868113	0	0	0
ENSDARG00000096156	si:dkey-21h14.12	1.39302	0	0	0	0	0	0	0
ENSDARG00000076160	si:dkey-285e18.2	0	0	0	0	0	0	0	0
ENSDARG00000117163	znf1114	16.7163	14.7491	13.412	39.5225	20.8347	17.0949	19.7046	15.8321
ENSDARG00000096187	si:dkey-21h14.10	0	0	0	1.06817	0	0	0	0
ENSDARG00000076014	ERC1	594.82	562.572	540.606	633.428	534.758	558.434	542.243	551.862
ENSDARG00000098876	si:dkey-199m13.5	27.8604	15.8026	13.412	7.47722	20.8347	22.7932	13.1364	22.6173
ENSDARG00000031930	erc1b	2.78604	3.16052	0	6.40905	3.47245	1.62809	2.91921	2.26173
ENSDARG00000096435	AL845295.1	0	0	0	0	0	0	0	0
ENSDARG00000103471	si:dkey-199m13.4	2.78604	2.10701	6.19014	3.20452	8.68113	0.814044	6.56822	7.91605
ENSDARG00000093665	si:dkey-285e18.5	4.17906	5.26753	5.15845	5.34087	0.868113	1.62809	2.18941	2.26173
ENSDARG00000098144	si:dkey-285e18.6	0	2.10701	0	0	0	0	0	0
ENSDARG00000093658	tm7sf3	167.163	144.33	198.085	195.476	255.225	232.816	186.099	203.556
ENSDARG00000095324	galnt8b.2	0	0	0	0	0.868113	0	0	0
ENSDARG00000098510	zgc:174650	0	1.05351	0	0	0	0	0	0
ENSDARG00000021336	pax4	0	0	0	0	0	0	0	0
ENSDARG00000094646	dyrk2	2040.78	2213.42	2467.8	2054.1	801.268	963.828	1010.05	852.672
ENSDARG00000021595	lhfpl3	1012.73	1066.15	1028.6	974.175	863.773	797.763	866.275	821.008
ENSDARG00000096039	BX784029.1	0	0	0	0	0	0	0	0
ENSDARG00000096153	si:dkey-21h14.9	0	0	0	1.06817	0	1.62809	0	0
ENSDARG00000095200	si:ch211-197e7.1	2.78604	0	0	1.06817	0	1.62809	4.37881	0
ENSDARG00000096463	si:dkeyp-82h4.1	2.78604	0	1.03169	3.20452	0.868113	0.814044	0.729802	2.26173
ENSDARG00000102062	si:dkeyp-82h4.3	8.35813	10.5351	6.19014	0	10.4174	16.2809	10.947	6.78519
ENSDARG00000090116	znf1136	11.1442	3.16052	16.5071	13.8863	12.1536	15.4668	15.3258	22.6173
ENSDARG00000102464	wnt5b	5.57209	15.8026	13.412	23.4998	5.20868	14.6528	15.3258	11.3086
ENSDARG00000095149	znf1062	1.39302	1.05351	0	1.06817	3.47245	0	0	2.26173
ENSDARG00000092714	si:ch211-266a5.12	0	0	0	0	0	0	0	0
ENSDARG00000112103	si:dkey-16p19.1	0	0	0	0	0	0	0	0
ENSDARG00000096462	BX571664.1	0	0	0	0	0	0.814044	0.729802	0
ENSDARG00000045801	fbxl14b	108.656	124.314	96.9789	91.863	128.481	95.2431	123.336	97.2544
ENSDARG00000096855	BX649324.2	0	0	0	0	0	0	0	0
ENSDARG00000104074	znf1052	4.17906	5.26753	0	0	4.34057	3.25617	0.729802	1.13086
ENSDARG00000097754	CR749763.5	1.39302	0	1.03169	3.20452	1.73623	2.44213	2.91921	0
ENSDARG00000095103	CR749763.4	0	0	0	0	0	0	0	1.13086
ENSDARG00000015623	ada2b	0	4.21403	4.12676	3.20452	6.9449	21.9792	11.6768	15.8321
ENSDARG00000101202	CU302413.1	0	1.05351	0	0	0	0	0	0
ENSDARG00000102559	si:dkey-16p19.5	0	2.10701	2.06338	4.2727	0	0	2.18941	1.13086
ENSDARG00000030694	atp6v1e1b	753.625	820.681	738.69	781.904	743.105	768.457	839.272	977.067
ENSDARG00000093168	CR749763.2	0	1.05351	0	0	0.868113	0	0.729802	0
ENSDARG00000093983	CR749763.3	0	0	0	0	0.868113	0	1.4596	4.52346
ENSDARG00000030598	nampta	238.207	280.233	274.43	234.998	288.214	263.75	232.077	263.491
ENSDARG00000092097	CR749763.1	0	0	0	0	0	0	0	0
ENSDARG00000113342	CR749763.6	0	0	0	0	1.73623	0.814044	0	1.13086
ENSDARG00000097811	BX324126.1	0	0	0	0	0	0	0	0
ENSDARG00000116640	CR749763.7	0	0	0	0	1.73623	0	0	0
ENSDARG00000113663	BX649423.2	0	0	0	0	0	0	0	0
ENSDARG00000101775	zgc:172014	16.7163	3.16052	9.28522	18.159	0	7.32639	18.245	0
ENSDARG00000112642	BX649423.1	0	0	0	0	0	0	1.4596	1.13086
ENSDARG00000090160	zgc:173709	6.96511	5.26753	8.25353	2.13635	12.1536	15.4668	4.37881	7.91605
ENSDARG00000045758	cracr2ab	0	4.21403	3.09507	0	4.34057	1.62809	1.4596	3.39259
ENSDARG00000096491	si:ch211-73m21.1	0	0	0	0	1.73623	0	0	0
ENSDARG00000097971	BX957251.1	1.39302	0	0	0	0	0	0	0
ENSDARG00000045760	prmt8b	199.202	215.969	167.134	178.385	172.755	171.763	140.122	170.761
ENSDARG00000096484	si:ch211-181p13.2	0	0	0	0	0	0	0	0
ENSDARG00000031346	rbm17	126.765	129.581	141.342	103.613	127.613	86.2886	113.119	122.133
ENSDARG00000024211	ifng1	0	0	0	0	0	0	0	0
ENSDARG00000096461	CR382294.1	0	0	1.03169	1.06817	0	0.814044	0.729802	0
ENSDARG00000099327	zgc:174944	5.57209	1.05351	5.15845	2.13635	5.20868	0	0.729802	2.26173
ENSDARG00000017661	braf	1097.7	1066.15	981.138	988.062	771.753	774.156	835.623	764.464
ENSDARG00000007523	kmt2e	1907.05	1912.11	1700.23	1603.33	1373.35	1582.5	1634.03	1508.57
ENSDARG00000045671	ifng1r	0	0	0	0	0	0	0	0
ENSDARG00000045672	il26	0	0	0	0	0	0	0	0
ENSDARG00000098115	si:dkey-178j11.5	1.39302	4.21403	3.09507	1.06817	5.20868	4.88426	2.91921	0
ENSDARG00000091561	si:dkey-156k2.4	2.78604	3.16052	4.12676	3.20452	5.20868	4.88426	0	2.26173
ENSDARG00000026839	med21	19.5023	24.2306	41.2676	24.568	36.4608	36.632	32.8411	35.0568
ENSDARG00000088961	si:dkey-16p19.5	0	0	0	0	0	1.62809	1.4596	1.13086
ENSDARG00000089179	si:dkey-16p6.1	50.1488	72.6919	61.9014	93.9994	62.5041	48.0286	58.3841	63.3284
ENSDARG00000093424	znf1135	4.17906	3.16052	3.09507	6.40905	9.54924	1.62809	5.83841	6.78519
ENSDARG00000101374	si:dkey-11n14.1	0	3.16052	1.03169	0	3.47245	1.62809	2.18941	1.13086
ENSDARG00000088616	si:ch211-152l15.2	2.78604	0	11.3486	3.20452	11.2855	3.25617	4.37881	6.78519
ENSDARG00000045544	hgfa	12.5372	15.8026	1.03169	12.8181	4.34057	6.51235	3.64901	6.78519
ENSDARG00000115818	znf1099	0	0	1.03169	1.06817	0.868113	1.62809	0.729802	6.78519
ENSDARG00000077356	sypl1	2.78604	3.16052	0	5.34087	20.8347	35.0039	15.3258	53.1506
ENSDARG00000045673	il22	2.78604	12.6421	11.3486	8.5454	8.68113	7.32639	5.10861	6.78519
ENSDARG00000097907	CU928083.1	50.1488	68.4779	78.4085	88.6585	61.636	39.8881	40.1391	50.8889
ENSDARG00000012684	atp2b1a	1947.44	1959.52	1977.75	2056.24	1675.46	1671.23	1732.55	1452.03
ENSDARG00000093557	BX842699.1	5.57209	3.16052	1.03169	3.20452	2.60434	5.69831	2.91921	4.52346
ENSDARG00000092583	si:dkey-16p19.5	2.78604	13.6956	10.3169	12.8181	4.34057	13.0247	7.29802	9.04692
ENSDARG00000101849	adipor2	1413.92	1214.69	1640.39	1998.56	994.858	1200.71	1333.35	1182.88
ENSDARG00000091477	znf1066	5.57209	1.05351	1.03169	2.13635	0.868113	0.814044	3.64901	1.13086
ENSDARG00000113005	si:dkey-47k16.4	5.57209	1.05351	1.03169	0	1.73623	1.62809	1.4596	0
ENSDARG00000045675	mdm1	501.488	628.943	567.43	453.974	248.28	366.32	522.538	377.709
ENSDARG00000096065	si:dkey-156k2.7	0	2.10701	0	0	0	0	0	1.13086
ENSDARG00000099699	BX649620.1	0	0	0	0	0	0.814044	0.729802	0
ENSDARG00000096481	si:dkey-16p19.8	0	0	0	0	0	0	0	0
ENSDARG00000001781	tspan11	44.5767	52.6753	29.919	48.0679	46.01	51.2848	40.8689	37.3185
ENSDARG00000069555	CR388165.1	1.39302	0	0	0	0	0	0.729802	0
ENSDARG00000116546	znf987	0	0	1.03169	2.13635	1.73623	0.814044	0.729802	2.26173
ENSDARG00000016979	pmpcb	217.311	151.705	193.958	177.317	199.666	248.283	222.59	191.116
ENSDARG00000096114	BX784029.2	0	0	0	0	0	0	0	0
ENSDARG00000099595	BX088603.2	2.78604	2.10701	6.19014	1.06817	0.868113	1.62809	5.10861	2.26173
ENSDARG00000092596	si:dkeyp-44d3.1	1.39302	2.10701	1.03169	0	0.868113	3.25617	0.729802	1.13086
ENSDARG00000100479	si:dkey-43f9.4	50.1488	47.4078	76.3451	18.159	58.1636	43.9584	48.1669	56.5432
ENSDARG00000103186	si:ch73-389k6.1	151.839	121.153	151.659	152.749	141.502	153.04	144.501	149.274
ENSDARG00000098143	si:dkey-57l19.1	0	2.10701	2.06338	4.2727	0.868113	0	2.18941	2.26173
ENSDARG00000070477	dnajc2	45.9697	54.7823	54.6796	66.2268	72.0534	68.3797	54.0053	61.0667
ENSDARG00000087743	si:dkey-156k2.8	0	0	1.03169	0	0	0	0.729802	0
ENSDARG00000094888	znf1061	0	0	0	0	0	0	0	0
ENSDARG00000117132	BX663613.1	22.2883	11.5886	13.412	6.40905	6.07679	23.6073	12.4066	11.3086
ENSDARG00000106667	znf977	0	0	0	4.2727	2.60434	2.44213	1.4596	0
ENSDARG00000110946	znf1110	1.39302	1.05351	2.06338	3.20452	0	1.62809	2.18941	1.13086
ENSDARG00000045490	ndufb2	331.539	357.139	286.81	319.384	256.093	336.2	305.787	323.427
ENSDARG00000089860	atxn7l1	158.804	184.364	146.5	129.249	147.579	133.503	108.011	137.965
ENSDARG00000101960	si:dkeyp-44d3.3	6.96511	30.5517	17.5387	27.7725	13.8898	7.32639	11.6768	6.78519
ENSDARG00000097073	CU928073.1	0	0	0	0	2.60434	0	1.4596	0
ENSDARG00000039843	znf800b	27.8604	28.4447	41.2676	36.3179	56.4274	37.446	29.9219	61.0667
ENSDARG00000093994	znf1058	0	0	0	0	0	0	0	0
ENSDARG00000089159	acot14	0	3.16052	4.12676	0	0	0.814044	1.4596	1.13086
ENSDARG00000104064	si:ch211-127b6.2	2.78604	3.16052	3.09507	1.06817	1.73623	4.88426	3.64901	6.78519
ENSDARG00000096037	si:ch211-214j24.14	0	0	0	2.13635	5.20868	0.814044	4.37881	0
ENSDARG00000096222	si:ch211-245n8.4	8.35813	7.37454	9.28522	7.47722	14.7579	21.9792	7.29802	16.963
ENSDARG00000094034	znf1045	1.39302	0	0	0	0	0	0	0
ENSDARG00000014804	cacna2d1a	263.281	239.146	185.704	233.93	251.753	205.139	198.506	193.378
ENSDARG00000018111	kdm7aa	748.053	778.541	810.909	819.29	503.506	567.388	658.281	611.798
ENSDARG00000096218	BX784029.3	0	1.05351	0	1.06817	0	0	0	0
ENSDARG00000102370	znf1094	6.96511	2.10701	1.03169	1.06817	0	0.814044	0.729802	2.26173
ENSDARG00000101916	si:dkeyp-44d3.5	1.39302	1.05351	1.03169	3.20452	0	0	0.729802	1.13086
ENSDARG00000096131	BX649349.2	0	0	0	0	0	0	0	0
ENSDARG00000088181	mpped1	22.2883	27.3912	34.0458	22.4317	24.3072	18.723	18.245	13.5704
ENSDARG00000015931	snap91b	2964.35	2909.78	3006.35	2909.71	2748.45	2974.52	3049.11	2694.85
ENSDARG00000094177	si:ch211-208f21.2	2.78604	0	2.06338	0	0.868113	0	2.91921	3.39259
ENSDARG00000102473	zgc:171673	103.084	151.705	134.12	71.5677	144.975	132.689	110.2	107.432
ENSDARG00000045850	ccdc167	29.2535	30.5517	39.2042	56.6133	26.9115	40.7022	29.9219	21.4864
ENSDARG00000110696	AL590152.1	0	0	0	0	0	0	0	0
ENSDARG00000114172	znf996	0	0	0	2.13635	0	0	0	1.13086
ENSDARG00000094545	BX649349.1	2.78604	5.26753	8.25353	23.4998	24.3072	10.5826	17.5152	13.5704
ENSDARG00000103143	si:dkey-19c16.12	5.57209	5.26753	4.12676	3.20452	7.81302	13.8387	7.29802	3.39259
ENSDARG00000101690	si:ch73-158p21.2	52.9348	50.5683	64.9965	45.9315	162.337	142.458	68.6014	66.721
ENSDARG00000077220	si:ch211-208f21.3	0	3.16052	4.12676	2.13635	6.07679	0.814044	0	5.65432
ENSDARG00000103998	BX548173.1	0	1.05351	0	0	0	0	0	0
ENSDARG00000109821	si:dkey-156j15.1	5.57209	3.16052	4.12676	2.13635	2.60434	0.814044	3.64901	2.26173
ENSDARG00000099475	CR855306.1	0	0	0	0	0	0	0	0
ENSDARG00000104211	BX548173.2	0	0	3.09507	0	0	0	0	0
ENSDARG00000103229	si:dkey-265e15.5	2.78604	2.10701	1.03169	6.40905	1.73623	1.62809	2.18941	0
ENSDARG00000099561	BX088603.1	15.3232	16.8561	11.3486	8.5454	13.0217	4.88426	6.56822	1.13086
ENSDARG00000098071	znf1049	0	0	2.06338	0	0.868113	2.44213	1.4596	3.39259
ENSDARG00000113626	znf976	2.78604	2.10701	7.22183	0	0	1.62809	2.91921	5.65432
ENSDARG00000100061	si:dkey-16p6.1	1.39302	5.26753	0	1.06817	7.81302	1.62809	5.83841	2.26173
ENSDARG00000101030	si:ch73-158p21.3	22.2883	24.2306	21.6655	8.5454	119.8	122.921	40.8689	63.3284
ENSDARG00000102316	si:dkey-237m9.2	0	3.16052	1.03169	0	5.20868	3.25617	0	0
ENSDARG00000077654	grm8a	168.556	125.367	175.387	150.613	140.634	122.107	163.476	128.919
ENSDARG00000102098	CR954226.2	1.39302	0	0	1.06817	0.868113	0.814044	0	1.13086
ENSDARG00000114894	znf1026	11.1442	8.42805	16.5071	19.2271	14.7579	16.2809	17.5152	20.3556
ENSDARG00000102837	znf1145	0	0	0	0	0	0	0	0
ENSDARG00000102542	si:ch211-268b14.2	6.96511	18.9631	5.15845	4.2727	10.4174	4.88426	7.29802	10.1778
ENSDARG00000057983	svopl	0	0	0	0	0.868113	4.07022	0	0
ENSDARG00000098281	si:dkey-237m9.1	0	0	1.03169	0	0	0	3.64901	1.13086
ENSDARG00000070546	msgn1	0	1.05351	0	0	2.60434	0.814044	2.91921	1.13086
ENSDARG00000102357	CR854899.1	0	0	0	0	0	0	0	0
ENSDARG00000045676	calua	123.979	151.705	139.278	124.976	107.646	105.012	130.635	147.012
ENSDARG00000034300	sema3c	161.59	127.474	116.581	91.863	97.2287	83.8465	107.281	88.2074
ENSDARG00000045522	acot15	4.17906	6.32104	3.09507	6.40905	6.07679	13.0247	8.02782	10.1778
ENSDARG00000020015	mrps33	40.3976	63.2104	87.6937	79.0449	93.7562	70.0078	89.0358	93.8618
ENSDARG00000101675	zgc:123107	6.96511	0	1.03169	3.20452	6.9449	13.0247	16.0556	23.7482
ENSDARG00000019235	sema3aa	548.85	595.231	576.715	713.541	747.445	555.178	611.574	642.331
ENSDARG00000063097	scube1	300.893	230.718	246.574	228.589	206.611	180.718	199.236	173.022
ENSDARG00000045914	si:ch211-51e12.7	1172.92	1239.98	1102.88	1277.54	810.818	845.791	818.108	873.027
ENSDARG00000100311	si:dkey-165e24.1	0	2.10701	3.09507	0	0	0.814044	0	0
ENSDARG00000105724	FP074874.2	0	0	0	0	0	0	0	0
ENSDARG00000105810	FP074874.3	0	0	0	0	0	0	0	0
ENSDARG00000104208	zgc:172128	0	0	0	0	0	0	0	0
ENSDARG00000102679	FP074874.1	89.1534	121.153	167.134	118.567	171.018	178.276	99.9828	100.647
ENSDARG00000101883	zgc:172128	203.381	281.286	311.571	231.794	308.18	273.519	220.4	244.267
ENSDARG00000100294	zgc:113209	110.049	136.956	142.373	111.09	155.392	113.966	133.554	110.825
ENSDARG00000045677	opn1sw1	19094.1	16084.9	16632.9	16538.6	4963.87	3823.56	6130.33	5205.37
ENSDARG00000100578	si:dkeyp-90h9.1	0	1.05351	5.15845	2.13635	2.60434	6.51235	2.18941	0
ENSDARG00000006747	tmem178b	1365.16	1303.19	1397.94	1273.26	1055.63	1015.11	1156.01	909.215
ENSDARG00000104852	si:ch211-142b24.8	5.57209	2.10701	2.06338	0	0.868113	5.69831	0.729802	2.26173
ENSDARG00000094980	CR792454.1	5.57209	10.5351	3.09507	6.40905	5.20868	4.88426	0.729802	1.13086
ENSDARG00000056938	kera	6352.18	5315.99	8622.87	7237.95	1011.35	792.065	1502.66	1629.58
ENSDARG00000100640	BX321870.2	1.39302	0	0	0	0	0.814044	0	0
ENSDARG00000001912	drd4-rs	39.0046	11.5886	23.7289	9.61357	4.34057	9.76852	10.947	5.65432
ENSDARG00000014572	chpt1	104.477	140.116	93.8838	108.954	107.646	113.152	102.172	133.442
ENSDARG00000056950	epyc	9.75115	14.7491	12.3803	26.7044	15.626	19.537	21.8941	20.3556
ENSDARG00000104412	si:dkey-72l17.5	1.39302	5.26753	2.06338	2.13635	3.47245	9.76852	6.56822	4.52346
ENSDARG00000032639	cd36	51.5418	43.1938	50.5528	41.6588	37.3289	31.7477	35.0305	40.7111
ENSDARG00000100632	BX649328.1	0	3.16052	5.15845	0	0.868113	1.62809	2.18941	0
ENSDARG00000103346	si:dkeyp-85d8.5	8.35813	3.16052	4.12676	8.5454	6.9449	2.44213	5.83841	3.39259
ENSDARG00000033296	gpr37b	84.9743	61.1034	98.0106	101.477	72.0534	59.4252	99.253	101.778
ENSDARG00000045878	nudt4b	156.018	135.902	159.912	128.181	144.975	142.458	132.824	182.069
ENSDARG00000098519	BX321870.1	0	0	0	0	0	0	0	0
ENSDARG00000100164	si:dkey-16p6.1	119.8	87.441	66.0282	224.317	78.9983	96.0572	147.42	117.61
ENSDARG00000056954	si:dkeyp-38g8.5	5.57209	24.2306	21.6655	6.40905	23.4391	15.4668	11.6768	15.8321
ENSDARG00000089142	zgc:113119	103.084	82.1735	78.4085	74.7722	118.931	113.152	110.93	113.086
ENSDARG00000099626	BX908721.1	1.39302	0	1.03169	0	1.73623	1.62809	1.4596	2.26173
ENSDARG00000045877	ube2nb	161.59	158.026	142.373	160.226	184.908	175.019	178.801	189.985
ENSDARG00000098406	si:dkey-22a18.2	1.39302	2.10701	1.03169	0	0.868113	1.62809	6.56822	2.26173
ENSDARG00000077205	zgc:153116	80.7952	112.725	77.3768	57.6814	98.9649	98.4993	77.359	83.684
ENSDARG00000029105	ftr51	91.9394	166.454	163.007	88.6585	190.117	129.433	99.253	83.684
ENSDARG00000006283	waslb	703.476	817.521	686.074	787.245	743.973	773.342	650.983	791.605
ENSDARG00000068701	gpr85	681.188	605.766	622.109	589.632	510.451	450.98	567.056	434.252
ENSDARG00000097967	BX950217.1	59.8999	55.8358	35.0775	44.8633	34.7245	35.8179	48.1669	48.6272
ENSDARG00000110658	zgc:174696	22.2883	15.8026	1.03169	5.34087	3.47245	0	4.37881	3.39259
ENSDARG00000069292	acot16	0	0	0	1.06817	0	0	0	0
ENSDARG00000103441	znf1060	1.39302	1.05351	3.09507	1.06817	3.47245	4.88426	0.729802	1.13086
ENSDARG00000101475	BX649328.2	0	0	0	0	0	0	0	0
ENSDARG00000045541	gcc1	128.158	132.742	140.31	118.567	116.327	138.387	110.93	139.096
ENSDARG00000045542	lamtor4	89.1534	88.4945	85.6303	100.408	102.437	98.4993	88.306	109.694
ENSDARG00000103675	CR854948.1	0	0	0	0	0	0	0	0
ENSDARG00000045543	atp6v1f	238.207	223.343	305.38	252.089	308.18	250.725	229.158	288.37
ENSDARG00000103689	znf1148	2.78604	5.26753	5.15845	1.06817	0	4.07022	3.64901	9.04692
ENSDARG00000105173	si:ch211-142b24.2	1.39302	1.05351	0	0	0	0	0	0
ENSDARG00000068705	tmem168a	90.5464	114.832	134.12	128.181	108.514	118.85	115.309	127.788
ENSDARG00000045680	tnpo3	390.046	352.925	347.68	302.293	334.224	340.27	352.494	355.091
ENSDARG00000012435	spic	0	0	0	0	0	0	0.729802	0
ENSDARG00000087438	spi2	0	0	0	0	0	0	0	0
ENSDARG00000097601	CT868708.1	11.1442	14.7491	11.3486	14.9544	15.626	17.0949	9.48742	12.4395
ENSDARG00000094593	BX890572.1	0	0	0	0	0	0	0	0
ENSDARG00000016886	dnajb9b	11.1442	12.6421	2.06338	1.06817	17.3623	17.0949	11.6768	27.1407
ENSDARG00000102008	si:dkey-72l17.6	1.39302	0	4.12676	2.13635	1.73623	6.51235	5.83841	1.13086
ENSDARG00000045560	mybpc1	16.7163	5.26753	7.22183	3.20452	1.73623	2.44213	0.729802	0
ENSDARG00000075731	zgc:174698	0	0	1.03169	0	0.868113	0	0	1.13086
ENSDARG00000098522	BX649431.1	0	0	0	0	0	0	0.729802	0
ENSDARG00000007639	cnot4b	310.644	282.34	293	253.157	301.235	340.27	255.431	331.343
ENSDARG00000039681	samm50l	218.704	229.664	201.18	194.408	248.28	280.845	223.319	249.921
ENSDARG00000011605	dennd6b	126.765	149.598	145.468	124.976	135.426	101.755	105.091	132.311
ENSDARG00000045864	lmod2b	136.516	178.043	294.032	199.749	30.384	27.6775	49.6265	30.5333
ENSDARG00000113510	si:ch211-59d8.2	0	2.10701	4.12676	4.2727	6.07679	1.62809	2.18941	1.13086
ENSDARG00000109251	si:dkey-4e4.1	0	2.10701	2.06338	0	1.73623	0.814044	3.64901	0
ENSDARG00000063299	pcloa	8245.29	7167	6648.21	7568.02	5594.99	4843.56	5229.03	4931.7
ENSDARG00000098390	si:ch211-76m11.8	1.39302	26.3377	5.15845	2.13635	2.60434	13.0247	13.1364	4.52346
ENSDARG00000079391	mrpl42	44.5767	22.1236	42.2993	36.3179	50.3506	35.0039	43.7881	67.8519
ENSDARG00000045913	mrps10	65.472	52.6753	41.2676	37.3861	57.2955	43.1443	45.2477	46.3654
ENSDARG00000098985	BX649431.2	0	0	0	0	0	0	0	0
ENSDARG00000109740	si:dkeyp-44b5.4	0	0	0	0	0	0	0	0
ENSDARG00000105244	BX649431.3	0	0	0	0	0.868113	0	0	0
ENSDARG00000101046	si:dkeyp-107f9.1	0	0	0	0	0	0	0	0
ENSDARG00000099145	BX511066.1	0	2.10701	0	2.13635	0	0	0	0
ENSDARG00000070015	pimr173	0	0	0	0	0	0	0	0
ENSDARG00000100112	znf1118	5.57209	2.10701	0	1.06817	1.73623	3.25617	3.64901	3.39259
ENSDARG00000101447	BX511066.2	0	0	0	0	0	0	0	0
ENSDARG00000073915	znf1085	0	5.26753	2.06338	0	3.47245	0.814044	1.4596	2.26173
ENSDARG00000095293	si:dkey-265e7.1	0	0	0	0	2.60434	0.814044	0	2.26173
ENSDARG00000045863	asb15b	260.495	249.681	331.173	252.089	36.4608	34.1898	70.061	56.5432
ENSDARG00000091746	si:dkey-16p6.1	4.17906	0	1.03169	0	7.81302	3.25617	0.729802	1.13086
ENSDARG00000021647	gnai1	183.879	180.15	201.18	226.453	212.688	240.957	210.183	210.341
ENSDARG00000057974	parp12b	97.5115	99.0296	69.1233	60.886	76.394	88.7308	94.8742	62.1976
ENSDARG00000100995	si:dkey-16b10.1	2.78604	0	2.06338	3.20452	1.73623	1.62809	2.91921	3.39259
ENSDARG00000102994	znf1034	0	1.05351	2.06338	1.06817	0	0.814044	0.729802	0
ENSDARG00000101829	si:dkey-16b10.2	4.17906	0	0	0	0	0	0	0
ENSDARG00000104351	CR318589.1	0	0	0	0	0	0	0	0
ENSDARG00000063008	si:dkeyp-27e10.3	327.36	367.674	381.726	381.338	296.027	263.75	292.65	252.183
ENSDARG00000093470	CT009596.1	0	0	0	0	0	0	0	0
ENSDARG00000068708	ifrd1	951.434	875.464	986.296	1108.77	1083.41	1042.79	982.313	1122.95
ENSDARG00000015921	pwp1	103.084	57.9429	80.4719	90.7949	88.5475	82.2184	86.1166	113.086
ENSDARG00000045681	irf5	8.35813	9.48156	0	3.20452	19.9666	21.1651	6.56822	15.8321
ENSDARG00000045594	shisal1a	66.865	61.1034	64.9965	71.5677	78.1302	52.0988	62.7629	63.3284
ENSDARG00000045911	tulp4a	873.424	744.829	779.958	810.745	815.158	780.668	747.317	788.213
ENSDARG00000045540	ppp6r2a	859.494	935.514	869.715	798.995	829.916	858.816	753.155	824.4
ENSDARG00000045595	si:dkey-14k9.3	50.1488	46.3543	33.0141	29.9089	45.1419	42.3303	56.9245	66.721
ENSDARG00000102659	si:dkeyp-107f9.2	0	0	0	0	0	0	0	0
ENSDARG00000105162	CR293509.1	0	4.21403	2.06338	4.2727	6.07679	13.0247	8.75762	7.91605
ENSDARG00000088524	acot17	0	4.21403	2.06338	0	0.868113	0	2.18941	0
ENSDARG00000063481	si:ch211-214j24.15	0	0	0	0	0	0	0	0
ENSDARG00000045847	si:ch211-214j24.10	207.56	241.253	218.718	284.134	271.719	306.08	284.623	303.072
ENSDARG00000104468	si:dkeyp-107f9.4	0	0	0	0	0	0	0	0
ENSDARG00000105137	zgc:173705	0	0	0	0	1.73623	0	0	1.13086
ENSDARG00000100387	si:dkey-78o7.3	1.39302	2.10701	0	0	0	0.814044	1.4596	0
ENSDARG00000100855	BX640584.1	0	0	0	0	0	0	0	0
ENSDARG00000105306	si:dkeyp-44b5.5	0	3.16052	1.03169	0	1.73623	4.07022	4.37881	3.39259
ENSDARG00000102130	BX666065.2	0	0	0	0	0	0	0	0
ENSDARG00000088245	si:dkey-16p6.1	2.78604	6.32104	0	0	8.68113	3.25617	4.37881	5.65432
ENSDARG00000099174	BX666065.1	0	0	0	0	0	0	0	0
ENSDARG00000089814	znf1042	0	0	1.03169	0	5.20868	0.814044	1.4596	2.26173
ENSDARG00000096499	BX324003.1	6.96511	0	2.06338	0	0.868113	0	0.729802	1.13086
ENSDARG00000070230	aldh1l2	362.186	256.002	359.028	255.294	264.774	294.684	365.631	321.166
ENSDARG00000098514	si:ch211-59d8.3	0	0	1.03169	0	0	3.25617	2.18941	0
ENSDARG00000006215	akr1b1.1	40.3976	12.6421	6.19014	18.159	25.1753	66.7516	21.1643	48.6272
ENSDARG00000016691	cd9b	39.0046	25.2842	23.7289	28.8407	22.5709	25.2354	13.1364	18.0938
ENSDARG00000041665	mkrn1	438.802	394.011	368.314	402.702	348.981	346.783	367.09	320.035
ENSDARG00000098515	si:dkey-16p6.1	45.9697	50.5683	74.2817	6.40905	114.591	87.1027	80.2782	93.8618
ENSDARG00000045598	akr1b1.2	84.9743	33.7122	33.0141	68.3632	50.3506	45.5864	34.3007	50.8889
ENSDARG00000087319	tmem121b	57.1139	56.8893	46.4261	54.4769	51.2187	48.0286	27.7325	39.5803
ENSDARG00000098270	znf1053	0	2.10701	1.03169	0	0.868113	0.814044	0.729802	0
ENSDARG00000096458	si:dkey-26h11.2	0	0	0	0	0	0	0	0
ENSDARG00000096437	si:dkey-26h11.1	0	0	0	0	0	0	0	0
ENSDARG00000016010	nup107	228.456	222.29	225.94	204.021	209.215	223.862	188.289	177.546
ENSDARG00000045910	tmem181	359.4	323.426	353.87	301.225	286.477	336.2	346.656	346.045
ENSDARG00000043796	ms4a17a.7	0	0	0	0	0	0	0	0
ENSDARG00000091970	ms4a17a.3	0	0	0	0	0	3.25617	0	0
ENSDARG00000089304	si:dkeyp-4f2.1	1.39302	2.10701	6.19014	1.06817	3.47245	4.07022	2.18941	0
ENSDARG00000045683	ccdc87	0	1.05351	0	0	5.20868	0.814044	0.729802	0
ENSDARG00000007018	ms4a17a.6	0	0	1.03169	0	1.73623	1.62809	0.729802	0
ENSDARG00000045846	osgep	11.1442	13.6956	22.6972	21.3635	32.9883	29.3056	36.4901	27.1407
ENSDARG00000024874	dock4b	1301.08	969.226	1094.62	1216.65	1477.53	1289.45	1358.16	1424.89
ENSDARG00000095695	ms4a17a.10	1.39302	0	1.03169	0	4.34057	1.62809	12.4066	7.91605
ENSDARG00000086650	ttc41	0	1.05351	0	0	3.47245	0	0	0
ENSDARG00000092775	BX640547.1	15.3232	23.1771	15.4754	42.727	18.2304	5.69831	16.0556	13.5704
ENSDARG00000056152	fam3c	61.2929	48.4613	50.5528	38.4543	82.4707	65.1235	58.3841	80.2914
ENSDARG00000053563	ms4a17a.12	0	0	0	0	0.868113	4.88426	0.729802	1.13086
ENSDARG00000096138	CR388190.2	20.8953	15.8026	20.6338	23.4998	14.7579	9.76852	19.7046	14.7012
ENSDARG00000014024	ms4a17a.4	0	0	0	0	0.868113	0	0	0
ENSDARG00000098879	si:dkey-4j21.2	0	0	4.12676	0	0	0	0	0
ENSDARG00000045580	lum	16.7163	8.42805	3.09507	7.47722	0.868113	2.44213	0	1.13086
ENSDARG00000099520	CU571163.1	11.1442	2.10701	4.12676	4.2727	10.4174	1.62809	5.83841	5.65432
ENSDARG00000058244	il17ra1a	4.17906	3.16052	11.3486	2.13635	5.20868	15.4668	7.29802	5.65432
ENSDARG00000095997	znf1112	8.35813	11.5886	8.25353	12.8181	15.626	11.3966	14.596	12.4395
ENSDARG00000093546	si:ch73-56d11.5	2.78604	0	0	0	1.73623	0.814044	2.18941	0
ENSDARG00000095596	si:dkeyp-4f2.6	0	0	0	0	0	0	0	0
ENSDARG00000056145	si:dkey-159a18.1	11.1442	2.10701	12.3803	18.159	6.9449	4.07022	6.56822	6.78519
ENSDARG00000003822	ankrd16	12.5372	12.6421	6.19014	18.159	15.626	21.1651	19.7046	16.963
ENSDARG00000078745	pnpla8	323.181	377.155	437.437	388.816	289.95	304.452	362.711	326.82
ENSDARG00000045909	dynlt1	71.0441	75.8525	68.0916	58.7496	39.0651	43.9584	62.7629	46.3654
ENSDARG00000105458	si:dkeyp-81f3.4	1.39302	5.26753	4.12676	4.2727	1.73623	1.62809	3.64901	1.13086
ENSDARG00000097527	ms4a17a.5	0	0	0	0	0	0	0	0
ENSDARG00000094484	si:ch211-162i8.4	0	1.05351	0	0	3.47245	0	0	1.13086
ENSDARG00000094308	si:dkey-247i3.6	0	1.05351	0	0	0.868113	0	0	0
ENSDARG00000096226	znf1072	0	0	0	0	0	0	0.729802	0
ENSDARG00000096186	si:dkey-247i3.5	4.17906	2.10701	13.412	0	13.8898	8.14044	10.2172	6.78519
ENSDARG00000096189	si:dkey-54j5.2	2.78604	1.05351	0	0	1.73623	0	0	0
ENSDARG00000088378	znf1000	0	0	1.03169	0	0	0.814044	1.4596	0
ENSDARG00000012066	dcn	47.3627	35.8192	35.0775	35.2498	38.197	42.3303	31.3815	22.6173
ENSDARG00000062983	fbxo18	189.451	184.364	148.563	157.022	139.766	152.226	163.476	157.19
ENSDARG00000099099	CABZ01015815.1	69.6511	87.441	123.803	60.886	97.2287	105.826	46.7073	61.0667
ENSDARG00000105694	CABZ01015815.3	9.75115	13.6956	3.09507	8.5454	18.2304	7.32639	8.75762	4.52346
ENSDARG00000105800	CABZ01015815.5	27.8604	61.1034	59.8381	23.4998	56.4274	51.2848	30.6517	37.3185
ENSDARG00000105672	CABZ01015815.2	0	1.05351	0	0	0.868113	0	0	0
ENSDARG00000105743	CABZ01015815.4	44.5767	34.7657	28.8873	32.0452	35.5926	17.909	23.3537	19.2247
ENSDARG00000098776	BX640547.2	1.39302	3.16052	9.28522	5.34087	6.07679	1.62809	8.02782	3.39259
ENSDARG00000057942	glt8d2	0	0	0	0	0.868113	0	0	0
ENSDARG00000017366	prdm4	142.088	150.651	154.754	164.499	132.821	165.251	176.612	151.536
ENSDARG00000086449	znf1055	0	2.10701	2.06338	1.06817	1.73623	3.25617	0	2.26173
ENSDARG00000025073	rpl18a	642.183	463.543	550.923	590.701	1080.8	1116.05	969.907	1153.48
ENSDARG00000003570	hsp90b1	327.36	201.22	267.208	247.817	425.375	505.521	378.037	479.487
ENSDARG00000096011	si:dkeyp-4f2.3	4.17906	1.05351	1.03169	4.2727	5.20868	0	0.729802	3.39259
ENSDARG00000106998	si:dkey-240n22.6	0	0	0	0	0	1.62809	0	0
ENSDARG00000077926	si:dkey-48p11.3	33.4325	29.4982	39.2042	42.727	19.0985	35.8179	38.6795	35.0568
ENSDARG00000105675	BX005417.3	0	3.16052	1.03169	0	3.47245	0.814044	0	4.52346
ENSDARG00000033413	acot18	79.4022	46.3543	86.662	49.136	62.5041	74.892	58.3841	56.5432
ENSDARG00000109558	BX571954.3	0	2.10701	0	0	0.868113	0	0.729802	2.26173
ENSDARG00000100049	BX571954.1	0	0	0	0	0	0	0	0
ENSDARG00000101292	si:dkey-201g16.1	0	2.10701	18.5704	16.0226	2.60434	1.62809	2.18941	3.39259
ENSDARG00000089296	si:dkey-240n22.6	167.163	324.48	315.697	160.226	380.234	294.684	164.205	132.311
ENSDARG00000095521	znf1090	2.78604	1.05351	0	3.20452	0.868113	0.814044	1.4596	5.65432
ENSDARG00000104625	pimr168	0	0	0	0	0	0	0	0
ENSDARG00000101236	cep83	61.2929	73.7454	75.3134	54.4769	39.0651	49.6567	62.0331	31.6642
ENSDARG00000061544	ano6	33.4325	40.0332	51.5845	51.2724	66.8447	119.664	69.3312	62.1976
ENSDARG00000074873	pimr170	0	0	0	0	0	0	0	0
ENSDARG00000103365	pimr214	0	0	0	0	0	0	0	0
ENSDARG00000104584	si:dkeyp-4f2.3	2.78604	3.16052	1.03169	1.06817	0.868113	7.32639	0.729802	1.13086
ENSDARG00000090366	znf1065	0	4.21403	1.03169	0	1.73623	0	2.18941	1.13086
ENSDARG00000095461	pimr171	0	0	0	0	0	0	0	0
ENSDARG00000094017	znf1137	0	0	0	1.06817	0	1.62809	0	0
ENSDARG00000076690	avpr2l	0	0	0	0	0	0	0	0
ENSDARG00000076252	si:dkey-247i3.1	0	0	0	0	0.868113	0	0	0
ENSDARG00000101363	ano2b	1153.42	1090.38	1303.03	1448.44	1900.3	1590.64	1674.89	1948.48
ENSDARG00000093165	si:dkey-16p6.2	13.9302	15.8026	9.28522	11.7499	25.1753	18.723	13.8662	6.78519
ENSDARG00000095042	CU468826.1	0	1.05351	0	2.13635	0.868113	0	0	1.13086
ENSDARG00000103538	BX571954.2	0	0	16.5071	0	0	0	0.729802	0
ENSDARG00000073881	slc41a2b	121.193	131.688	147.532	150.613	192.721	218.164	174.423	200.163
ENSDARG00000096162	BX927135.2	0	0	0	0	0	0	0	0
ENSDARG00000100412	si:ch211-171l17.14	11.1442	10.5351	8.25353	10.6817	8.68113	16.2809	18.245	10.1778
ENSDARG00000020812	si:ch73-177h5.2	0	0	0	0	0	0	0	1.13086
ENSDARG00000088836	si:ch211-76m11.5	0	2.10701	0	0	2.60434	1.62809	3.64901	0
ENSDARG00000037960	lrrc17	43.1837	31.6052	43.331	28.8407	50.3506	52.0988	36.4901	39.5803
ENSDARG00000094215	BX005417.1	2.78604	0	0	0	0	0	0	0
ENSDARG00000095013	si:dkey-240n22.3	8.35813	13.6956	9.28522	3.20452	13.0217	10.5826	2.18941	1.13086
ENSDARG00000090947	si:dkey-29j8.1	1.39302	0	0	0	6.07679	4.07022	4.37881	1.13086
ENSDARG00000096188	CT027801.2	0	0	1.03169	0	0	0	0	0
ENSDARG00000096005	CT027801.1	0	1.05351	4.12676	1.06817	0	6.51235	0.729802	0
ENSDARG00000094007	CU467633.3	0	0	0	0	0	0	0	0
ENSDARG00000091013	si:dkey-84h14.2	0	1.05351	0	0	0	4.88426	2.91921	3.39259
ENSDARG00000103872	si:dkey-84h14.4	0	0	0	0	0	0	0	0
ENSDARG00000102461	CR354372.1	34.8255	37.9262	36.1092	42.727	39.9332	39.0741	29.9219	35.0568
ENSDARG00000027249	btg1	8661.81	8420.68	10701.7	11867.4	5709.58	6613.29	6857.22	6857.56
ENSDARG00000101296	si:ch211-170p16.1	0	0	0	0	0	0	0	0
ENSDARG00000006396	nrcama	1579.69	1697.2	1809.59	1640.72	1326.48	1243.86	1468.36	1279.01
ENSDARG00000005451	gdi2	1944.66	1897.37	1922.04	2072.26	1866.44	2102.67	1831.07	2265.12
ENSDARG00000095951	BX890562.3	2.78604	4.21403	3.09507	20.2953	2.60434	5.69831	2.18941	13.5704
ENSDARG00000100590	BX649421.1	0	1.05351	5.15845	1.06817	1.73623	1.62809	1.4596	6.78519
ENSDARG00000093924	BX890562.2	0	1.05351	2.06338	0	0	0.814044	0.729802	1.13086
ENSDARG00000099076	CU467646.4	0	0	0	0	0	0	0	0
ENSDARG00000092241	znf1009	44.5767	46.3543	74.2817	34.1816	32.9883	37.446	36.4901	29.4025
ENSDARG00000034375	chst11	142.088	111.672	133.088	93.9994	131.085	138.387	102.902	149.274
ENSDARG00000079698	asb13a.1	27.8604	46.3543	39.2042	38.4543	28.6477	37.446	46.7073	39.5803
ENSDARG00000102027	si:dkey-172k15.11	62.686	95.8691	95.9472	113.227	106.778	70.8218	103.632	105.17
ENSDARG00000099945	CU467646.5	30.6465	38.9797	25.7923	35.2498	25.1753	28.4915	35.7603	26.0099
ENSDARG00000105689	znf1009	96.1185	169.615	163.007	113.227	188.381	149.784	99.9828	125.526
ENSDARG00000101763	CU467646.6	0	0	0	0	0	0	0	0
ENSDARG00000105831	znf1009	75.2232	62.1569	48.4895	60.886	79.8664	48.0286	35.0305	52.0198
ENSDARG00000095717	si:dkey-172k15.6	32.0395	94.8156	106.264	66.2268	93.7562	98.4993	48.8967	44.1037
ENSDARG00000096001	si:dkey-240n22.8	15.3232	20.0166	24.7606	19.2271	16.4941	20.3511	21.8941	18.0938
ENSDARG00000100963	CU468826.2	12.5372	7.37454	3.09507	12.8181	0.868113	0.814044	0	0
ENSDARG00000021239	apaf1	104.477	131.688	135.151	118.567	304.708	209.209	265.648	225.042
ENSDARG00000075090	CU467646.1	0	0	0	0	0	0	0	0
ENSDARG00000098610	si:ch211-207e19.2	6.96511	5.26753	1.03169	3.20452	21.7028	17.909	18.9748	11.3086
ENSDARG00000104678	CU467646.7	90.5464	55.8358	50.5528	68.3632	54.6911	51.2848	75.8994	84.8148
ENSDARG00000102480	BX005417.2	36.2186	46.3543	24.7606	20.2953	26.0434	26.0494	13.8662	16.963
ENSDARG00000105712	CU467646.8	0	0	0	0	0	0	0	0
ENSDARG00000095696	trpm2	2.78604	4.21403	6.19014	2.13635	5.20868	3.25617	7.29802	2.26173
ENSDARG00000045481	gsap	90.5464	77.9595	64.9965	64.0905	58.1636	87.9167	81.008	67.8519
ENSDARG00000004794	ccdc146	33.4325	28.4447	23.7289	26.7044	6.07679	7.32639	4.37881	4.52346
ENSDARG00000045482	stk38l	139.302	105.351	132.056	117.499	142.371	100.941	127.715	110.825
ENSDARG00000076476	zgc:173770	0	0	0	0	0	0	0	0
ENSDARG00000099870	tnni4a	5.57209	24.2306	2.06338	7.47722	5.20868	3.25617	4.37881	5.65432
ENSDARG00000021590	magi2a	1327.55	1410.65	1372.15	1446.31	921.936	928.824	1012.24	822.139
ENSDARG00000095486	CU467646.3	0	0	0	0	0	0	0	0
ENSDARG00000094558	si:dkeyp-53e4.1	0	0	0	0	1.73623	1.62809	0	2.26173
ENSDARG00000045843	apex1	142.088	112.725	139.278	138.863	213.556	182.346	171.503	214.864
ENSDARG00000096000	si:dkey-29j8.2	4.17906	1.05351	3.09507	7.47722	1.73623	5.69831	4.37881	2.26173
ENSDARG00000096072	BX927253.1	0	0	1.03169	0	0	0	0	0
ENSDARG00000022424	slc26a5	252.137	240.199	302.285	252.089	283.873	267.82	245.943	304.203
ENSDARG00000096091	BX927253.2	2.78604	0	1.03169	0	1.73623	4.07022	4.37881	9.04692
ENSDARG00000031737	pthlha	25.0744	7.37454	19.6021	7.47722	22.5709	9.76852	10.2172	10.1778
ENSDARG00000093685	CU467633.2	0	0	0	0	0	0	0	2.26173
ENSDARG00000019861	fgl2a	16.7163	4.21403	19.6021	4.2727	10.4174	11.3966	8.75762	3.39259
ENSDARG00000087293	si:dkey-84h14.1	1.39302	1.05351	0	0	0.868113	1.62809	0	1.13086
ENSDARG00000017163	sinup	0	0	0	3.20452	0.868113	0	0	0
ENSDARG00000059043	ntf3	215.918	182.257	177.451	124.976	90.2838	75.7061	90.4954	90.4692
ENSDARG00000095993	znf1073	1.39302	1.05351	0	0	0.868113	2.44213	2.18941	1.13086
ENSDARG00000103310	znf1053	1.39302	1.05351	6.19014	0	3.47245	4.07022	2.18941	2.26173
ENSDARG00000039185	nfyba	91.9394	108.511	131.025	162.363	123.272	144.9	145.96	132.311
ENSDARG00000102635	znf1037	0	2.10701	0	0	5.20868	4.07022	0	1.13086
ENSDARG00000020101	psmc2	243.779	201.22	252.764	238.203	299.499	318.291	286.812	349.437
ENSDARG00000090461	si:ch211-197f20.1	0	1.05351	4.12676	1.06817	3.47245	2.44213	7.29802	5.65432
ENSDARG00000099652	xpot	635.218	524.646	619.014	578.951	632.854	673.214	671.418	568.825
ENSDARG00000059196	CU467633.1	0	0	0	0	7.81302	4.07022	2.91921	9.04692
ENSDARG00000095989	AL807749.1	0	0	0	0	0	0	0	0
ENSDARG00000095440	si:dkeyp-53e4.2	0	0	0	0	0	0	0	0
ENSDARG00000096163	BX664605.1	0	2.10701	0	0	0	0	0	0
ENSDARG00000020749	caprin2	1.39302	7.37454	6.19014	9.61357	4.34057	6.51235	6.56822	3.39259
ENSDARG00000098177	si:dkey-28i19.3	2.78604	1.05351	2.06338	0	15.626	3.25617	5.10861	3.39259
ENSDARG00000102595	si:dkey-250k10.1	15.3232	38.9797	36.1092	0	39.0651	39.0741	29.9219	39.5803
ENSDARG00000109604	znf1026	15.3232	11.5886	16.5071	13.8863	7.81302	10.5826	9.48742	14.7012
ENSDARG00000100283	BX571843.1	0	0	0	0	0	0	0	0
ENSDARG00000113192	si:dkey-29p23.2	2.78604	0	1.03169	0	0.868113	0.814044	2.18941	5.65432
ENSDARG00000114935	si:dkeyp-53e4.4	4.17906	5.26753	1.03169	3.20452	0	5.69831	5.10861	1.13086
ENSDARG00000009262	FAR2	161.59	140.116	99.0423	124.976	137.162	90.3589	132.824	135.704
ENSDARG00000087714	si:ch211-226o13.1	0	6.32104	3.09507	4.2727	2.60434	2.44213	2.91921	9.04692
ENSDARG00000075281	tbc1d30	371.937	488.827	435.373	463.588	406.277	401.324	441.53	411.635
ENSDARG00000089875	zgc:173705	2.78604	0	0	0	0	0	0	0
ENSDARG00000113896	si:dkey-29p23.1	9.75115	5.26753	0	5.34087	9.54924	22.7932	2.18941	2.26173
ENSDARG00000068161	si:dkey-16p6.4	2.78604	0	0	0	0	0	0	0
ENSDARG00000101948	si:ch211-223g7.6	1.39302	0	0	3.20452	3.47245	2.44213	1.4596	0
ENSDARG00000099330	si:ch211-246b8.5	0	0	0	0	0	0	0	0
ENSDARG00000105246	CT025695.1	0	0	0	0	0	1.62809	0	0
ENSDARG00000094023	AL935183.1	1.39302	2.10701	0	6.40905	3.47245	2.44213	2.91921	2.26173
ENSDARG00000045493	slc35e3	43.1837	35.8192	47.4578	36.3179	57.2955	64.3095	51.0861	52.0198
ENSDARG00000099751	si:dkey-250k10.4	0	1.05351	0	0	0	0	0.729802	0
ENSDARG00000099432	si:ch211-246b8.1	2.78604	0	0	0	1.73623	1.62809	2.18941	1.13086
ENSDARG00000114938	CT025695.2	0	0	0	0	0	0	0	0
ENSDARG00000070314	cald1a	117.014	119.046	128.961	107.886	127.613	111.524	149.609	135.704
ENSDARG00000045524	lamb1b	41.7906	38.9797	24.7606	22.4317	41.6694	34.1898	24.8133	46.3654
ENSDARG00000103215	pimr169	0	0	0	0	0	0	0	0
ENSDARG00000102941	si:ch211-249c2.1	0	0	0	0	0	0	0	0
ENSDARG00000043781	psmb10	50.1488	22.1236	30.9507	33.1134	84.207	68.3797	86.1166	102.909
ENSDARG00000097086	si:dkey-172k15.4	51.5418	52.6753	53.6479	72.6359	68.5809	47.2145	59.1139	54.2815
ENSDARG00000097215	si:dkey-172k15.3	41.7906	51.6218	50.5528	58.7496	65.1085	64.3095	43.0583	57.6741
ENSDARG00000058127	hcfc2	51.5418	50.5683	56.743	51.2724	57.2955	49.6567	47.4371	59.9358
ENSDARG00000094305	si:ch211-226o13.3	0	0	0	0	0	0	0	0
ENSDARG00000087518	si:dkey-261p22.1	4.17906	3.16052	6.19014	6.40905	1.73623	3.25617	2.91921	4.52346
ENSDARG00000045685	cntn1b	640.79	850.18	918.205	796.858	767.412	590.182	863.355	719.23
ENSDARG00000045708	adm2a	11.1442	4.21403	5.15845	0	6.07679	6.51235	5.83841	13.5704
ENSDARG00000103105	BX936303.1	0	0	0	0	0	0	0.729802	0
ENSDARG00000111465	znf1104	0	1.05351	1.03169	1.06817	0.868113	1.62809	0.729802	0
ENSDARG00000070126	si:dkey-22l11.6	0	1.05351	4.12676	0	0.868113	1.62809	3.64901	2.26173
ENSDARG00000045765	asb13a.2	5.57209	13.6956	14.4437	13.8863	20.8347	10.5826	11.6768	6.78519
ENSDARG00000023766	gnsa	565.567	574.161	564.335	554.383	532.153	567.388	675.067	619.714
ENSDARG00000105063	si:ch211-64i20.3	1.39302	3.16052	2.06338	1.06817	3.47245	4.88426	2.91921	0
ENSDARG00000097286	FP102892.1	2.78604	9.48156	5.15845	17.0908	11.2855	12.2107	8.75762	3.39259
ENSDARG00000102716	AL645691.2	20.8953	17.9096	27.8556	13.8863	27.7796	13.8387	17.5152	18.0938
ENSDARG00000090355	pimr168	0	0	0	0	0	0	0	0
ENSDARG00000099899	si:dkeyp-51g9.4	0	5.26753	3.09507	0	5.20868	1.62809	3.64901	4.52346
ENSDARG00000032653	sinhcaf	71.0441	108.511	83.5669	128.181	104.174	98.4993	92.6848	74.6371
ENSDARG00000102515	CR847504.1	0	0	0	0	0	0	0	0
ENSDARG00000019396	rergla	183.879	204.38	255.859	145.272	167.546	166.065	205.074	152.667
ENSDARG00000103992	si:ch211-237a4.2	0	0	0	3.20452	3.47245	3.25617	1.4596	0
ENSDARG00000102904	si:ch211-246b8.2	13.9302	1.05351	1.03169	5.34087	1.73623	5.69831	2.91921	4.52346
ENSDARG00000045842	zgc:113263	345.469	292.875	446.722	818.222	347.245	291.428	261.999	274.8
ENSDARG00000095332	si:dkey-14d8.1	86.3673	94.8156	89.7571	77.9768	110.25	135.131	83.9272	142.489
ENSDARG00000102104	CU855889.1	0	0	0	0	0	0.814044	0.729802	0
ENSDARG00000101047	rtcb	47.3627	57.9429	66.0282	65.1587	85.9432	67.5656	89.7656	93.8618
ENSDARG00000018618	cpsf6	1473.82	1387.47	1419.61	1476.22	1322.14	1322.82	1306.35	1265.44
ENSDARG00000003512	anks1b	1441.78	1972.16	1829.19	1834.06	1382.04	1376.55	1316.56	1450.9
ENSDARG00000033443	mdm2	331.539	398.225	346.648	302.293	513.055	470.517	579.463	489.664
ENSDARG00000003789	dennd5b	2320.77	2133.35	2353.29	2543.32	2079.13	1976.5	2267.49	2127.16
ENSDARG00000096064	si:dkeyp-100h4.4	0	0	0	0	0	0	0	0
ENSDARG00000100780	slco1e1	16.7163	11.5886	6.19014	17.0908	213.556	232.002	137.203	309.857
ENSDARG00000113690	si:ch211-223g7.6	1.39302	4.21403	8.25353	8.5454	13.8898	7.32639	16.7854	11.3086
ENSDARG00000062968	sbf1	2681.57	2586.36	2655.57	2615.96	2328.28	2421.78	2247.06	2322.8
ENSDARG00000096067	si:dkeyp-100h4.7	0	0	0	0	0	0	0	0
ENSDARG00000078167	si:dkeyp-100h4.1	1.39302	2.10701	4.12676	3.20452	2.60434	13.8387	4.37881	4.52346
ENSDARG00000104108	slco1d1	23.6814	20.0166	20.6338	10.6817	26.0434	40.7022	27.7325	46.3654
ENSDARG00000099825	zgc:174944	1.39302	4.21403	3.09507	12.8181	1.73623	6.51235	13.1364	9.04692
ENSDARG00000096109	si:dkeyp-100h4.2	0	0	0	0	0	0	0	0
ENSDARG00000045788	avpr1ab	15.3232	11.5886	11.3486	19.2271	19.0985	21.9792	20.4344	22.6173
ENSDARG00000115094	CABZ01087415.1	32.0395	40.0332	34.0458	52.3406	62.5041	48.8426	62.0331	52.0198
ENSDARG00000025046	AL935186.1	0	0	0	0	1.73623	14.6528	2.91921	2.26173
ENSDARG00000032765	net1	373.33	396.118	397.201	497.769	421.903	476.216	356.143	426.336
ENSDARG00000068857	gbp4	0	0	0	0	0	0	0	0
ENSDARG00000045789	srgap1b	146.267	129.581	129.993	129.249	114.591	112.338	89.0358	71.2445
ENSDARG00000013476	arhgef39	11.1442	4.21403	6.19014	4.2727	3.47245	4.88426	0.729802	0
ENSDARG00000102215	si:ch211-227e10.6	0	0	4.12676	0	1.73623	0.814044	0.729802	0
ENSDARG00000099833	fbxo7	62.686	66.3709	83.5669	75.8404	88.5475	79.7763	98.5232	102.909
ENSDARG00000103265	si:ch211-223g7.2	5.57209	0	1.03169	0	1.73623	5.69831	0.729802	0
ENSDARG00000098145	BX572628.1	0	0	0	0	0	0	0	0
ENSDARG00000068874	PTCHD3	2.78604	0	0	0	0	0	0	0
ENSDARG00000096726	hspa12a.2	1.39302	0	0	0	0	4.88426	0	0
ENSDARG00000068869	hspa12a.1	2.78604	0	0	0	0	2.44213	0	0
ENSDARG00000068865	si:dkey-61p9.7	2.78604	0	0	0	0	1.62809	0	0
ENSDARG00000045525	tmcc3	182.486	193.845	236.257	298.021	184.04	214.908	213.832	257.837
ENSDARG00000045483	lrtm2a	278.604	288.661	205.306	280.93	203.138	199.441	211.643	165.106
ENSDARG00000099785	si:dkey-146m20.13	0	0	0	0	0	0	0	0
ENSDARG00000092759	si:dkey-61p9.9	11.1442	4.21403	4.12676	13.8863	16.4941	13.8387	5.10861	5.65432
ENSDARG00000097345	AL935186.3	0	0	0	1.06817	0	0	0	1.13086
ENSDARG00000096762	si:dkey-61p9.11	0	0	0	0	0	0	0	0
ENSDARG00000092471	si:dkey-7j22.1	23.6814	35.8192	26.824	26.7044	24.3072	30.1196	22.6239	21.4864
ENSDARG00000097091	si:dkey-7j22.2	8.35813	5.26753	8.25353	4.2727	2.60434	3.25617	9.48742	2.26173
ENSDARG00000103870	CU855889.2	2.78604	3.16052	0	4.2727	13.0217	6.51235	9.48742	12.4395
ENSDARG00000088640	znf1115	18.1093	8.42805	7.22183	10.6817	10.4174	11.3966	7.29802	4.52346
ENSDARG00000117156	si:dkey-7j22.4	1.39302	4.21403	2.06338	0	3.47245	0	1.4596	0
ENSDARG00000097393	BX897720.1	0	0	1.03169	0	1.73623	0	0.729802	0
ENSDARG00000039356	zgc:194209	117.014	104.297	94.9155	134.59	80.7345	135.131	116.038	85.9457
ENSDARG00000090192	si:dkey-16p6.1	2.78604	4.21403	0	6.40905	9.54924	6.51235	4.37881	2.26173
ENSDARG00000109466	si:dkeyp-77c4.5	18.1093	23.1771	25.7923	19.2271	20.8347	20.3511	26.2729	19.2247
ENSDARG00000113564	znf1107	8.35813	15.8026	11.3486	18.159	12.1536	7.32639	16.0556	18.0938
ENSDARG00000096046	BX649307.1	1.39302	0	0	3.20452	2.60434	0.814044	6.56822	12.4395
ENSDARG00000023026	pkp2	15.3232	10.5351	23.7289	32.0452	19.9666	34.1898	20.4344	20.3556
ENSDARG00000116587	znf980	5.57209	6.32104	5.15845	5.34087	3.47245	2.44213	3.64901	6.78519
ENSDARG00000045822	tnnt2e	2.78604	9.48156	10.3169	11.7499	14.7579	10.5826	10.947	7.91605
ENSDARG00000086296	znf1137	0	4.21403	6.19014	6.40905	10.4174	6.51235	10.2172	5.65432
ENSDARG00000045687	pdzrn4	6.96511	31.6052	21.6655	21.3635	12.1536	9.76852	10.2172	4.52346
ENSDARG00000098615	BX901954.1	0	0	0	1.06817	0.868113	0	0	0
ENSDARG00000109358	trhde.2	624.074	617.355	671.631	679.359	647.612	519.36	564.137	550.731
ENSDARG00000045900	agbl5	316.216	296.035	273.398	246.748	283.005	285.729	256.16	286.109
ENSDARG00000042469	ndufa12	188.058	192.792	165.071	163.431	161.469	227.932	217.481	231.827
ENSDARG00000095275	si:dkey-269p2.1	0	1.05351	3.09507	2.13635	3.47245	3.25617	0	2.26173
ENSDARG00000096118	ost4	16.7163	10.5351	15.4754	9.61357	12.1536	9.76852	8.02782	11.3086
ENSDARG00000113431	si:ch211-276i6.1	1.39302	0	2.06338	0	1.73623	0	0	0
ENSDARG00000100414	si:ch211-227e10.2	0	0	0	0	0	0	0	0
ENSDARG00000026855	cacna2d4a	516.811	356.085	934.712	850.267	491.352	481.1	557.569	595.966
ENSDARG00000104968	si:ch211-227e10.1	4.17906	0	1.03169	6.40905	6.07679	3.25617	3.64901	1.13086
ENSDARG00000015966	yaf2	188.058	188.578	217.687	187.999	234.391	184.788	170.774	173.022
ENSDARG00000101459	si:dkey-279j5.1	15.3232	8.42805	8.25353	5.34087	6.9449	8.14044	11.6768	7.91605
ENSDARG00000014395	selenoo2	123.979	214.915	116.581	120.704	1083.41	971.154	937.795	1022.3
ENSDARG00000115299	si:ch211-227e10.3	0	4.21403	3.09507	2.13635	5.20868	1.62809	5.83841	5.65432
ENSDARG00000045790	C4H12orf66	97.5115	49.5148	93.8838	66.2268	81.6026	83.8465	72.9802	83.684
ENSDARG00000059064	rassf3	477.806	489.88	465.292	405.906	276.06	328.874	374.388	313.249
ENSDARG00000045691	zcrb1	48.7558	43.1938	45.3944	52.3406	48.6143	48.0286	45.2477	45.2346
ENSDARG00000099725	FP236161.1	0	0	0	1.06817	0	0	0	0
ENSDARG00000045692	pphln1	208.953	207.541	179.514	184.794	226.578	223.048	229.888	184.331
ENSDARG00000096208	si:dkeyp-100h4.8	0	0	0	0	0	0	0	0
ENSDARG00000089852	si:dkey-51d8.1	15.3232	18.9631	7.22183	10.6817	31.2521	8.95448	18.245	13.5704
ENSDARG00000004497	tspan33a	0	1.05351	0	3.20452	3.47245	2.44213	2.91921	1.13086
ENSDARG00000045527	nr2c1	183.879	126.421	176.419	149.544	153.656	123.735	153.258	165.106
ENSDARG00000045874	yeats4	57.1139	52.6753	79.4402	45.9315	52.9549	63.4954	73.71	56.5432
ENSDARG00000045873	frs2a	69.6511	62.1569	74.2817	44.8633	65.9766	49.6567	42.3285	49.758
ENSDARG00000057468	kcnc2	89.1534	111.672	102.137	82.2495	84.207	89.5448	105.091	85.9457
ENSDARG00000022550	gxylt1b	22.2883	27.3912	28.8873	23.4998	26.0434	22.7932	33.5709	26.0099
ENSDARG00000008720	lmo3	91.9394	116.939	111.423	107.886	103.305	100.941	93.4146	141.358
ENSDARG00000111837	trhde.2	547.457	536.235	596.317	478.542	578.163	490.868	488.237	487.403
ENSDARG00000105245	CR388413.5	0	0	0	0	0	0	0	0
ENSDARG00000100537	CR388413.1	0	0	0	0	0	0	0	0
ENSDARG00000104052	CR388413.4	0	0	0	0	0	0	0	0
ENSDARG00000027316	tcp11l2	197.809	235.985	208.402	191.203	188.381	208.395	204.344	205.817
ENSDARG00000078520	ikbip	15.3232	11.5886	10.3169	13.8863	10.4174	13.8387	18.9748	9.04692
ENSDARG00000063563	creb3l2	146.267	192.792	148.563	175.181	177.963	148.156	242.294	162.844
ENSDARG00000045484	dcp1b	143.481	135.902	152.69	137.795	99.833	126.991	120.417	127.788
ENSDARG00000100654	si:dkey-207m2.4	32.0395	22.1236	15.4754	14.9544	21.7028	27.6775	28.4623	41.842
ENSDARG00000057929	naf1	78.0092	145.384	96.9789	71.5677	131.953	153.854	143.771	133.442
ENSDARG00000101992	si:dkey-238k10.3	25.0744	16.8561	29.919	26.7044	45.1419	26.8634	39.4093	39.5803
ENSDARG00000032405	ckap4	4.17906	0	2.06338	5.34087	0.868113	5.69831	10.947	4.52346
ENSDARG00000097583	arfgap3	16.7163	30.5517	16.5071	14.9544	24.3072	28.4915	11.6768	28.2716
ENSDARG00000004055	uhrf1bp1l	1490.53	2074.35	2132.5	2606.35	1293.49	1425.39	1571.26	1435.07
ENSDARG00000016968	tmem214	256.316	232.825	213.56	213.635	270.851	320.733	312.355	342.652
ENSDARG00000095159	BX649500.1	12.5372	3.16052	8.25353	6.40905	5.20868	2.44213	1.4596	5.65432
ENSDARG00000093371	BX649476.1	0	2.10701	5.15845	5.34087	7.81302	10.5826	4.37881	3.39259
ENSDARG00000087206	cct2	78.0092	87.441	92.8522	92.9312	148.447	149.784	148.15	159.452
ENSDARG00000039302	terfa	126.765	151.705	141.342	129.249	98.9649	104.198	138.662	115.348
ENSDARG00000011769	cpm	66.865	91.6551	119.676	41.6588	76.394	70.0078	67.1418	93.8618
ENSDARG00000102278	CR388413.3	0	0	0	0	0	0	0	0
ENSDARG00000022795	golt1ba	26.4674	48.4613	46.4261	52.3406	26.0434	37.446	45.9775	37.3185
ENSDARG00000100987	CR388413.2	0	0	0	0	0	0	0	0
ENSDARG00000004904	gys2	0	1.05351	0	10.6817	0.868113	0	0	3.39259
ENSDARG00000087597	si:dkey-51d8.3	1.39302	0	1.03169	5.34087	1.73623	0.814044	2.91921	6.78519
ENSDARG00000099493	CR847906.1	0	3.16052	0	0	3.47245	0	0	3.39259
ENSDARG00000039350	ssbp1	83.5813	73.7454	84.5986	59.8178	48.6143	66.7516	85.3868	71.2445
ENSDARG00000095132	si:ch211-227e10.6	2.78604	3.16052	0	4.2727	1.73623	0.814044	2.18941	2.26173
ENSDARG00000101469	si:dkey-56m15.2	1.39302	2.10701	9.28522	6.40905	13.0217	6.51235	7.29802	5.65432
ENSDARG00000096147	BX465862.4	238.207	291.821	146.5	202.953	362.871	472.959	286.812	444.43
ENSDARG00000116197	si:dkeyp-4c4.2	11.1442	8.42805	0	5.34087	8.68113	3.25617	3.64901	9.04692
ENSDARG00000093461	si:dkey-56m15.6	1.39302	6.32104	1.03169	4.2727	0	2.44213	0.729802	0
ENSDARG00000103420	si:dkey-56m15.5	65.472	34.7657	35.0775	51.2724	32.9883	43.9584	47.4371	41.842
ENSDARG00000058159	ipo8	360.793	319.212	339.426	380.27	456.627	395.625	391.904	399.195
ENSDARG00000095186	BX324164.2	1.39302	0	0	2.13635	2.60434	0.814044	6.56822	1.13086
ENSDARG00000097353	BX324164.3	2.78604	5.26753	2.06338	5.34087	4.34057	2.44213	4.37881	1.13086
ENSDARG00000094254	BX324164.1	0	6.32104	5.15845	3.20452	6.9449	3.25617	5.10861	3.39259
ENSDARG00000104262	si:dkey-56m15.3	0	0	0	0	0	0	0	0
ENSDARG00000093058	STMP1	110.049	151.705	118.644	93.9994	134.558	150.598	145.96	159.452
ENSDARG00000097507	BX324164.4	20.8953	38.9797	27.8556	51.2724	33.8564	40.7022	39.4093	13.5704
ENSDARG00000103281	si:dkey-56m15.9	1.39302	3.16052	1.03169	0	5.20868	2.44213	1.4596	0
ENSDARG00000045837	si:dkey-14d8.20	40.3976	230.718	68.0916	89.7267	1020.9	945.105	1147.25	1056.23
ENSDARG00000104380	si:dkey-238k10.2	61.2929	37.9262	30.9507	93.9994	48.6143	43.1443	62.7629	62.1976
ENSDARG00000095099	BX649516.1	0	0	1.03169	1.06817	0	0	2.18941	0
ENSDARG00000056859	spx	5.57209	4.21403	1.03169	2.13635	0	0	2.91921	3.39259
ENSDARG00000099932	BX005245.1	2.78604	0	0	1.06817	0.868113	2.44213	0	0
ENSDARG00000104270	si:dkey-56m15.7	0	0	0	0	0	0	0	0
ENSDARG00000096078	BX649516.3	0	0	1.03169	0	1.73623	0	2.18941	0
ENSDARG00000098426	si:dkey-56m15.8	5.57209	5.26753	5.15845	0	2.60434	3.25617	1.4596	1.13086
ENSDARG00000099384	si:dkey-238k10.1	13.9302	34.7657	29.919	12.8181	20.8347	22.7932	7.29802	13.5704
ENSDARG00000116763	BX649516.5	0	0	0	0	0	0	0	0
ENSDARG00000096986	si:dkey-14d8.22	23.6814	17.9096	26.824	29.9089	25.1753	21.1651	21.8941	21.4864
ENSDARG00000100669	si:dkey-61p9.9	9.75115	0	2.06338	0	0	0	1.4596	0
ENSDARG00000078014	pacsin2	76.6162	106.404	117.613	60.886	76.394	82.2184	89.0358	63.3284
ENSDARG00000098167	si:dkey-176f19.4	0	0	0	2.13635	0	0	0.729802	1.13086
ENSDARG00000057921	ccdc136b	363.579	501.469	310.539	303.362	311.653	358.179	439.341	334.736
ENSDARG00000100961	zgc:174653	4.17906	1.05351	3.09507	1.06817	3.47245	3.25617	0.729802	2.26173
ENSDARG00000101463	si:dkey-176f19.1	0	0	7.22183	0	0.868113	0.814044	0.729802	0
ENSDARG00000103348	si:dkey-176f19.7	0	0	0	0	2.60434	0	0.729802	1.13086
ENSDARG00000098758	znf1125	1.39302	0	0	0	0	0	0	0
ENSDARG00000098677	zgc:174180	0	0	0	0	0	0	0	0
ENSDARG00000008398	cacna1c	523.776	533.074	564.335	518.065	500.033	569.017	502.833	533.768
ENSDARG00000098409	BX005376.1	34.8255	34.7657	28.8873	25.6362	32.1202	32.5617	37.2199	53.1506
ENSDARG00000104038	znf1023	2.78604	2.10701	0	0	4.34057	2.44213	2.18941	2.26173
ENSDARG00000114908	znf1089	0	1.05351	0	0	0	0	1.4596	0
ENSDARG00000090778	ttll1	119.8	124.314	94.9155	99.3403	98.9649	115.594	110.93	105.17
ENSDARG00000002952	smo	48.7558	24.2306	43.331	50.2042	98.9649	59.4252	62.0331	58.805
ENSDARG00000022187	usp6nl	646.362	641.585	729.405	616.337	657.162	639.024	642.955	580.134
ENSDARG00000073963	si:ch211-258f14.2	401.19	487.773	555.05	415.52	443.606	439.584	553.19	538.292
ENSDARG00000022165	mgst1.2	6.96511	2.10701	10.3169	6.40905	5.20868	15.4668	4.37881	7.91605
ENSDARG00000032618	mgst1.1	2.78604	3.16052	5.15845	8.5454	4.34057	7.32639	2.18941	4.52346
ENSDARG00000079143	si:ch73-278m9.1	80.7952	56.8893	59.8381	50.2042	75.5258	70.0078	75.8994	44.1037
ENSDARG00000015278	plxnc1	47.3627	77.9595	66.0282	73.7041	205.743	209.209	177.342	163.975
ENSDARG00000102878	mapre3b	1324.76	1259.99	1293.74	1303.17	885.475	1027.32	958.959	868.504
ENSDARG00000045528	fgd6	126.765	109.565	124.835	146.34	158.865	137.573	153.258	158.321
ENSDARG00000115564	si:ch211-271g18.4	4.17906	0	0	0	0	0	0	0
ENSDARG00000099255	BX465836.2	0	0	0	0	0	0	0	1.13086
ENSDARG00000069607	zgc:162331	867.852	1038.76	762.419	833.176	393.255	527.5	366.36	377.709
ENSDARG00000098213	BX465836.1	0	0	0	0	0	0	0	0
ENSDARG00000099277	znf1039	1.39302	0	1.03169	0	1.73623	0	0	0
ENSDARG00000101623	znf1109	1.39302	0	0	1.06817	0	0	0.729802	0
ENSDARG00000100386	si:dkey-61p9.9	4.17906	3.16052	8.25353	4.2727	5.20868	5.69831	5.10861	1.13086
ENSDARG00000111046	znf1116	2.78604	10.5351	1.03169	1.06817	2.60434	1.62809	3.64901	3.39259
ENSDARG00000101483	CT027586.1	0	0	0	0	0	0	0	0
ENSDARG00000102256	si:dkey-157e10.6	0	0	4.12676	0	0	0.814044	0.729802	0
ENSDARG00000101165	si:dkey-157e10.8	1.39302	0	0	0	0	0	0	0
ENSDARG00000103536	BX546503.1	0	0	0	0	0	0	0	0
ENSDARG00000101997	si:dkey-191j3.2	0	2.10701	0	1.06817	4.34057	0	1.4596	1.13086
ENSDARG00000057714	cmah	0	0	0	0	0	2.44213	0	0
ENSDARG00000098193	znf998	4.17906	1.05351	1.03169	0	1.73623	0	1.4596	1.13086
ENSDARG00000099152	si:dkey-190j3.2	1.39302	0	2.06338	2.13635	5.20868	0	3.64901	4.52346
ENSDARG00000002131	celf2	973.722	831.217	854.24	834.244	842.938	783.924	766.292	722.622
ENSDARG00000025576	mkln1	461.09	409.814	320.856	415.52	400.2	512.848	407.229	499.842
ENSDARG00000045601	cax1	5.57209	0	0	0	0	0.814044	0	1.13086
ENSDARG00000063149	tmtc1	2163.36	2313.5	2362.57	2283.76	2448.08	2626.1	2005.5	2270.78
ENSDARG00000100099	si:dkey-238o14.1	0	0	0	0	0	0.814044	2.18941	1.13086
ENSDARG00000028192	cradd	27.8604	33.7122	30.9507	25.6362	23.4391	27.6775	27.0027	28.2716
ENSDARG00000090769	si:dkey-51d8.6	5.57209	8.42805	5.15845	11.7499	6.07679	14.6528	8.75762	11.3086
ENSDARG00000098452	si:dkey-151g22.1	0	3.16052	5.15845	2.13635	1.73623	0.814044	0	0
ENSDARG00000005897	dera	68.2581	87.441	57.7747	89.7267	105.042	87.1027	99.9828	81.4222
ENSDARG00000045835	si:dkey-14d8.6	0	0	1.03169	0	0	0	0	0
ENSDARG00000045224	glipr1a	0	0	0	0	0	0	0	1.13086
ENSDARG00000059311	dpysl5b	644.969	588.91	566.398	569.337	671.92	488.426	533.485	541.684
ENSDARG00000007764	klhdc10	215.918	245.467	194.99	161.294	181.436	220.606	213.102	199.032
ENSDARG00000045834	si:dkey-14d8.7	0	0	0	0	0	1.62809	0	0
ENSDARG00000116216	znf1046	5.57209	10.5351	19.6021	6.40905	10.4174	8.14044	11.6768	12.4395
ENSDARG00000045836	mapk11	23.6814	18.9631	24.7606	22.4317	54.6911	35.8179	25.5431	53.1506
ENSDARG00000104681	si:dkeyp-87d1.1	0	0	0	0	0	0	0	1.13086
ENSDARG00000098335	BX537137.2	0	0	1.03169	0	0	0	0	0
ENSDARG00000092677	coa6	43.1837	25.2842	34.0458	30.9771	40.8013	35.8179	24.0835	39.5803
ENSDARG00000103473	BX537137.3	1.39302	3.16052	1.03169	0	0	0	1.4596	0
ENSDARG00000006409	mapk12b	0	0	0	0	0	1.62809	1.4596	0
ENSDARG00000020871	ptprz1b	771.734	975.547	818.131	694.314	684.941	605.649	608.655	706.79
ENSDARG00000093254	znf569l	6.96511	1.05351	3.09507	7.47722	3.47245	2.44213	8.75762	13.5704
ENSDARG00000096074	BX649516.2	1.39302	0	3.09507	2.13635	0	1.62809	2.18941	0
ENSDARG00000096217	si:dkey-51d8.9	23.6814	22.1236	16.5071	17.0908	10.4174	13.8387	29.1921	20.3556
ENSDARG00000105057	CR762475.3	0	1.05351	0	1.06817	0	0	0	0
ENSDARG00000096107	BX649516.4	11.1442	9.48156	19.6021	14.9544	20.8347	9.76852	27.7325	15.8321
ENSDARG00000059053	slc13a4	34.8255	10.5351	6.19014	17.0908	432.32	517.732	210.183	439.906
ENSDARG00000011246	krr1	33.4325	45.3008	43.331	37.3861	31.2521	29.3056	52.5457	49.758
ENSDARG00000103031	znf1029	12.5372	3.16052	2.06338	4.2727	2.60434	0	3.64901	9.04692
ENSDARG00000102543	CR762475.2	1.39302	0	0	0	0.868113	0	0.729802	0
ENSDARG00000019644	ldhba	3277.78	3018.3	3324.11	3373.3	2717.19	2703.44	3207.48	3144.93
ENSDARG00000096012	znf1115	23.6814	25.2842	19.6021	27.7725	30.384	39.8881	29.9219	21.4864
ENSDARG00000088861	znf1021	13.9302	7.37454	8.25353	2.13635	15.626	19.537	5.10861	6.78519
ENSDARG00000045557	socs2	132.337	284.447	210.465	194.408	274.324	335.386	324.032	308.726
ENSDARG00000117096	znf1138	1.39302	5.26753	1.03169	0	6.9449	0	4.37881	13.5704
ENSDARG00000097434	BX649398.2	8.35813	8.42805	11.3486	14.9544	10.4174	13.0247	13.8662	18.0938
ENSDARG00000096041	si:ch211-162i8.2	1.39302	0	0	1.06817	0	0	2.91921	0
ENSDARG00000009252	napepld	26.4674	22.1236	17.5387	20.2953	7.81302	32.5617	23.3537	15.8321
ENSDARG00000045555	sco2	41.7906	40.0332	48.4895	57.6814	44.2738	73.2639	47.4371	41.842
ENSDARG00000098430	znf1078	5.57209	0	3.09507	1.06817	6.07679	1.62809	0.729802	0
ENSDARG00000033757	ncaph2	8.35813	8.42805	20.6338	14.9544	23.4391	21.1651	12.4066	30.5333
ENSDARG00000105304	CR762475.4	1.39302	1.05351	2.06338	1.06817	0	3.25617	0.729802	0
ENSDARG00000032799	kcnd2	502.881	513.058	468.388	379.202	358.531	368.762	385.335	316.642
ENSDARG00000053127	helb	27.8604	23.1771	28.8873	45.9315	33.8564	29.3056	24.0835	19.2247
ENSDARG00000096823	BX571796.1	0	0	0	0	0	0	0	0
ENSDARG00000062651	zc3hc1	62.686	84.2805	69.1233	80.1131	111.987	102.57	75.1696	115.348
ENSDARG00000099670	znf1074	0	0	1.03169	0	0	2.44213	2.18941	0
ENSDARG00000045898	si:ch211-152c2.3	353.827	206.487	222.845	374.929	191.853	240.143	207.993	240.874
ENSDARG00000100214	si:dkey-247i3.6	1.39302	2.10701	3.09507	1.06817	0	0	0	3.39259
ENSDARG00000017386	sobpb	36.2186	24.2306	35.0775	67.295	69.449	57.7971	46.7073	83.684
ENSDARG00000075215	vezt	277.211	323.426	261.018	326.861	366.344	387.485	313.815	368.662
ENSDARG00000111716	si:ch211-162i8.5	48.7558	43.1938	35.0775	18.159	37.3289	41.5162	21.1643	32.7951
ENSDARG00000027424	slc25a3a	2891.91	3203.71	3182.77	3288.91	2015.76	2430.73	2541.17	2556.88
ENSDARG00000090033	si:dkey-16p6.1	12.5372	2.10701	11.3486	12.8181	8.68113	16.2809	8.02782	13.5704
ENSDARG00000073965	si:dkey-202b22.5	0	0	1.03169	0	0	0.814044	0	2.26173
ENSDARG00000011764	ints13	143.481	167.508	200.148	178.385	158.865	169.321	175.152	158.321
ENSDARG00000053709	si:ch73-89b15.3	1.39302	4.21403	3.09507	2.13635	2.60434	0.814044	2.91921	6.78519
ENSDARG00000087168	si:ch211-162i8.4	2.78604	6.32104	3.09507	4.2727	2.60434	2.44213	4.37881	2.26173
ENSDARG00000101213	CU278559.1	2.78604	2.10701	0	3.20452	0	1.62809	0.729802	1.13086
ENSDARG00000098155	CT583728.1	0	0	0	0	0	0	0	0
ENSDARG00000016538	zgc:55888	213.132	311.838	286.81	373.861	231.786	272.705	289.001	187.724
ENSDARG00000116226	CT583728.26	0	0	0	0	0	0	0	0
ENSDARG00000016526	gata3	11.1442	9.48156	8.25353	0	9.54924	4.88426	2.18941	10.1778
ENSDARG00000096194	BX649518.1	0	0	0	0	1.73623	0	0	0
ENSDARG00000109749	si:ch211-162i8.7	4.17906	1.05351	0	1.06817	0	2.44213	0	0
ENSDARG00000045552	si:dkey-202b22.6	0	1.05351	0	2.13635	0.868113	0.814044	0	1.13086
ENSDARG00000087699	si:dkey-256i11.3	0	0	0	0	0	0	2.18941	2.26173
ENSDARG00000032389	tspan12	2.78604	3.16052	5.15845	4.2727	0	5.69831	2.18941	6.78519
ENSDARG00000096084	si:dkey-256i11.6	0	0	0	0	0	0	0	0
ENSDARG00000045694	prickle1b	419.299	360.299	384.821	314.043	312.521	203.511	328.411	291.763
ENSDARG00000070441	zdhhc17	437.409	506.737	486.958	468.929	460.968	380.158	463.424	436.514
ENSDARG00000093713	si:dkey-256i11.2	1.39302	1.05351	1.03169	0	1.73623	0	2.18941	3.39259
ENSDARG00000111237	CT583728.13	2.78604	1.05351	1.03169	0	0.868113	0	0.729802	0
ENSDARG00000110315	CT583728.11	0	0	0	0	0	0	0	0
ENSDARG00000099372	CT583728.3	0	0	0	0	0	0	0	0
ENSDARG00000103411	CT583728.6	0	0	0	0	0	0	0	0
ENSDARG00000115716	CT583728.23	0	0	0	0	0	0	0	0
ENSDARG00000115021	CT583728.22	0	0	0	0	0	0	0	0
ENSDARG00000103201	CT583728.5	0	0	0	0	0	0	0	0
ENSDARG00000109296	CT583728.8	0	0	0	0	0	0	0	0
ENSDARG00000114429	CT583728.19	0	0	0	0	0	0	0	0
ENSDARG00000103635	CT583728.7	0	0	0	0	0	0	0	0
ENSDARG00000098506	CT583728.2	0	0	3.09507	0	0	0	0	0
ENSDARG00000000019	ube2h	1507.25	1493.87	1509.36	1626.83	1600.8	1508.42	1710.66	1610.35
ENSDARG00000101517	CT583728.4	16.7163	21.0701	8.25353	8.5454	19.0985	3.25617	13.8662	18.0938
ENSDARG00000103719	AL772298.2	0	0	0	0	0	0	0	0
ENSDARG00000031228	podxl	16.7163	23.1771	40.2359	18.159	29.5158	13.8387	33.5709	21.4864
ENSDARG00000097579	CT573048.1	0	0	0	0	0	0	0	0
ENSDARG00000069261	metap2a	65.472	68.4779	78.4085	64.0905	36.4608	46.4005	42.3285	52.0198
ENSDARG00000096098	BX649399.1	0	0	0	0	0	0	0	0
ENSDARG00000006060	crybg1b	65.472	76.906	44.3627	68.3632	39.9332	52.9128	62.0331	58.805
ENSDARG00000045513	taf3	436.016	381.369	381.726	338.611	389.783	347.597	355.413	341.521
ENSDARG00000114893	znf1038	12.5372	6.32104	10.3169	6.40905	14.7579	8.95448	12.4066	10.1778
ENSDARG00000102644	BX927193.1	0	0	1.03169	0	0	0	0	0
ENSDARG00000098878	BX927164.1	0	0	0	0	0	0	0	0
ENSDARG00000007315	tmpoa	91.9394	93.7621	93.8838	73.7041	120.668	98.4993	92.6848	110.825
ENSDARG00000101695	si:dkey-26m3.3	22.2883	17.9096	13.412	24.568	14.7579	10.5826	5.83841	18.0938
ENSDARG00000034326	ing3	325.967	306.57	316.729	369.588	359.399	328.874	287.542	315.511
ENSDARG00000099829	BX927336.2	65.472	84.2805	100.074	83.3176	45.1419	42.3303	50.3563	41.842
ENSDARG00000104925	si:dkey-26m3.2	2.78604	1.05351	0	4.2727	3.47245	0	2.18941	4.52346
ENSDARG00000102848	BX927336.3	30.6465	27.3912	27.8556	32.0452	10.4174	17.909	17.5152	18.0938
ENSDARG00000101598	si:ch211-215p11.1	146.267	188.578	186.736	148.476	149.315	132.689	140.122	133.442
ENSDARG00000025859	lmf2b	71.0441	54.7823	73.25	52.3406	99.833	110.71	75.8994	110.825
ENSDARG00000089005	AL772298.1	0	0	0	0	0	0	0	0
ENSDARG00000101450	si:ch211-215p11.3	0	0	3.09507	4.2727	1.73623	1.62809	0	0
ENSDARG00000101689	si:dkey-16p6.1	6.96511	18.9631	13.412	13.8863	27.7796	9.76852	19.7046	15.8321
ENSDARG00000113022	si:ch211-207e19.15	1.39302	2.10701	0	1.06817	0.868113	0	0	0
ENSDARG00000093427	BX465862.2	26.4674	41.0867	36.1092	50.2042	19.0985	17.909	45.9775	26.0099
ENSDARG00000104893	si:ch211-207e19.2	2.78604	2.10701	3.09507	0	6.9449	4.88426	5.10861	4.52346
ENSDARG00000096099	BX465862.3	1.39302	5.26753	2.06338	3.20452	6.07679	4.88426	3.64901	14.7012
ENSDARG00000102455	znf1133	2.78604	0	1.03169	0	1.73623	0	2.91921	0
ENSDARG00000101312	si:dkey-31n13.4	27.8604	36.8727	27.8556	51.2724	52.0868	36.632	32.8411	44.1037
ENSDARG00000101351	si:dkey-16p6.1	4.17906	1.05351	0	2.13635	1.73623	4.88426	2.91921	1.13086
ENSDARG00000053136	b2m	160.197	74.799	63.9648	67.295	290.818	353.295	276.595	332.474
ENSDARG00000098569	BX927336.1	19.5023	2.10701	7.22183	14.9544	5.20868	3.25617	8.02782	7.91605
ENSDARG00000110323	znf986	1.39302	1.05351	3.09507	0	5.20868	1.62809	5.10861	4.52346
ENSDARG00000099926	si:dkey-26m3.1	0	0	0	0	0	0	0.729802	0
ENSDARG00000045514	atp5f1c	890.141	813.307	917.173	963.494	742.237	811.602	828.325	853.803
ENSDARG00000045485	rassf8b	143.481	154.865	149.595	116.431	116.327	141.644	150.339	133.442
ENSDARG00000095980	CU469420.3	0	3.16052	1.03169	0	2.60434	0.814044	1.4596	2.26173
ENSDARG00000086259	CU469420.1	2.78604	0	0	1.06817	5.20868	0	2.18941	0
ENSDARG00000053131	irak3	1.39302	2.10701	2.06338	2.13635	5.20868	6.51235	6.56822	4.52346
ENSDARG00000007405	strap	211.739	131.688	181.578	175.181	230.918	202.697	180.261	210.341
ENSDARG00000005547	rint1	96.1185	105.351	69.1233	84.3858	91.1519	102.57	81.7378	58.805
ENSDARG00000105079	BX649411.2	15.3232	13.6956	8.25353	22.4317	12.1536	8.95448	24.0835	11.3086
ENSDARG00000097326	BX957270.1	0	0	1.03169	0	1.73623	0	2.18941	0
ENSDARG00000100959	si:dkey-3p4.7	1.39302	5.26753	1.03169	0	3.47245	2.44213	1.4596	6.78519
ENSDARG00000006029	lta4h	39.0046	22.1236	30.9507	30.9771	62.5041	52.9128	38.6795	58.805
ENSDARG00000090957	CU469420.2	0	0	1.03169	0	0	1.62809	5.10861	4.52346
ENSDARG00000096149	CU469420.4	0	5.26753	3.09507	0	5.20868	0	0.729802	3.39259
ENSDARG00000100896	znf973	30.6465	24.2306	16.5071	16.0226	30.384	21.1651	18.245	6.78519
ENSDARG00000111731	znf972	9.75115	0	8.25353	4.2727	2.60434	4.07022	6.56822	2.26173
ENSDARG00000100565	CR556708.1	0	0	0	0	0.868113	0	0	0
ENSDARG00000070535	ripply2	0	0	0	0	0.868113	0	0	0
ENSDARG00000101254	BX649411.1	0	2.10701	0	3.20452	1.73623	3.25617	0.729802	1.13086
ENSDARG00000097195	BX649398.1	0	0	0	0	0	0	0	0
ENSDARG00000029018	cdkn1ba	157.411	122.207	168.166	183.726	238.731	262.122	192.668	264.622
ENSDARG00000058042	kitlgb	16.7163	21.0701	14.4437	12.8181	27.7796	23.6073	22.6239	35.0568
ENSDARG00000011961	csrp2	90.5464	75.8525	59.8381	84.3858	52.0868	77.3342	70.061	46.3654
ENSDARG00000092083	BX899181.1	11.1442	13.6956	8.25353	2.13635	3.47245	6.51235	2.91921	11.3086
ENSDARG00000000018	nrf1	434.623	349.764	369.345	428.338	411.486	345.155	360.522	477.225
ENSDARG00000102342	CR925800.1	0	0	0	0	0	0	0	0
ENSDARG00000098221	st8sia1	366.365	329.748	342.521	323.657	413.222	399.695	381.686	349.437
ENSDARG00000094299	BX649350.1	0	0	0	0	0	0	0	0
ENSDARG00000045747	cped1	19.5023	8.42805	6.19014	5.34087	10.4174	8.95448	2.18941	14.7012
ENSDARG00000088044	si:ch73-139j3.4	0	1.05351	0	1.06817	1.73623	0.814044	0	0
ENSDARG00000109403	si:dkey-234l24.1	0	0	0	0	0	0	0	0
ENSDARG00000094534	CR786571.2	0	1.05351	1.03169	0	2.60434	0	2.18941	0
ENSDARG00000100492	CT025669.1	0	4.21403	0	1.06817	3.47245	0.814044	2.91921	4.52346
ENSDARG00000073766	tnni1d	0	0	0	0	0	0	0	0
ENSDARG00000095705	CDPF1	78.0092	93.7621	78.4085	111.09	111.987	122.107	110.2	117.61
ENSDARG00000091327	si:ch73-134f24.1	0	0	0	0	0	0	0	0
ENSDARG00000099845	zgc:174275	36.2186	41.0867	28.8873	0	26.0434	28.4915	29.9219	30.5333
ENSDARG00000113738	si:dkey-234l24.7	0	0	0	0	0	0	0	0
ENSDARG00000098585	si:ch211-237a4.2	0	0	1.03169	0	0	0	0	0
ENSDARG00000103405	znf1102	19.5023	13.6956	10.3169	5.34087	12.1536	8.14044	11.6768	14.7012
ENSDARG00000098179	si:dkeyp-86c4.1	25.0744	16.8561	14.4437	3.20452	21.7028	13.8387	17.5152	26.0099
ENSDARG00000005476	nav3	897.106	757.471	751.071	774.427	849.015	690.309	773.59	790.474
ENSDARG00000098530	si:dkey-106c17.2	0	0	0	0	0	2.44213	1.4596	0
ENSDARG00000104476	si:dkey-41c6.3	2.78604	5.26753	1.03169	2.13635	7.81302	4.07022	7.29802	4.52346
ENSDARG00000078749	b4galnt3a	0	0	0	0	0	1.62809	0	0
ENSDARG00000013789	sim1b	1.39302	4.21403	1.03169	4.2727	0.868113	3.25617	4.37881	2.26173
ENSDARG00000101065	CR812471.1	0	0	0	0	0	0	0	0
ENSDARG00000005891	cyb5r3	82.1883	73.7454	93.8838	88.6585	57.2955	79.7763	44.5179	48.6272
ENSDARG00000097023	CR786571.3	0	0	0	0	0	0	0	0
ENSDARG00000093588	si:dkey-234l24.8	0	0	0	0	0	0.814044	0	0
ENSDARG00000062808	CR786571.1	4.17906	2.10701	0	1.06817	4.34057	0	0	3.39259
ENSDARG00000097419	CR786571.4	0	1.05351	0	0	0.868113	0	0	1.13086
ENSDARG00000091656	lsm8	73.8301	71.6384	79.4402	59.8178	45.1419	51.2848	61.3033	58.805
ENSDARG00000092341	AL590150.2	20.8953	24.2306	18.5704	8.5454	14.7579	17.909	14.596	14.7012
ENSDARG00000098958	znf1100	0	0	1.03169	1.06817	0	0	0	0
ENSDARG00000069912	hmga2	25.0744	42.1403	22.6972	49.136	18.2304	35.8179	40.1391	45.2346
ENSDARG00000045516	itih2	2.78604	17.9096	19.6021	16.0226	13.8898	22.7932	24.0835	16.963
ENSDARG00000034700	vegfab	69.6511	54.7823	35.0775	30.9771	85.0751	113.152	73.71	113.086
ENSDARG00000008986	e2f7	15.3232	21.0701	21.6655	20.2953	148.447	110.71	102.902	161.714
ENSDARG00000105570	crestin	0	2.10701	0	0	0	0.814044	0	1.13086
ENSDARG00000093247	BX537358.1	4.17906	3.16052	1.03169	9.61357	8.68113	8.95448	5.10861	10.1778
ENSDARG00000019328	plxna4	1167.35	1079.84	1553.73	1329.88	1112.92	1023.25	1182.28	885.467
ENSDARG00000104932	si:ch211-261d9.1	0	2.10701	0	0	0	0	0	0
ENSDARG00000045515	kin	19.5023	28.4447	25.7923	27.7725	30.384	26.8634	24.8133	23.7482
ENSDARG00000101968	si:ch211-227p7.1	0	0	0	0	0	0	0	0
ENSDARG00000031777	pparaa	246.565	342.39	371.409	404.838	289.95	324.803	352.494	330.212
ENSDARG00000102475	si:dkey-3p4.1	22.2883	9.48156	27.8556	13.8863	26.9115	28.4915	18.245	14.7012
ENSDARG00000099444	znf1122	1.39302	0	9.28522	5.34087	4.34057	0	1.4596	1.13086
ENSDARG00000099850	iqsec3a	2995	2897.14	2953.73	2622.37	2484.54	2260.6	2581.31	2184.83
ENSDARG00000103946	si:dkey-124l13.1	40.3976	43.1938	60.8697	52.3406	45.1419	43.9584	53.2755	29.4025
ENSDARG00000098986	znf1040	1.39302	2.10701	5.15845	2.13635	0.868113	0	1.4596	4.52346
ENSDARG00000099046	si:ch211-227p7.5	0	0	1.03169	0	6.07679	0	0	0
ENSDARG00000094973	wnt16	4.17906	0	1.03169	0	6.07679	7.32639	5.83841	5.65432
ENSDARG00000030614	syt1a	6328.5	6942.61	6584.25	6307.57	5409.21	4853.33	5212.24	4729.28
ENSDARG00000098884	BX649355.1	2.78604	0	0	0	0	0	0.729802	1.13086
ENSDARG00000113769	znf1139	2.78604	4.21403	6.19014	11.7499	9.54924	4.07022	9.48742	1.13086
ENSDARG00000103119	si:dkeyp-33c10.7	0	0	1.03169	1.06817	1.73623	1.62809	0.729802	1.13086
ENSDARG00000063054	shank3b	62.686	52.6753	64.9965	36.3179	55.5592	46.4005	45.9775	37.3185
ENSDARG00000063255	btbd11a	626.86	676.351	711.867	683.632	591.185	473.773	612.304	537.161
ENSDARG00000045658	msrb3	227.063	238.092	196.021	254.226	198.798	166.065	175.152	179.807
ENSDARG00000094457	BX005210.1	0	3.16052	1.03169	1.06817	0	1.62809	0	0
ENSDARG00000104018	mtpn	660.292	675.298	649.965	698.586	631.118	694.379	661.93	722.622
ENSDARG00000113660	si:ch211-196f19.1	2.78604	1.05351	9.28522	2.13635	6.9449	10.5826	6.56822	10.1778
ENSDARG00000114124	si:dkey-3p4.8	5.57209	0	1.03169	0	0	0	0.729802	1.13086
ENSDARG00000024465	mrps18a	68.2581	58.9964	79.4402	68.3632	74.6577	72.4499	44.5179	58.805
ENSDARG00000103417	si:dkey-269o24.6	13.9302	3.16052	1.03169	0	6.9449	0.814044	1.4596	3.39259
ENSDARG00000022858	wnt7ba	19.5023	14.7491	22.6972	20.2953	6.07679	10.5826	12.4066	9.04692
ENSDARG00000101688	si:dkey-207l24.2	0	0	0	0	0.868113	0	0	3.39259
ENSDARG00000041205	slc6a1l	1012.73	1132.52	1075.02	915.426	846.41	699.264	888.169	677.388
ENSDARG00000104704	si:ch211-271g18.1	1.39302	1.05351	3.09507	0	1.73623	4.07022	0	0
ENSDARG00000098612	chrm2a	132.337	121.153	120.708	177.317	132.821	100.941	161.286	136.835
ENSDARG00000100341	si:ch211-196h24.2	0	0	0	0	0.868113	4.07022	0	0
ENSDARG00000102157	si:ch211-117i20.2	11.1442	22.1236	14.4437	9.61357	12.1536	40.7022	13.8662	16.963
ENSDARG00000008439	atxn10	66.865	61.1034	75.3134	65.1587	85.9432	78.9622	76.6292	78.0297
ENSDARG00000069780	pus7l	22.2883	18.9631	26.824	9.61357	20.8347	18.723	33.5709	18.0938
ENSDARG00000098928	si:ch211-196h24.1	0	9.48156	10.3169	12.8181	16.4941	10.5826	13.8662	4.52346
ENSDARG00000095106	si:dkey-28k24.2	1.39302	11.5886	5.15845	3.20452	2.60434	0	5.83841	1.13086
ENSDARG00000008235	cog5	176.914	143.277	151.659	142.067	243.94	202.697	198.506	222.78
ENSDARG00000112648	si:dkeyp-82b4.2	2.78604	2.10701	2.06338	1.06817	3.47245	4.07022	0	1.13086
ENSDARG00000101245	znf1063	0	0	0	0	1.73623	2.44213	2.91921	1.13086
ENSDARG00000103103	BX957361.2	13.9302	16.8561	34.0458	19.2271	17.3623	35.8179	24.8133	32.7951
ENSDARG00000004592	gpr22a	234.028	176.989	237.289	195.476	171.886	127.805	213.832	132.311
ENSDARG00000100655	CR356223.2	1.39302	3.16052	7.22183	2.13635	1.73623	2.44213	1.4596	1.13086
ENSDARG00000116992	znf1051	6.96511	11.5886	7.22183	4.2727	13.0217	14.6528	5.83841	6.78519
ENSDARG00000113548	si:dkeyp-82b4.4	0	0	0	0	0.868113	0	0	0
ENSDARG00000092000	znf1020	0	0	5.15845	6.40905	0	2.44213	2.18941	3.39259
ENSDARG00000094597	CR383662.2	0	0	0	0	0	0.814044	0.729802	0
ENSDARG00000100865	si:dkey-269o24.1	1.39302	0	0	0	5.20868	0.814044	1.4596	1.13086
ENSDARG00000045748	stab2	8.35813	7.37454	11.3486	7.47722	7.81302	11.3966	8.02782	6.78519
ENSDARG00000102340	ptn	855.315	899.694	909.951	962.425	504.374	393.183	509.402	434.252
ENSDARG00000101664	BX957361.1	0	0	0	0	0	0	0	0
ENSDARG00000101137	znf999	1.39302	1.05351	4.12676	5.34087	15.626	6.51235	5.10861	13.5704
ENSDARG00000045486	pawr	82.1883	54.7823	58.8064	69.4314	72.9215	75.7061	75.8994	75.7679
ENSDARG00000029071	creld2	19.5023	29.4982	23.7289	26.7044	30.384	49.6567	32.1113	40.7111
ENSDARG00000017355	rsph9	0	0	0	0	0	0	0	0
ENSDARG00000096172	znf1113	12.5372	8.42805	22.6972	6.40905	5.20868	6.51235	10.2172	7.91605
ENSDARG00000075501	cdnf	1.39302	5.26753	1.03169	2.13635	1.73623	0.814044	1.4596	0
ENSDARG00000103400	si:ch211-161m3.1	1.39302	0	3.09507	2.13635	1.73623	1.62809	0.729802	2.26173
ENSDARG00000098621	CR759843.1	0	1.05351	1.03169	1.06817	0.868113	0	0	0
ENSDARG00000100653	si:dkeyp-82b4.6	0	0	0	0	0	0	0	0
ENSDARG00000087645	znf1064	9.75115	14.7491	26.824	18.159	19.9666	10.5826	18.9748	26.0099
ENSDARG00000101760	znf1016	0	0	0	0	0	0	0	0
ENSDARG00000034717	def6c	6.96511	5.26753	5.15845	8.5454	3.47245	11.3966	12.4066	12.4395
ENSDARG00000039346	ndufa5	139.302	130.635	150.627	158.09	144.975	153.854	158.367	139.096
ENSDARG00000100777	si:ch211-238e22.7	0	0	0	0	0	0	0	0
ENSDARG00000093041	si:ch211-234c11.2	0	0	2.06338	4.2727	3.47245	0	0	1.13086
ENSDARG00000093615	si:ch211-234c11.3	0	1.05351	0	0	1.73623	1.62809	0.729802	0
ENSDARG00000094443	znf1036	0	1.05351	4.12676	1.06817	0.868113	2.44213	0.729802	0
ENSDARG00000100229	si:ch211-238e22.5	6.96511	1.05351	6.19014	2.13635	12.1536	10.5826	7.29802	10.1778
ENSDARG00000069431	slc26a4	0	0	0	0	0	0	0	0
ENSDARG00000112450	si:ch211-238e22.2	4.17906	0	0	1.06817	5.20868	8.14044	5.10861	0
ENSDARG00000094500	si:ch211-238e22.4	0	0	0	0	0	2.44213	2.18941	0
ENSDARG00000096014	znf1146	0	0	0	0	0	0	0	0
ENSDARG00000115628	CR293532.1	0	0	0	0	0	0	0	0
ENSDARG00000099355	BX890548.1	75.2232	70.5849	67.0599	75.8404	74.6577	77.3342	62.7629	102.909
ENSDARG00000031956	tmem63a	86.3673	86.3875	102.137	111.09	135.426	122.921	128.445	115.348
ENSDARG00000116117	si:dkey-40n15.1	0	0	0	0	0.868113	0	0	4.52346
ENSDARG00000010784	ppp1r12a	1654.91	1856.28	1630.07	1649.26	1675.46	1754.26	1679.27	1587.73
ENSDARG00000019420	etnk1	3035.39	3374.38	3281.81	3323.09	2546.18	2384.33	2489.35	2450.58
ENSDARG00000104804	si:ch211-238e22.8	1.39302	0	0	0	0.868113	1.62809	0.729802	0
ENSDARG00000098987	znf1071	0	0	0	0	0	0	0	0
ENSDARG00000096215	CR293502.1	0	0	0	0	0	0	0	0
ENSDARG00000101223	si:ch211-229l10.11	0	0	0	0	0.868113	0	0	1.13086
ENSDARG00000109844	BX901962.2	0	5.26753	5.15845	3.20452	4.34057	12.2107	8.75762	4.52346
ENSDARG00000112541	znf1093	6.96511	1.05351	2.06338	5.34087	0.868113	1.62809	6.56822	1.13086
ENSDARG00000041199	alg12	91.9394	95.8691	127.93	79.0449	119.8	72.4499	97.0636	76.8988
ENSDARG00000058030	hspa14	82.1883	82.1735	73.25	60.886	100.701	82.2184	100.713	104.04
ENSDARG00000086130	si:ch211-42i6.2	18.1093	12.6421	3.09507	2.13635	11.2855	9.76852	4.37881	16.963
ENSDARG00000100221	BX511018.2	0	0	0	0	0	0	0	0
ENSDARG00000018688	elk3	43.1837	43.1938	24.7606	45.9315	78.1302	52.9128	59.1139	58.805
ENSDARG00000098727	BX511018.1	0	0	0	0	0	0	0	0
ENSDARG00000096105	BX942819.3	0	0	0	0	0	0	0	0
ENSDARG00000098357	si:ch211-229l10.4	0	0	0	0	2.60434	1.62809	3.64901	1.13086
ENSDARG00000011661	twf1b	227.063	269.698	245.542	258.498	257.83	267.006	279.514	264.622
ENSDARG00000102273	si:ch211-229l10.9	0	0	0	0	0	0.814044	0	0
ENSDARG00000033179	tmem243b	65.472	77.9595	76.3451	69.4314	107.646	100.941	101.442	88.2074
ENSDARG00000104124	znf1069	8.35813	25.2842	13.412	6.40905	10.4174	11.3966	8.75762	7.91605
ENSDARG00000103721	si:dkey-122c11.7	0	0	0	1.06817	0	0	2.18941	0
ENSDARG00000103597	si:dkey-40j3.3	4.17906	0	8.25353	0	0.868113	0	0.729802	3.39259
ENSDARG00000101565	CU468917.1	5.57209	9.48156	5.15845	3.20452	10.4174	7.32639	5.83841	5.65432
ENSDARG00000103636	zgc:174703	1.39302	0	2.06338	1.06817	6.9449	1.62809	0.729802	2.26173
ENSDARG00000045705	meig1	83.5813	60.0499	59.8381	72.6359	44.2738	91.9869	71.5206	78.0297
ENSDARG00000104884	BX510934.2	0	0	2.06338	1.06817	0	0	0	0
ENSDARG00000045704	dclre1c	97.5115	105.351	86.662	119.636	90.2838	94.4291	100.713	97.2544
ENSDARG00000018149	slc38a4	617.109	457.222	338.395	556.519	288.214	273.519	327.681	265.753
ENSDARG00000110426	BX901962.3	5.57209	7.37454	11.3486	2.13635	8.68113	3.25617	1.4596	5.65432
ENSDARG00000097044	CU468915.1	11.1442	10.5351	14.4437	13.8863	9.54924	15.4668	16.0556	7.91605
ENSDARG00000079470	cdk17	834.42	781.702	663.377	809.676	483.539	515.29	550.271	488.533
ENSDARG00000110670	znf1092	2.78604	3.16052	3.09507	0	0	3.25617	2.18941	2.26173
ENSDARG00000099656	CR381657.1	0	0	0	0	0.868113	2.44213	0	0
ENSDARG00000003615	slc26a3.2	0	1.05351	0	0	0	0	0	0
ENSDARG00000101977	si:ch211-209n20.59	0	0	0	0	0	0.814044	0	0
ENSDARG00000097990	CR293498.1	0	0	0	0	0	0	0	0
ENSDARG00000110745	znf994	0	0	0	0	0	0.814044	1.4596	3.39259
ENSDARG00000113527	si:ch211-209n20.3	8.35813	3.16052	10.3169	9.61357	6.07679	3.25617	6.56822	1.13086
ENSDARG00000015824	lemd3	536.313	544.663	591.159	573.61	487.88	504.707	519.619	478.356
ENSDARG00000011582	sox5	1503.07	1354.81	1467.06	1465.54	1318.66	1302.47	1335.54	1229.25
ENSDARG00000116211	si:dkey-5i16.5	15.3232	5.26753	14.4437	22.4317	11.2855	7.32639	4.37881	6.78519
ENSDARG00000045768	cry1a	1735.7	1826.78	1577.45	1826.58	865.509	1052.56	964.068	861.719
ENSDARG00000006567	dus4l	23.6814	16.8561	20.6338	20.2953	38.197	30.1196	16.7854	22.6173
ENSDARG00000116855	CR383662.8	2.78604	0	1.03169	0	6.07679	0.814044	5.10861	1.13086
ENSDARG00000095446	CR383662.3	2.78604	8.42805	0	0	0	1.62809	0	7.91605
ENSDARG00000097175	CR383662.6	2.78604	7.37454	2.06338	3.20452	0	4.07022	0	1.13086
ENSDARG00000111380	CR383662.7	0	2.10701	3.09507	0	0.868113	3.25617	0	0
ENSDARG00000024306	zbed4	327.36	268.644	297.127	270.248	395.86	354.109	316.004	313.249
ENSDARG00000013596	brd1a	459.697	533.074	531.321	545.837	499.165	464.005	480.939	428.598
ENSDARG00000114577	si:dkey-159n16.2	154.625	143.277	240.384	263.839	129.349	148.97	134.284	102.909
ENSDARG00000045517	itih5	0	0	0	0	0	0	0	2.26173
ENSDARG00000016231	bcap29	164.377	173.829	194.99	222.18	164.073	156.296	165.665	142.489
ENSDARG00000069160	tafa5a	142.088	156.972	141.342	124.976	97.2287	106.64	136.473	100.647
ENSDARG00000059003	strip2	232.635	232.825	315.697	342.884	209.215	240.143	244.484	226.173
ENSDARG00000099382	si:ch211-209n20.1	0	0	0	0	0	0	0	0
ENSDARG00000101392	pimr168	0	0	0	0	0	0	0	1.13086
ENSDARG00000005541	wif1	4.17906	1.05351	4.12676	1.06817	1.73623	1.62809	0.729802	1.13086
ENSDARG00000098127	BX324212.1	0	5.26753	1.03169	0	0	0	1.4596	0
ENSDARG00000105096	si:ch1073-67j19.1	0	0	0	0	0	0	0	0
ENSDARG00000070220	pou3f2a	0	0	7.22183	0	0	1.62809	0	3.39259
ENSDARG00000092304	si:dkey-59l11.7	0	0	0	0	0	0	0	0
ENSDARG00000104976	si:ch1073-67j19.2	0	0	3.09507	0	0	0.814044	1.4596	0
ENSDARG00000086740	phyh	490.344	390.851	442.595	419.793	365.476	373.646	328.411	357.353
ENSDARG00000075956	faxca	293.928	276.019	270.303	288.407	313.389	230.374	264.188	223.911
ENSDARG00000009607	ccnc	229.849	264.43	281.652	228.589	256.961	270.263	205.074	246.528
ENSDARG00000091957	si:dkey-172o10.8	0	0	0	0	1.73623	0.814044	0	0
ENSDARG00000062797	nell2b	1367.95	1480.18	1412.38	1270.06	1266.58	1200.71	1212.2	1204.37
ENSDARG00000007371	slc26a3.1	0	0	0	0	0	0	0	0
ENSDARG00000095920	AL929171.1	0	0	0	2.13635	1.73623	1.62809	0	0
ENSDARG00000045518	tmem110l	57.1139	77.9595	75.3134	95.0676	99.833	125.363	118.228	130.049
ENSDARG00000016815	casc1	2.78604	3.16052	2.06338	2.13635	0	1.62809	1.4596	1.13086
ENSDARG00000093478	si:ch211-197e7.3	5.57209	9.48156	0	1.06817	7.81302	5.69831	6.56822	6.78519
ENSDARG00000032919	chchd3a	714.62	671.084	650.997	686.836	394.991	442.026	451.747	523.59
ENSDARG00000034095	si:dkey-59l11.10	4.17906	0	5.15845	1.06817	1.73623	0.814044	0	2.26173
ENSDARG00000097713	BX927318.1	0	0	0	0	0	0	0	0
ENSDARG00000100137	il17ra2	0	0	0	0	0	0	0	0
ENSDARG00000103208	il17ra1b	0	0	0	0	0	1.62809	1.4596	1.13086
ENSDARG00000027799	ucmaa	2.78604	0	1.03169	1.06817	1.73623	7.32639	1.4596	0
ENSDARG00000097059	si:dkey-159n16.4	0	0	0	0	0	0	0	0
ENSDARG00000045487	rps16	451.339	367.674	368.314	389.884	688.414	674.842	580.922	653.64
ENSDARG00000045815	mcm10	2.78604	2.10701	4.12676	4.2727	7.81302	5.69831	5.83841	4.52346
ENSDARG00000096967	CR383662.5	9.75115	5.26753	6.19014	13.8863	9.54924	2.44213	10.947	6.78519
ENSDARG00000045749	ppfibp1a	44.5767	34.7657	50.5528	22.4317	68.5809	44.7724	52.5457	57.6741
ENSDARG00000045510	tbc1d22a	165.77	194.899	209.433	216.839	217.028	243.399	228.428	246.528
ENSDARG00000045886	slc38a2	3698.47	3648.29	3954.47	2815.71	5088.88	7533.97	7976	6172.26
ENSDARG00000004336	exoc4	459.697	497.255	442.595	482.815	425.375	481.1	460.505	419.551
ENSDARG00000093014	CR383662.1	0	1.05351	0	0	0	3.25617	0	5.65432
ENSDARG00000095994	CR383662.4	0	18.9631	3.09507	2.13635	1.73623	24.4213	0.729802	22.6173
ENSDARG00000114236	znf974	6.96511	15.8026	8.25353	26.7044	14.7579	5.69831	6.56822	1.13086
ENSDARG00000088000	znf1057	6.96511	2.10701	6.19014	3.20452	5.20868	11.3966	4.37881	3.39259
ENSDARG00000104053	BX324181.1	0	0	0	0	0	0	0	0
ENSDARG00000094584	BX470240.1	0	0	0	0	0	0	0	0
ENSDARG00000104362	FP236354.1	0	0	0	0	0	1.62809	0	0
ENSDARG00000110433	znf997	5.57209	0	0	0	1.73623	1.62809	0.729802	2.26173
ENSDARG00000092926	si:dkey-66k12.3	0	0	0	0	0	0	0	0
ENSDARG00000097427	BX569790.2	0	0	0	0	0	0	0	0
ENSDARG00000092717	BX569790.1	0	0	1.03169	1.06817	0	0	0	4.52346
ENSDARG00000097775	BX465205.3	0	0	0	0	0	0	0	0
ENSDARG00000097604	BX465205.2	0	0	0	0	0.868113	0	0	0
ENSDARG00000069169	cerk	702.083	601.552	592.19	645.178	442.738	397.253	453.937	386.756
ENSDARG00000097139	BX465205.1	0	0	0	0	0	0	0	0
ENSDARG00000016749	slco1c1	410.941	344.497	494.18	551.178	550.384	520.174	541.513	606.143
ENSDARG00000029830	myf6	0	0	0	0	0	0	0	0
ENSDARG00000100257	zgc:174314	0	0	3.09507	0	0.868113	0	1.4596	1.13086
ENSDARG00000093747	si:dkey-122c11.1	0	0	0	0	0	0	0	0
ENSDARG00000078613	vhll	0	0	0	0	1.73623	6.51235	2.91921	2.26173
ENSDARG00000098244	CR388206.1	0	0	0	1.06817	0.868113	1.62809	0	0
ENSDARG00000111959	si:dkeyp-44b5.4	0	0	0	0	0	0	0	0
ENSDARG00000103091	si:dkey-19h16.8	0	0	0	0	0	0	0	0
ENSDARG00000087070	znf977	69.6511	70.5849	6.19014	2.13635	41.6694	70.8218	40.8689	38.4494
ENSDARG00000007277	myf5	0	2.10701	0	1.06817	0	0	0	0
ENSDARG00000015222	cbll1	72.4371	52.6753	53.6479	66.2268	66.8447	67.5656	59.8437	73.5062
ENSDARG00000115506	si:dkey-122c11.8	0	0	0	0	0	0	0	0
ENSDARG00000014361	tmbim4	830.241	883.892	927.49	811.813	959.265	959.758	1010.05	972.544
ENSDARG00000078728	znf1068	5.57209	4.21403	3.09507	2.13635	2.60434	0.814044	5.83841	1.13086
ENSDARG00000087788	si:ch211-22k7.9	2.78604	3.16052	6.19014	4.2727	3.47245	4.07022	2.18941	2.26173
ENSDARG00000086615	CR846087.1	6.96511	10.5351	17.5387	22.4317	7.81302	8.14044	11.6768	6.78519
ENSDARG00000096473	mcat	0	0	0	0	0	0	0	0
ENSDARG00000016613	mcat	8.35813	12.6421	7.22183	11.7499	11.2855	17.909	15.3258	6.78519
ENSDARG00000039343	ahcyl2b	1288.54	1433.82	1478.41	1232.67	1273.52	1424.58	1255.99	1337.81
ENSDARG00000090734	si:dkey-16p6.1	15.3232	3.16052	5.15845	11.7499	13.0217	13.8387	19.7046	18.0938
ENSDARG00000045549	bik	1.39302	1.05351	0	0	1.73623	1.62809	0.729802	0
ENSDARG00000100723	znf1097	0	4.21403	1.03169	0	0.868113	0	5.83841	0
ENSDARG00000013414	lin7a	838.599	911.283	929.553	932.517	717.93	641.466	791.105	650.247
ENSDARG00000058366	si:dkey-222f8.3	20.8953	15.8026	19.6021	24.568	69.449	69.1937	48.1669	52.0198
ENSDARG00000104697	si:dkey-57k17.1	13.9302	18.9631	16.5071	14.9544	22.5709	8.14044	10.947	12.4395
ENSDARG00000105266	si:dkey-16p6.1	4.17906	2.10701	4.12676	3.20452	9.54924	7.32639	7.29802	4.52346
ENSDARG00000045519	sfmbt2	451.339	383.476	449.817	515.928	350.718	367.948	325.492	359.615
ENSDARG00000032242	tnnt2c	0	0	0	0	0	0	0	0
ENSDARG00000103381	si:ch211-196f19.1	0	6.32104	0	9.61357	0.868113	0	5.10861	6.78519
ENSDARG00000094119	CR846087.2	1.39302	4.21403	0	0	1.73623	0	0	1.13086
ENSDARG00000069171	gramd4a	774.52	782.755	818.131	834.244	856.828	889.75	851.679	928.44
ENSDARG00000078073	nudt5	65.472	76.906	76.3451	57.6814	85.0751	86.2886	62.7629	70.1136
ENSDARG00000092784	znf1109	4.17906	0	2.06338	2.13635	0.868113	0	0.729802	0
ENSDARG00000095998	CR388052.1	1.39302	3.16052	11.3486	2.13635	0	16.2809	10.2172	5.65432
ENSDARG00000115017	znf1033	0	9.48156	18.5704	11.7499	15.626	4.88426	5.10861	12.4395
ENSDARG00000096144	CR388052.2	1.39302	1.05351	0	0	0	0	0.729802	0
ENSDARG00000018744	prl2	5.57209	22.1236	24.7606	19.2271	12.1536	17.0949	12.4066	26.0099
ENSDARG00000096024	si:ch211-178j18.4	0	0	0	0	0	0	0	0
ENSDARG00000032218	acss3	22.2883	31.6052	29.919	25.6362	33.8564	38.2601	35.7603	45.2346
ENSDARG00000101301	si:dkey-261o4.1	0	0	0	5.34087	0	0	0.729802	1.13086
ENSDARG00000020086	nuak1a	128.158	69.5314	112.454	117.499	46.01	67.5656	67.1418	32.7951
ENSDARG00000102358	si:dkey-261o4.9	1.39302	0	0	0	0.868113	0	0	0
ENSDARG00000094001	si:dkey-6a5.3	0	0	0	0	0	0	0	0
ENSDARG00000103045	BX548067.1	4.17906	2.10701	0	0	0	0	0	0
ENSDARG00000097457	BX119963.2	1.39302	1.05351	0	0	0	0	0	0
ENSDARG00000102927	si:dkey-156k2.4	0	1.05351	0	1.06817	0	0.814044	0	0
ENSDARG00000110256	BX548067.2	0	0	0	0	0	0	0	0
ENSDARG00000045574	lrmp	1317.8	1277.9	1727.05	1318.13	713.589	911.729	1269.86	981.59
ENSDARG00000101524	znf1080	4.17906	2.10701	0	0	4.34057	0.814044	0	0
ENSDARG00000096496	BX571705.1	0	0	0	0	0	0	0	0
ENSDARG00000045885	scaf11	481.985	530.967	512.75	534.087	393.255	427.373	478.75	411.635
ENSDARG00000092161	si:dkey-261e22.4	16.7163	8.42805	7.22183	9.61357	16.4941	10.5826	14.596	13.5704
ENSDARG00000099036	CU138542.1	0	0	0	0	0	0	0	0
ENSDARG00000103439	si:dkey-248e17.5	0	0	0	0	0.868113	0.814044	1.4596	0
ENSDARG00000103343	si:dkey-51d8.1	0	0	0	0	0	0	2.91921	0
ENSDARG00000102917	CR388095.1	2.78604	1.05351	8.25353	6.40905	0	0.814044	4.37881	0
ENSDARG00000112070	znf1121	5.57209	1.05351	4.12676	2.13635	1.73623	0.814044	1.4596	7.91605
ENSDARG00000110637	si:ch211-212k5.1	0	1.05351	6.19014	4.2727	2.60434	0.814044	3.64901	7.91605
ENSDARG00000098095	CT027696.1	5.57209	0	1.03169	0	0.868113	0	1.4596	0
ENSDARG00000004227	pde3a	695.118	750.097	601.476	662.268	902.838	1301.66	1096.16	1090.15
ENSDARG00000104523	CU138542.2	1.39302	1.05351	2.06338	0	2.60434	0.814044	0	3.39259
ENSDARG00000110611	BX950868.3	0	0	0	0	0	0	0	0
ENSDARG00000104423	BX950868.2	0	0	0	0	0	0	0	0
ENSDARG00000105144	znf1130	36.2186	46.3543	35.0775	50.2042	50.3506	36.632	34.3007	35.0568
ENSDARG00000101272	si:dkey-29j8.1	5.57209	14.7491	18.5704	16.0226	38.197	17.909	3.64901	4.52346
ENSDARG00000045750	syt10	158.804	193.845	225.94	173.044	186.644	233.631	153.258	238.612
ENSDARG00000102931	si:ch211-212k5.3	0	0	0	0	0	0	0	0
ENSDARG00000069185	celsr1a	221.49	206.487	177.451	191.203	440.133	358.993	345.196	385.625
ENSDARG00000069698	lrguk	25.0744	66.3709	19.6021	53.4087	6.07679	28.4915	16.0556	22.6173
ENSDARG00000104335	si:ch211-212k5.4	0	0	1.03169	0	1.73623	0.814044	0	1.13086
ENSDARG00000100699	BX950868.1	0	0	0	2.13635	0	0	0	0
ENSDARG00000103755	si:dkeyp-4c4.1	6.96511	0	0	0	0.868113	4.07022	0	0
ENSDARG00000096135	BX119963.1	0	1.05351	0	0	0.868113	0	0.729802	0
ENSDARG00000099466	si:dkey-190j3.2	0	0	0	0	3.47245	3.25617	1.4596	0
ENSDARG00000113391	si:dkey-265e15.2	0	1.05351	3.09507	2.13635	9.54924	13.0247	2.18941	0
ENSDARG00000034173	prkcq	2.78604	2.10701	3.09507	2.13635	13.8898	24.4213	17.5152	10.1778
ENSDARG00000088443	si:dkey-190j3.3	0	0	0	0	0	0	0	0
ENSDARG00000103371	si:dkey-190j3.6	1.39302	2.10701	5.15845	9.61357	20.8347	12.2107	2.91921	2.26173
ENSDARG00000112027	si:ch211-76m11.3	1.39302	10.5351	11.3486	6.40905	8.68113	7.32639	3.64901	11.3086
ENSDARG00000096127	BX469910.2	0	1.05351	0	0	0	0	0	0
ENSDARG00000101382	CR388148.1	0	0	0	7.47722	6.9449	0	1.4596	0
ENSDARG00000013000	ppfia2	902.678	1047.19	995.581	1010.49	851.619	832.767	883.79	825.531
ENSDARG00000101304	CR388172.1	1.39302	0	0	0	0	0.814044	0	0
ENSDARG00000089934	si:ch211-64i20.3	0	6.32104	0	1.06817	0	0	1.4596	1.13086
ENSDARG00000102853	si:rp71-7l19.2	0	0	0	0	0	0	0	0
ENSDARG00000095992	BX469910.1	0	0	0	0	0	0	0	0
ENSDARG00000095198	znf1132	0	0	0	0	2.60434	0	0.729802	0
ENSDARG00000104416	si:dkey-16p6.1	2.78604	0	1.03169	2.13635	2.60434	0	2.91921	7.91605
ENSDARG00000093220	znf1127	0	3.16052	0	0	0	0	0	0
ENSDARG00000007413	arid2	813.525	755.364	777.895	841.722	704.04	775.784	755.345	817.615
ENSDARG00000104888	si:dkey-28i19.1	0	8.42805	3.09507	3.20452	3.47245	7.32639	3.64901	0
ENSDARG00000100165	CR749167.1	0	0	0	0	0	0	0	0
ENSDARG00000095990	si:ch211-64i20.5_2	0	0	0	0	0	0	0	0
ENSDARG00000103955	si:dkey-29j8.1	1.39302	0	0	0	0	0	0	0
ENSDARG00000054321	ngs	0	0	0	0	2.60434	0	0	0
ENSDARG00000098536	si:dkey-25i10.1	0	0	0	0	1.73623	0	0	0
ENSDARG00000075025	cdc123	100.298	67.4244	78.4085	69.4314	114.591	111.524	105.091	88.2074
ENSDARG00000096999	BX537308.1	5.57209	7.37454	11.3486	6.40905	7.81302	6.51235	6.56822	7.91605
ENSDARG00000008867	rap1b	338.504	335.015	355.933	409.111	331.619	338.642	335.709	325.689
ENSDARG00000100647	si:dkey-211i20.4	0	0	0	0	0	0	0	0
ENSDARG00000095981	si:ch211-161n3.5	0	0	3.09507	0	4.34057	1.62809	0	1.13086
ENSDARG00000103003	si:dkey-211i20.2	4.17906	2.10701	6.19014	8.5454	14.7579	13.8387	8.02782	4.52346
ENSDARG00000099597	si:dkey-211i20.5	0	0	2.06338	3.20452	2.60434	0	1.4596	0
ENSDARG00000109211	znf979	1.39302	1.05351	0	0	0	0	0	0
ENSDARG00000094799	plxnb2a	12.5372	16.8561	11.3486	8.5454	27.7796	22.7932	27.0027	35.0568
ENSDARG00000003811	plxnb2a	278.604	264.43	312.602	276.657	452.287	537.269	405.77	484.01
ENSDARG00000045752	si:ch211-161n3.4	0	1.05351	1.03169	4.2727	4.34057	0.814044	6.56822	9.04692
ENSDARG00000088301	si:dkey-254e13.6	9.75115	4.21403	5.15845	4.2727	6.07679	5.69831	7.29802	3.39259
ENSDARG00000045753	tmtc2a	266.067	120.1	148.563	152.749	239.599	308.523	250.322	253.314
ENSDARG00000104850	si:ch211-215p11.1	6.96511	5.26753	7.22183	5.34087	8.68113	7.32639	7.29802	11.3086
ENSDARG00000110403	CR388363.3	0	0	0	0	0	0	0	0
ENSDARG00000092989	si:ch211-161n3.3	5.57209	12.6421	18.5704	11.7499	14.7579	23.6073	16.7854	30.5333
ENSDARG00000097341	CR847994.1	30.6465	33.7122	42.2993	28.8407	26.0434	39.0741	33.5709	44.1037
ENSDARG00000006038	aebp2	162.984	148.544	148.563	139.931	220.501	230.374	200.695	229.566
ENSDARG00000045880	gas2l3	944.469	812.253	897.571	935.721	643.272	766.829	754.615	649.116
ENSDARG00000090824	si:dkey-51d8.3	0	0	0	0	0	0	0	0
ENSDARG00000043734	trmu	52.9348	52.6753	53.6479	45.9315	53.823	69.1937	54.7351	58.805
ENSDARG00000074905	camk1da	612.929	653.174	859.398	702.859	726.611	694.379	895.467	908.084
ENSDARG00000015053	grip1	1242.58	1107.24	1194.7	1093.81	1073.86	1063.96	1038.51	1035.87
ENSDARG00000095418	CR388363.2	0	1.05351	1.03169	0	0	0	0	2.26173
ENSDARG00000095155	CR388363.1	0	0	0	4.2727	0	0	0	0
ENSDARG00000092080	znf1044	0	0	3.09507	0	0	0	1.4596	2.26173
ENSDARG00000094223	CR854965.1	0	0	0	0	0	0	0	0
ENSDARG00000093803	si:dkey-196n19.2	18.1093	4.21403	19.6021	20.2953	30.384	24.4213	13.8662	16.963
ENSDARG00000096009	BX901962.1	0	0	1.03169	0	0	0.814044	0	0
ENSDARG00000094428	si:dkey-31f5.8	0	0	1.03169	0	7.81302	7.32639	1.4596	2.26173
ENSDARG00000101555	BX088583.2	0	0	0	0	0	0	0	0
ENSDARG00000102839	si:ch211-211k8.4	0	0	0	0	0	0	0	0
ENSDARG00000104986	si:ch211-211k8.12	0	0	0	0	2.60434	0.814044	0	0
ENSDARG00000098851	si:dkey-11d20.1	0	0	0	0	0	0	0	0
ENSDARG00000093135	si:dkey-117n7.2	5.57209	3.16052	3.09507	9.61357	0.868113	0.814044	3.64901	1.13086
ENSDARG00000092944	si:dkey-117n7.3	0	2.10701	0	1.06817	3.47245	0	0	1.13086
ENSDARG00000113582	znf993	5.57209	9.48156	14.4437	6.40905	8.68113	6.51235	5.83841	4.52346
ENSDARG00000069692	col7a1l	30.6465	62.1569	34.0458	65.1587	12.1536	17.0949	18.9748	19.2247
ENSDARG00000105111	BX927122.2	0	0	0	0	0	0	0	0
ENSDARG00000095126	si:dkey-82i20.2	15.3232	9.48156	11.3486	7.47722	20.8347	3.25617	9.48742	4.52346
ENSDARG00000097347	CR854965.2	0	0	0	0	0	0	0	0
ENSDARG00000100571	BX927122.1	1.39302	0	2.06338	0	0	0	0	0
ENSDARG00000094304	BX000981.4	4.17906	1.05351	2.06338	4.2727	3.47245	4.07022	1.4596	2.26173
ENSDARG00000101842	znf1085	8.35813	1.05351	0	1.06817	3.47245	0.814044	5.10861	0
ENSDARG00000025824	dmtf1	147.66	182.257	154.754	184.794	131.085	131.875	156.178	137.965
ENSDARG00000076255	znf1084	0	0	0	0	0.868113	1.62809	0.729802	0
ENSDARG00000096100	BX000981.5	1.39302	0	3.09507	3.20452	0	1.62809	1.4596	1.13086
ENSDARG00000095571	BX537162.1	0	0	0	0	0	0	0	0
ENSDARG00000077697	si:dkey-105i14.1	1.39302	0	0	4.2727	0.868113	2.44213	0.729802	1.13086
ENSDARG00000055360	llph	20.8953	36.8727	29.919	22.4317	49.4824	45.5864	40.1391	49.758
ENSDARG00000077090	si:ch211-127b11.1	0	6.32104	0	24.568	0	8.95448	0	6.78519
ENSDARG00000092064	si:dkey-117n7.4	0	0	0	0	0	0.814044	0	0
ENSDARG00000111024	BX000981.6	0	0	0	0	0	0	0	0
ENSDARG00000115032	BX000981.14	0	0	0	0	0	0	0	0
ENSDARG00000026052	ccdc3a	16.7163	7.37454	8.25353	8.5454	2.60434	10.5826	9.48742	5.65432
ENSDARG00000096210	znf1050	2.78604	1.05351	0	2.13635	0	1.62809	2.18941	0
ENSDARG00000091062	si:dkey-199k11.6	0	0	0	0	0	0	0	0
ENSDARG00000053917	alg10	117.014	103.244	86.662	112.158	120.668	103.384	104.362	144.751
ENSDARG00000096045	si:ch73-263o4.4	0	1.05351	6.19014	0	6.9449	6.51235	2.91921	3.39259
ENSDARG00000014941	tprkb	32.0395	31.6052	46.4261	16.0226	46.01	56.169	40.8689	37.3185
ENSDARG00000101731	BX649341.1	1.39302	0	0	0	0.868113	2.44213	0.729802	1.13086
ENSDARG00000096207	si:ch73-263o4.3	0	0	0	0	0	0	0	0
ENSDARG00000001953	pfkfb3	3672	3635.65	3298.31	3260.07	1520.93	2055.46	1636.22	1979.01
ENSDARG00000101817	si:dkey-5i16.5	1.39302	2.10701	2.06338	12.8181	5.20868	17.0949	8.02782	1.13086
ENSDARG00000088915	si:ch211-241n15.3	12.5372	5.26753	12.3803	5.34087	21.7028	7.32639	8.75762	5.65432
ENSDARG00000109840	znf993	0	1.05351	2.06338	3.20452	0	0	0.729802	0
ENSDARG00000105161	si:ch211-238e22.8	2.78604	1.05351	1.03169	2.13635	6.07679	2.44213	4.37881	4.52346
ENSDARG00000024654	pgm3	36.2186	46.3543	23.7289	27.7725	46.8781	41.5162	48.1669	82.5531
ENSDARG00000100930	BX088583.1	0	0	0	0	0	0	0	0
ENSDARG00000113038	BX000981.10	0	0	0	0	0	0	0	0
ENSDARG00000111688	BX000981.7	0	0	0	0	0	0	0	0
ENSDARG00000029524	impdh1b	334.325	419.296	506.56	468.929	522.604	435.513	461.235	516.805
ENSDARG00000039340	tmem209	64.079	82.1735	73.25	116.431	85.9432	111.524	105.091	126.657
ENSDARG00000112896	BX000981.9	0	0	0	0	0	0	0	0
ENSDARG00000112599	BX000981.8	0	0	0	0	0	0	0	0
ENSDARG00000096026	si:dkey-4e4.1	0	1.05351	0	1.06817	4.34057	0	0.729802	4.52346
ENSDARG00000045568	bcat1	660.292	474.078	659.25	661.2	414.958	371.204	437.151	408.242
ENSDARG00000094195	CR936371.1	0	0	0	0	0	0.814044	0	0
ENSDARG00000109864	znf995	0	0	0	0	0	0	0	0
ENSDARG00000079892	si:dkey-183c2.4	4.17906	3.16052	6.19014	3.20452	6.9449	6.51235	2.91921	11.3086
ENSDARG00000077794	CU468012.1	1.39302	3.16052	0	0	1.73623	0.814044	2.91921	1.13086
ENSDARG00000101728	si:dkeyp-80d11.12	2.78604	1.05351	2.06338	1.06817	0	0.814044	4.37881	2.26173
ENSDARG00000105279	si:ch211-108c17.2	188.058	187.524	241.416	171.976	195.325	180.718	199.966	154.928
ENSDARG00000093633	BX000981.3	0	0	0	0	0	0	0	0
ENSDARG00000092940	BX000981.1	0	2.10701	0	2.13635	0	0	0	0
ENSDARG00000045870	plekha5	1454.31	1393.79	1322.63	1503.99	1018.3	1089.19	1167.68	1052.83
ENSDARG00000093576	BX000981.2	0	1.05351	2.06338	4.2727	0	1.62809	0	1.13086
ENSDARG00000094615	si:dkey-9p20.18	0	1.05351	0	0	0	0	0	0
ENSDARG00000096467	si:ch211-246n15.2	0	2.10701	0	3.20452	0	0	0	0
ENSDARG00000100950	CU468012.4	0	0	8.25353	0	0	1.62809	0	0
ENSDARG00000099571	CU468012.2	0	0	1.03169	3.20452	0.868113	0	0	0
ENSDARG00000101087	si:dkeyp-80d11.1	0	0	0	2.13635	0.868113	0.814044	0	3.39259
ENSDARG00000101071	si:dkeyp-80d11.14	0	3.16052	0	2.13635	0	1.62809	2.91921	1.13086
ENSDARG00000102673	si:dkey-26i24.1	0	0	0	4.2727	5.20868	0	3.64901	3.39259
ENSDARG00000104787	si:dkey-28k24.2	0	0	0	0	0.868113	0.814044	2.18941	0
ENSDARG00000002663	optn	137.909	184.364	191.894	189.067	226.578	293.056	266.378	237.482
ENSDARG00000100421	znf1129	34.8255	42.1403	52.6162	40.5906	63.3723	45.5864	48.1669	52.0198
ENSDARG00000096083	si:dkey-21h14.8	8.35813	1.05351	0	2.13635	5.20868	1.62809	2.18941	0
ENSDARG00000101421	si:dkeyp-80d11.10	4.17906	1.05351	4.12676	0	6.07679	4.07022	2.18941	2.26173
ENSDARG00000045754	mettl25	103.084	82.1735	57.7747	55.5451	68.5809	64.3095	64.2226	59.9358
ENSDARG00000099594	CU468012.3	0	0	0	1.06817	0	0	0.729802	0
ENSDARG00000103324	si:ch211-127b6.2	39.0046	28.4447	13.412	26.7044	42.5375	27.6775	36.4901	44.1037
ENSDARG00000094653	si:dkey-149m13.5	4.17906	4.21403	3.09507	0	0.868113	2.44213	0.729802	2.26173
ENSDARG00000114536	si:dkey-149m13.4	2.78604	4.21403	1.03169	2.13635	0.868113	0	0	0
ENSDARG00000045755	ccdc59	40.3976	26.3377	17.5387	25.6362	32.1202	33.3758	29.1921	31.6642
ENSDARG00000104897	si:dkey-16p6.1	1.39302	1.05351	2.06338	1.06817	4.34057	8.14044	3.64901	5.65432
ENSDARG00000099698	BX548059.1	1.39302	0	1.03169	1.06817	3.47245	8.95448	2.18941	0
ENSDARG00000100335	znf1104	9.75115	7.37454	7.22183	4.2727	6.07679	3.25617	6.56822	13.5704
ENSDARG00000101756	im:7141269	30.6465	38.9797	35.0775	34.1816	41.6694	26.0494	23.3537	35.0568
ENSDARG00000012729	hcls1	12.5372	16.8561	20.6338	7.47722	40.8013	40.7022	28.4623	35.0568
ENSDARG00000103254	si:dkeyp-80d11.4	0	0	0	1.06817	0	0	0	0
ENSDARG00000104006	znf1082	2.78604	1.05351	0	7.47722	9.54924	2.44213	2.91921	0
ENSDARG00000100329	znf1056	1.39302	0	3.09507	1.06817	0	4.07022	3.64901	0
ENSDARG00000098094	si:dkey-146c18.5	16.7163	2.10701	2.06338	8.5454	2.60434	6.51235	6.56822	12.4395
ENSDARG00000093287	BX510924.1	2.78604	3.16052	7.22183	4.2727	3.47245	0.814044	5.10861	5.65432
ENSDARG00000029944	parpbp	4.17906	4.21403	1.03169	1.06817	14.7579	3.25617	12.4066	14.7012
ENSDARG00000112725	si:dkey-22h13.2	0	1.05351	0	1.06817	2.60434	1.62809	0	2.26173
ENSDARG00000103809	CT990567.3	0	0	0	0	0	1.62809	0	0
ENSDARG00000094191	nup37	101.691	109.565	135.151	128.181	88.5475	98.4993	121.877	108.563
ENSDARG00000040610	si:ch73-352p4.8	39.0046	23.1771	11.3486	17.0908	36.4608	67.5656	54.0053	88.2074
ENSDARG00000076272	znf1041	36.2186	25.2842	33.0141	36.3179	38.197	52.9128	26.2729	39.5803
ENSDARG00000096034	si:ch73-289h5.5	0	0	0	0	0	0	0	0
ENSDARG00000077488	si:ch73-289h5.4	0	1.05351	0	0	4.34057	4.88426	1.4596	0
ENSDARG00000112874	znf1067	2.78604	4.21403	3.09507	10.6817	11.2855	4.88426	9.48742	11.3086
ENSDARG00000075820	CU694442.1	1.39302	3.16052	2.06338	3.20452	1.73623	2.44213	2.18941	4.52346
ENSDARG00000073959	pmch	0	0	0	0	0	0	0	0
ENSDARG00000094132	igf1	142.088	152.758	229.035	205.09	126.745	153.854	148.15	132.311
ENSDARG00000095777	si:ch211-218h8.3	0	0	0	1.06817	1.73623	0	0.729802	0
ENSDARG00000091026	si:ch211-218h8.1	2.78604	1.05351	4.12676	0	1.73623	1.62809	1.4596	5.65432
ENSDARG00000096497	si:dkey-22h13.3	2.78604	9.48156	8.25353	2.13635	4.34057	0	5.83841	9.04692
ENSDARG00000104004	si:dkey-146c18.2	0	0	33.0141	1.06817	0	0	0	4.52346
ENSDARG00000061951	golgb1	1136.71	1215.75	1123.51	1091.67	1130.28	1164.08	1276.42	1202.11
ENSDARG00000074547	si:ch211-240l19.8	0	0	0	0	0.868113	0	0	0
ENSDARG00000096493	BX901907.4	0	0	0	3.20452	0	0.814044	0	0
ENSDARG00000101682	CT990567.2	1.39302	4.21403	4.12676	7.47722	0.868113	1.62809	0	1.13086
ENSDARG00000096478	BX901907.2	0	0	0	0	0	0	0	0
ENSDARG00000096434	BX901907.1	0	0	0	0	0	0	0	0
ENSDARG00000096486	BX901907.3	0	1.05351	0	0	0	0	0	4.52346
ENSDARG00000076313	si:ch211-240l19.7	0	0	0	0	0	0	0	4.52346
ENSDARG00000074613	si:ch211-240l19.6	1.39302	0	1.03169	1.06817	7.81302	3.25617	5.83841	4.52346
ENSDARG00000039393	si:ch211-240l19.5	18.1093	9.48156	9.28522	33.1134	24.3072	27.6775	32.8411	30.5333
ENSDARG00000045706	tspan9b	313.43	284.447	335.299	277.725	262.17	248.283	229.158	306.464
ENSDARG00000074009	znf1059	30.6465	29.4982	24.7606	13.8863	33.8564	23.6073	43.0583	29.4025
ENSDARG00000094732	mical3b	1590.83	868.089	1612.53	1513.6	343.773	354.923	388.984	496.45
ENSDARG00000100253	CU571169.1	0	0	0	0	0	0	0	0
ENSDARG00000003200	foxm1	1.39302	1.05351	0	1.06817	20.8347	18.723	6.56822	6.78519
ENSDARG00000010454	guca1a	2586.84	1808.87	2045.84	2075.46	3164.27	4526.9	6492.32	4422.81
ENSDARG00000089318	BX088538.1	94.7255	73.7454	73.25	0	76.394	72.4499	78.0888	70.1136
ENSDARG00000004386	ELAPOR2	1344.27	1231.55	1433.02	1458.06	1009.62	1154.31	1156.74	1147.83
ENSDARG00000039392	wnk1b	3783.45	3199.5	3247.76	3555.95	4010.68	4180.93	3878.9	3885.65
ENSDARG00000079222	zgc:174315	8.35813	9.48156	15.4754	6.40905	18.2304	12.2107	13.1364	26.0099
ENSDARG00000103527	si:dkeyp-35e5.9	2.78604	0	0	2.13635	1.73623	0.814044	1.4596	0
ENSDARG00000088214	si:dkey-23a23.3	19.5023	16.8561	22.6972	21.3635	26.0434	12.2107	28.4623	21.4864
ENSDARG00000017841	cand1	883.176	865.982	902.729	952.812	987.913	940.22	1012.96	1014.39
ENSDARG00000070203	si:dkey-13e3.1	0	0	0	0	0	0	0	0
ENSDARG00000057334	cmasa	98.9045	94.8156	92.8522	103.613	92.8881	91.1729	98.5232	76.8988
ENSDARG00000093846	si:dkey-57c22.1	0	0	0	1.06817	0.868113	2.44213	0.729802	5.65432
ENSDARG00000104026	si:dkeyp-35e5.5	4.17906	7.37454	0	2.13635	2.60434	0.814044	1.4596	0
ENSDARG00000045669	si:dkey-39a18.1	2.78604	0	1.03169	0	0.868113	0	0	10.1778
ENSDARG00000089831	si:dkey-207m2.4	6.96511	2.10701	1.03169	9.61357	4.34057	4.07022	2.91921	16.963
ENSDARG00000045589	kcnj8	0	1.05351	2.06338	6.40905	3.47245	0	0.729802	1.13086
ENSDARG00000015985	abcc9	523.776	418.242	566.398	420.861	436.661	354.923	440.8	367.531
ENSDARG00000017757	pik3cg	73.8301	67.4244	50.5528	79.0449	113.723	88.7308	101.442	101.778
ENSDARG00000107425	si:dkeyp-35e5.10	0	2.10701	0	0	6.07679	3.25617	2.18941	0
ENSDARG00000099346	znf1079	15.3232	12.6421	10.3169	8.5454	10.4174	8.14044	8.75762	15.8321
ENSDARG00000100911	BX294383.1	1.39302	0	0	0	2.60434	0	0.729802	0
ENSDARG00000116692	si:ch211-79g12.1	1.39302	0	2.06338	0	0	0	0.729802	1.13086
ENSDARG00000099544	si:dkey-165b20.3	2.78604	2.10701	4.12676	5.34087	3.47245	4.88426	0	1.13086
ENSDARG00000099812	si:dkey-31f5.11	175.521	180.15	120.708	171.976	176.227	150.598	143.041	150.405
ENSDARG00000096010	si:dkey-21h14.15	0	0	0	0	0	0	0.729802	0
ENSDARG00000023036	si:dkey-23a23.2	45.9697	44.2473	38.1726	14.9544	44.2738	54.5409	60.5735	41.842
ENSDARG00000116367	si:dkey-51d8.1	5.57209	2.10701	4.12676	6.40905	11.2855	4.07022	8.02782	7.91605
ENSDARG00000079824	ninj2	11.1442	8.42805	20.6338	10.6817	5.20868	11.3966	10.947	15.8321
ENSDARG00000098077	si:dkey-238o14.3	25.0744	12.6421	78.4085	58.7496	14.7579	14.6528	20.4344	9.04692
ENSDARG00000096184	si:dkey-21h14.12	0	3.16052	2.06338	2.13635	0.868113	0	0	2.26173
ENSDARG00000100110	si:ch211-237a4.2	1.39302	2.10701	5.15845	9.61357	1.73623	4.88426	2.91921	2.26173
ENSDARG00000070408	ccnd2b	39.0046	24.2306	28.8873	36.3179	28.6477	18.723	27.0027	23.7482
ENSDARG00000104822	znf1131	13.9302	10.5351	16.5071	16.0226	9.54924	8.95448	10.2172	5.65432
ENSDARG00000110878	si:dkey-28k24.2	12.5372	8.42805	8.25353	10.6817	19.9666	28.4915	20.4344	32.7951
ENSDARG00000097728	CR388132.1	0	0	2.06338	0	0	0	0	0
ENSDARG00000096684	CR382372.1	0	0	0	2.13635	3.47245	0.814044	2.18941	2.26173
ENSDARG00000094824	si:dkey-23a23.1	0	0	0	0	0	0	0	0
ENSDARG00000089640	si:dkey-117n7.5	1.39302	0	4.12676	2.13635	0	1.62809	1.4596	0
ENSDARG00000045548	lepb	1.39302	5.26753	4.12676	0	32.9883	43.1443	4.37881	35.0568
ENSDARG00000094118	si:dkey-21o22.2	0	0	0	0	0	0	0	0
ENSDARG00000087241	ucn3l	8.35813	3.16052	1.03169	6.40905	4.34057	0	2.18941	2.26173
ENSDARG00000021579	orc5	39.0046	24.2306	22.6972	21.3635	28.6477	21.1651	38.6795	28.2716
ENSDARG00000109327	znf1140	8.35813	13.6956	14.4437	20.2953	12.1536	17.909	7.29802	7.91605
ENSDARG00000045858	tigarb	22.2883	37.9262	29.919	40.5906	19.0985	33.3758	30.6517	20.3556
ENSDARG00000088082	si:ch211-214c20.1	1.39302	1.05351	0	2.13635	2.60434	0	0	1.13086
ENSDARG00000096047	si:dkey-21h14.3	5.57209	0	0	3.20452	0	0.814044	0	0
ENSDARG00000101902	CR376730.2	4.17906	2.10701	0	6.40905	7.81302	4.07022	5.83841	1.13086
ENSDARG00000100240	CT737123.1	0	2.10701	0	2.13635	10.4174	5.69831	9.48742	36.1877
ENSDARG00000102713	si:ch211-205a14.1	8.35813	24.2306	37.1409	19.2271	18.2304	30.9337	7.29802	6.78519
ENSDARG00000104590	CT737123.2	0	0	0	0	0	0	0	0
ENSDARG00000116086	si:dkey-193i10.4	2.78604	1.05351	14.4437	4.2727	4.34057	0	2.91921	3.39259
ENSDARG00000091381	si:ch211-214c20.1	2.78604	1.05351	0	4.2727	3.47245	8.95448	2.18941	3.39259
ENSDARG00000101403	CR376730.1	1.39302	6.32104	4.12676	1.06817	8.68113	8.14044	1.4596	2.26173
ENSDARG00000102225	si:ch211-205a14.7	1.39302	0	1.03169	0	0	0	0.729802	0
ENSDARG00000115256	CR376730.3	0	0	0	0	0	0	0	0
ENSDARG00000100509	si:dkey-82i20.2	0	0	0	0	0	0	0	0
ENSDARG00000102638	si:rp71-7l19.2	1.39302	0	0	0	0	2.44213	0	0
ENSDARG00000100464	si:dkey-193i10.1	9.75115	4.21403	3.09507	3.20452	7.81302	9.76852	10.947	13.5704
ENSDARG00000091640	si:ch73-352p4.5	6.96511	8.42805	14.4437	2.13635	6.9449	8.14044	4.37881	5.65432
ENSDARG00000100460	si:dkey-217g21.3	2.78604	1.05351	3.09507	0	0	0.814044	0.729802	0
ENSDARG00000034823	copg2	660.292	542.556	505.528	529.815	594.657	751.362	609.384	749.763
ENSDARG00000096063	si:dkey-191j3.1	5.57209	4.21403	2.06338	0	7.81302	3.25617	4.37881	4.52346
ENSDARG00000073858	pex26	71.0441	104.297	87.6937	76.9086	85.9432	70.0078	80.2782	68.9827
ENSDARG00000094603	si:dkey-21h14.12	0	6.32104	3.09507	2.13635	6.07679	3.25617	8.02782	4.52346
ENSDARG00000116181	znf1119	20.8953	16.8561	23.7289	21.3635	23.4391	20.3511	8.75762	9.04692
ENSDARG00000099180	CR927050.1	1.39302	0	0	0	0.868113	1.62809	0.729802	9.04692
ENSDARG00000099669	CR927050.2	0	0	0	0	0	0	0	0
ENSDARG00000088078	usp18	11.1442	20.0166	15.4754	16.0226	22.5709	18.723	23.3537	21.4864
ENSDARG00000105119	si:ch211-258f1.3	0	2.10701	2.06338	1.06817	5.20868	1.62809	1.4596	0
ENSDARG00000092140	si:ch211-231i17.3	0	0	0	0	0	0	0	0
ENSDARG00000111518	si:dkey-16p6.1	0	0	3.09507	7.47722	3.47245	3.25617	5.10861	7.91605
ENSDARG00000110769	znf1098	0	4.21403	0	1.06817	1.73623	2.44213	0	1.13086
ENSDARG00000038384	th2	0	0	0	0	0	0	0	0
ENSDARG00000094903	si:ch211-231i17.4	0	1.05351	0	0	1.73623	0	0	0
ENSDARG00000100090	si:dkey-11d20.1	1.39302	0	0	0	0	0	0	0
ENSDARG00000069402	lrrc4.1	1381.88	1341.11	1410.32	1447.38	1203.2	1092.45	1318.02	1127.47
ENSDARG00000093831	znf1121	5.57209	4.21403	6.19014	18.159	14.7579	10.5826	5.83841	10.1778
ENSDARG00000006766	snd1	678.401	720.598	723.215	766.949	862.036	871.027	865.545	889.99
ENSDARG00000045856	fgf6b	11.1442	2.10701	15.4754	21.3635	13.0217	25.2354	15.3258	16.963
ENSDARG00000110852	znf1111	6.96511	17.9096	7.22183	10.6817	13.8898	12.2107	6.56822	22.6173
ENSDARG00000092968	znf1128	1.39302	1.05351	1.03169	7.47722	2.60434	1.62809	2.91921	4.52346
ENSDARG00000043792	si:rp71-7l19.2	4.17906	0	0	6.40905	2.60434	1.62809	0.729802	0
ENSDARG00000091994	znf1048	1.39302	0	0	3.20452	0	1.62809	0	0
ENSDARG00000101946	si:dkey-92j16.2	5.57209	5.26753	2.06338	2.13635	0	4.07022	3.64901	10.1778
ENSDARG00000103100	BX950220.2	0	0	0	0	0	0	0	0
ENSDARG00000115029	si:dkeyp-123a12.2	4.17906	3.16052	2.06338	2.13635	0.868113	4.88426	1.4596	3.39259
ENSDARG00000102031	BX950220.1	0	0	0	0	0	0	0	0
ENSDARG00000098087	si:dkey-30f3.2	0	1.05351	0	0	4.34057	0	1.4596	0
ENSDARG00000101424	BX901974.2	0	0	0	0	0	0	0	0
ENSDARG00000094212	si:dkey-179k24.1	0	1.05351	0	0	0.868113	3.25617	0	0
ENSDARG00000088870	si:ch211-22k7.9	55.7209	41.0867	25.7923	20.2953	27.7796	17.0949	24.0835	30.5333
ENSDARG00000099055	CR790365.1	0	0	0	0	0	0	0	0
ENSDARG00000112369	si:dkey-179k24.2	2.78604	0	1.03169	0	0	0.814044	0.729802	0
ENSDARG00000020143	pah	0	2.10701	0	0	5.20868	1.62809	0.729802	3.39259
ENSDARG00000099643	si:ch211-76m11.9	0	0	0	0	0	0	0	0
ENSDARG00000099560	lyrm5a	101.691	111.672	103.169	72.6359	72.9215	88.7308	89.0358	92.7309
ENSDARG00000087120	slc5a8	0	0	0	0	0	0	0	0
ENSDARG00000100434	znf1091	2.78604	0	2.06338	1.06817	1.73623	0.814044	2.18941	2.26173
ENSDARG00000117113	zgc:173607	1.39302	10.5351	6.19014	1.06817	8.68113	1.62809	7.29802	2.26173
ENSDARG00000045854	fgf23	0	0	0	2.13635	0	1.62809	2.18941	1.13086
ENSDARG00000045851	galnt8b.1	0	0	0	0	0.868113	0	0	1.13086
ENSDARG00000102262	si:dkey-179k24.5	0	0	0	0	0.868113	1.62809	2.18941	2.26173
ENSDARG00000089582	si:dkey-265e15.2	9.75115	15.8026	10.3169	4.2727	22.5709	21.1651	25.5431	16.963
ENSDARG00000045853	rad51ap1	20.8953	13.6956	1.03169	3.20452	9.54924	5.69831	11.6768	9.04692
ENSDARG00000101843	znf1106	12.5372	18.9631	2.06338	6.40905	27.7796	33.3758	9.48742	19.2247
ENSDARG00000113713	znf1103	2.78604	1.05351	8.25353	2.13635	2.60434	3.25617	2.91921	1.13086
ENSDARG00000103172	BX914205.3	2.78604	1.05351	0	0	0.868113	0.814044	0.729802	3.39259
ENSDARG00000099440	CR936249.1	0	0	0	0	0	2.44213	0	4.52346
ENSDARG00000104650	BX936384.2	2.78604	0	0	0	0	0.814044	0	0
ENSDARG00000098305	si:ch211-76m11.8	1.39302	1.05351	2.06338	0	4.34057	0.814044	0	6.78519
ENSDARG00000088847	znf1089	5.57209	1.05351	2.06338	3.20452	6.9449	4.07022	6.56822	0
ENSDARG00000099414	BX914205.1	0	0	0	0	0	0	0	0
ENSDARG00000103079	si:dkey-220o21.3	0	0	0	0	0	0	0	0
ENSDARG00000114558	si:dkey-233e3.3	1.39302	3.16052	3.09507	3.20452	2.60434	2.44213	2.18941	3.39259
ENSDARG00000038386	ascl1a	0	2.10701	3.09507	2.13635	40.8013	22.7932	16.7854	35.0568
ENSDARG00000099789	si:ch211-76m11.7	9.75115	1.05351	1.03169	3.20452	3.47245	3.25617	5.83841	0
ENSDARG00000099347	si:dkey-220o21.4	0	0	0	0	0	0	0	0
ENSDARG00000098979	si:ch211-76m11.15	0	0	0	0	0	0	0	0
ENSDARG00000101772	CT956002.1	0	0	0	2.13635	0	0	1.4596	1.13086
ENSDARG00000100652	znf1147	4.17906	3.16052	0	0	0	0	2.18941	0
ENSDARG00000101497	znf1047	12.5372	9.48156	6.19014	8.5454	1.73623	6.51235	7.29802	6.78519
ENSDARG00000100142	znf1083	9.75115	11.5886	6.19014	13.8863	22.5709	13.0247	12.4066	14.7012
ENSDARG00000104239	CR383668.2	23.6814	34.7657	38.1726	32.0452	25.1753	42.3303	27.7325	31.6642
ENSDARG00000099837	si:dkey-199m13.7	27.8604	10.5351	9.28522	20.2953	22.5709	16.2809	16.0556	18.0938
ENSDARG00000104890	si:ch211-76m11.3	34.8255	49.5148	88.7254	25.6362	39.9332	46.4005	19.7046	28.2716
ENSDARG00000005453	foxp2	419.299	364.513	371.409	383.475	380.234	348.411	351.764	349.437
ENSDARG00000098892	si:ch211-223a21.1	26.4674	8.42805	12.3803	6.40905	11.2855	12.2107	11.6768	4.52346
ENSDARG00000100338	BX936384.1	1.39302	7.37454	7.22183	2.13635	3.47245	4.88426	4.37881	1.13086
ENSDARG00000100006	si:ch211-76m11.5	5.57209	11.5886	10.3169	7.47722	3.47245	4.07022	5.10861	5.65432
ENSDARG00000100671	CR790382.1	0	0	0	0	0	0	0	0
ENSDARG00000032319	mest	210.346	203.327	294.032	288.407	258.698	273.519	291.921	295.156
ENSDARG00000090468	ppp1r3aa	13.9302	6.32104	8.25353	4.2727	10.4174	13.0247	17.5152	6.78519
ENSDARG00000091974	CR356233.1	6.96511	9.48156	5.15845	10.6817	6.9449	13.8387	16.0556	4.52346
ENSDARG00000099281	si:dkey-112e7.2	66.865	34.7657	43.331	51.2724	83.3389	117.222	83.9272	113.086
ENSDARG00000093020	CR356233.2	0	0	0	0	0	0	0	0
ENSDARG00000007175	recql	71.0441	68.4779	64.9965	57.6814	105.042	82.2184	102.172	83.684
ENSDARG00000074223	MDFIC	18.1093	11.5886	22.6972	16.0226	38.197	28.4915	36.4901	31.6642
ENSDARG00000101230	CR790382.2	0	0	0	0	0	0	0	0
ENSDARG00000104819	CR790382.4	0	0	0	1.06817	0	0	0	1.13086
ENSDARG00000104887	znf1105	4.17906	1.05351	0	0	0.868113	1.62809	0.729802	1.13086
ENSDARG00000100262	BX936382.1	12.5372	7.37454	14.4437	12.8181	9.54924	9.76852	2.18941	4.52346
ENSDARG00000101828	si:dkey-16p6.1	69.6511	62.1569	71.1867	25.6362	121.536	123.735	102.172	87.0766
ENSDARG00000104737	si:ch211-223a21.3	0	0	0	0	0	0	0	0
ENSDARG00000100842	si:ch211-223a21.4	1.39302	0	0	1.06817	0.868113	4.07022	3.64901	2.26173
ENSDARG00000111998	znf1099	0	0	0	0	0.868113	0	1.4596	0
ENSDARG00000002174	itfg2	25.0744	22.1236	40.2359	38.4543	44.2738	39.0741	60.5735	48.6272
ENSDARG00000110917	si:ch211-223a21.6	0	0	0	0	0	0	0	3.39259
ENSDARG00000099381	si:dkey-27n6.1	0	0	1.03169	0	0	0	0	0
ENSDARG00000098628	BX914214.1	0	0	1.03169	0	0	0	0	0
ENSDARG00000100811	BX927130.2	0	0	0	0	0	0	0	0
ENSDARG00000101757	si:dkey-27n6.4	5.57209	5.26753	3.09507	2.13635	0	4.88426	0.729802	4.52346
ENSDARG00000099328	BX927130.1	0	0	0	0	0	0	0	0
ENSDARG00000110860	si:dkey-9i5.2	0	0	0	0	0	0	0	0
ENSDARG00000079985	nrip2	1154.81	967.119	1019.31	1158.97	993.99	1010.23	881.6	922.785
ENSDARG00000103218	BX927130.3	2.78604	1.05351	5.15845	0	0	1.62809	3.64901	0
ENSDARG00000099293	BX914214.2	0	0	0	0	0	2.44213	0	0
ENSDARG00000113141	znf1018	1.39302	3.16052	1.03169	2.13635	5.20868	3.25617	3.64901	1.13086
ENSDARG00000109255	si:ch211-234c11.2	0	1.05351	1.03169	0	1.73623	2.44213	3.64901	1.13086
ENSDARG00000105219	znf988	1.39302	1.05351	5.15845	0	0.868113	10.5826	6.56822	3.39259
ENSDARG00000006011	klhl42	23.6814	50.5683	56.743	44.8633	58.1636	50.4707	48.1669	31.6642
ENSDARG00000098199	BX928743.1	0	0	0	0	0	0	0	0
ENSDARG00000103306	BX927130.4	1.39302	3.16052	1.03169	2.13635	2.60434	1.62809	10.2172	2.26173
ENSDARG00000102156	si:dkey-264f17.4	0	2.10701	0	7.47722	2.60434	4.07022	8.02782	9.04692
ENSDARG00000098066	CU302323.1	0	0	0	0	0	0.814044	0	1.13086
ENSDARG00000114142	si:dkeyp-4f2.1	2.78604	3.16052	3.09507	7.47722	4.34057	6.51235	2.18941	2.26173
ENSDARG00000099711	si:dkey-29j8.1	1.39302	4.21403	1.03169	6.40905	0	0.814044	2.18941	0
ENSDARG00000112586	si:ch211-283l16.1	0	0	0	0	0	0	0	0
ENSDARG00000114396	znf1017	25.0744	14.7491	19.6021	28.8407	25.1753	42.3303	20.4344	12.4395
ENSDARG00000030153	gnptab	424.872	421.403	351.807	383.475	399.332	390.741	341.547	420.682
ENSDARG00000100463	BX908799.1	0	0	0	0	0	0	0	0
ENSDARG00000045563	washc3	94.7255	106.404	93.8838	92.9312	111.987	153.854	135.013	134.573
ENSDARG00000045561	dram1	0	0	0	0	4.34057	6.51235	9.48742	5.65432
ENSDARG00000002128	cwf19l1	94.7255	97.9761	72.2183	121.772	99.833	89.5448	81.008	92.7309
ENSDARG00000104088	si:dkey-14o6.2	0	0	3.09507	0	0	0.814044	0	0
ENSDARG00000101528	si:ch211-194h1.2	0	0	0	0	0	0	0.729802	0
ENSDARG00000103458	znf1126	0	0	0	0	0	0	0	0
ENSDARG00000098604	si:dkey-14o6.4	0	0	0	1.06817	2.60434	4.07022	0.729802	1.13086
ENSDARG00000098991	znf1095	0	4.21403	2.06338	6.40905	0.868113	10.5826	0	0
ENSDARG00000098383	si:dkey-14o6.1	1.39302	12.6421	2.06338	6.40905	6.9449	3.25617	5.83841	1.13086
ENSDARG00000103239	si:dkey-14o6.8	2.78604	0	3.09507	0	2.60434	0	0	1.13086
ENSDARG00000094175	znf1027	0	2.10701	0	3.20452	1.73623	2.44213	1.4596	2.26173
ENSDARG00000104892	znf1108	0	0	0	1.06817	0.868113	0	0.729802	0
ENSDARG00000105756	CR788316.3	86.3673	65.3174	48.4895	53.4087	64.2404	43.9584	62.7629	65.5901
ENSDARG00000091393	si:ch211-161m3.6	66.865	58.9964	85.6303	83.3176	58.1636	80.5903	67.8716	52.0198
ENSDARG00000113804	si:dkey-205i10.1	9.75115	0	3.09507	5.34087	1.73623	0.814044	5.10861	11.3086
ENSDARG00000100556	si:dkeyp-5g9.1	2.78604	1.05351	10.3169	0	2.60434	1.62809	6.56822	2.26173
ENSDARG00000100160	si:dkey-205i10.2	0	0	0	0	0.868113	1.62809	0	0
ENSDARG00000105731	CR788316.1	0	0	0	0	0	0	0	0
ENSDARG00000105749	CR788316.2	0	0	2.06338	0	0	0	0	0
ENSDARG00000105829	CR788316.4	0	0	0	1.06817	0.868113	0	0	0
ENSDARG00000075417	zgc:175107	57.1139	27.3912	35.0775	61.9541	48.6143	40.7022	39.4093	41.842
ENSDARG00000103375	si:ch211-161m3.4	25.0744	30.5517	22.6972	19.2271	34.7245	36.632	38.6795	27.1407
ENSDARG00000098324	si:cabz01054394.6	27.8604	26.3377	23.7289	23.4998	31.2521	22.7932	21.1643	28.2716
ENSDARG00000089598	si:cabz01054396.2	16.7163	40.0332	20.6338	36.3179	35.5926	38.2601	29.9219	29.4025
ENSDARG00000089092	si:cabz01054394.5	30.6465	43.1938	42.2993	50.2042	48.6143	37.446	40.1391	57.6741
ENSDARG00000104446	si:ch211-203c5.3	1.39302	0	0	0	3.47245	1.62809	0	0
ENSDARG00000089715	si:cabz01054394.7	13.9302	7.37454	7.22183	12.8181	12.1536	9.76852	12.4066	5.65432
ENSDARG00000098183	si:dkey-27n6.1	0	0	1.03169	0	0	0	0	0
ENSDARG00000100864	BX004873.1	0	0	0	0	0	0.814044	0	0
ENSDARG00000103227	si:ch211-149o24.4	0	0	0	0	0	0	0	0
ENSDARG00000101174	BX649556.1	0	0	1.03169	0	0	0.814044	0	0
ENSDARG00000104266	si:dkey-29m1.2	2.78604	2.10701	5.15845	0	5.20868	7.32639	5.83841	3.39259
ENSDARG00000099864	si:ch73-170d6.2	1.39302	1.05351	0	3.20452	1.73623	3.25617	2.91921	4.52346
ENSDARG00000098721	BX649331.1	0	0	0	0	0	0	0.729802	2.26173
ENSDARG00000098722	si:ch73-170d6.3	4.17906	2.10701	0	0	0.868113	0.814044	3.64901	0
ENSDARG00000098351	si:ch211-66c13.1	0	1.05351	1.03169	0	3.47245	1.62809	0.729802	6.78519
ENSDARG00000102460	si:ch73-170d6.4	0	0	0	0	0	0	1.4596	0
ENSDARG00000113826	si:ch211-223k15.1	6.96511	3.16052	11.3486	3.20452	0.868113	8.14044	2.18941	2.26173
ENSDARG00000116915	si:ch211-133h13.1	1.39302	1.05351	4.12676	4.2727	6.9449	3.25617	2.18941	1.13086
ENSDARG00000100302	si:dkey-237g15.2	82.1883	104.297	79.4402	124.976	88.5475	41.5162	117.498	105.17
ENSDARG00000105696	CABZ01021433.1	128.158	117.993	89.7571	87.5903	124.14	96.8712	91.955	99.5161
ENSDARG00000103865	wu:fc30c06	33.4325	35.8192	24.7606	21.3635	32.1202	27.6775	18.245	21.4864
ENSDARG00000103850	si:cabz01021426.2	89.1534	73.7454	62.9331	83.3176	68.5809	62.6814	83.9272	72.3753
ENSDARG00000105781	zgc:171727	4.17906	2.10701	0	0	0.868113	2.44213	1.4596	1.13086
ENSDARG00000101365	si:cabz01021430.2	103.084	152.758	145.468	92.9312	138.03	155.482	114.579	123.264
ENSDARG00000099262	si:dkey-16p6.1	16.7163	38.9797	23.7289	35.2498	20.8347	28.4915	24.0835	13.5704
ENSDARG00000098189	si:dkey-16p6.1	2.78604	10.5351	29.919	8.5454	6.07679	13.0247	6.56822	9.04692
ENSDARG00000091869	zgc:162958	94.7255	101.137	121.739	91.863	105.042	119.664	111.66	111.956
ENSDARG00000095030	si:ch73-120g24.4	84.9743	77.9595	62.9331	49.136	65.1085	55.355	61.3033	62.1976
ENSDARG00000105728	si:ch73-266f23.1	33.4325	42.1403	45.3944	38.4543	52.9549	34.1898	55.4649	65.5901
ENSDARG00000095135	si:ch73-266f23.1	15.3232	30.5517	25.7923	30.9771	39.0651	29.3056	29.9219	19.2247
ENSDARG00000096111	CU570689.1	0	0	0	0	0	0	0	0
ENSDARG00000105713	CU570689.2	55.7209	79.013	75.3134	63.0223	57.2955	52.9128	56.9245	70.1136
ENSDARG00000074298	znf1015	520.99	565.733	228.004	452.906	497.429	231.188	480.939	484.01
ENSDARG00000101389	zgc:174180	4.17906	5.26753	0	11.7499	2.60434	2.44213	1.4596	2.26173
ENSDARG00000104167	CR388378.3	0	1.05351	1.03169	0	0	0.814044	0	0
ENSDARG00000098541	CR388378.2	0	0	1.03169	0	0	0	0.729802	1.13086
ENSDARG00000096142	CR388378.1	8.35813	3.16052	3.09507	7.47722	4.34057	1.62809	3.64901	1.13086
ENSDARG00000098389	znf1015	65.472	40.0332	42.2993	41.6588	43.4057	30.9337	45.2477	38.4494
ENSDARG00000054957	znf1015	61.2929	48.4613	60.8697	42.727	61.636	42.3303	52.5457	53.1506
ENSDARG00000114364	znf985	12.5372	6.32104	7.22183	18.159	13.8898	7.32639	10.2172	11.3086
ENSDARG00000104009	si:dkey-264f17.3	0	0	0	0	0	2.44213	0	0
ENSDARG00000100219	si:dkey-264f17.1	107.263	79.013	92.8522	225.385	98.0968	107.454	99.9828	92.7309
ENSDARG00000077239	si:ch211-165i18.2	0	0	0	0	6.9449	0	0	1.13086
ENSDARG00000096120	si:ch73-266f23.3	62.686	49.5148	31.9824	55.5451	85.9432	35.0039	62.0331	80.2914
ENSDARG00000075470	znf989	27.8604	23.1771	15.4754	23.4998	16.4941	21.9792	23.3537	23.7482
ENSDARG00000096030	si:dkey-262g12.7	37.6116	15.8026	25.7923	25.6362	17.3623	20.3511	20.4344	12.4395
ENSDARG00000096141	zgc:173624	12.5372	17.9096	15.4754	9.61357	21.7028	21.1651	18.245	18.0938
ENSDARG00000101193	BX855614.3	68.2581	54.7823	53.6479	67.295	60.7679	54.5409	78.8186	46.3654
ENSDARG00000073708	zgc:171551	1.39302	3.16052	4.12676	13.8863	2.60434	4.07022	5.83841	2.26173
ENSDARG00000105816	BX855614.4	36.2186	38.9797	28.8873	60.886	46.8781	43.9584	43.0583	42.9729
ENSDARG00000095670	BX855614.2	5.57209	6.32104	9.28522	10.6817	0.868113	18.723	5.10861	9.04692
ENSDARG00000103751	si:dkey-262g12.14	151.839	156.972	104.201	138.863	100.701	103.384	140.122	97.2544
ENSDARG00000102154	si:dkey-262g12.10	59.8999	70.5849	58.8064	60.886	71.1853	64.3095	64.2226	80.2914
ENSDARG00000104502	si:ch211-266c8.1	11.1442	5.26753	4.12676	13.8863	8.68113	18.723	4.37881	7.91605
ENSDARG00000094612	si:dkey-262g12.3	32.0395	10.5351	19.6021	33.1134	34.7245	18.723	33.5709	23.7482
ENSDARG00000094551	BX855614.1	58.5069	70.5849	62.9331	48.0679	98.0968	80.5903	58.3841	52.0198
ENSDARG00000101484	si:dkey-264f17.2	8.35813	20.0166	9.28522	7.47722	21.7028	17.909	8.02782	9.04692
ENSDARG00000098220	si:ch211-209j12.6	0	0	0	0	0	0	0	1.13086
ENSDARG00000099415	CR759907.1	0	0	0	0	0	0	0	0
ENSDARG00000092608	si:dkey-262g12.12	118.407	107.458	48.4895	100.408	121.536	61.8673	105.821	100.647
ENSDARG00000080016	si:cabz01032454.3	12.5372	33.7122	5.15845	28.8407	33.8564	4.88426	30.6517	24.879
ENSDARG00000105727	CABZ01069022.2	0	3.16052	0	2.13635	1.73623	0	0	0
ENSDARG00000105692	CABZ01069022.1	16.7163	34.7657	23.7289	39.5225	29.5158	37.446	32.1113	19.2247
ENSDARG00000105806	CABZ01069020.1	93.3324	52.6753	50.5528	45.9315	62.5041	48.8426	47.4371	49.758
ENSDARG00000100568	si:ch211-209j12.3	5.57209	14.7491	13.412	12.8181	5.20868	0	5.10861	2.26173
ENSDARG00000099337	si:ch211-209j12.2	0	0	2.06338	5.34087	8.68113	4.07022	7.29802	1.13086
ENSDARG00000101634	si:ch211-209j12.1	1.39302	2.10701	5.15845	1.06817	4.34057	4.07022	3.64901	4.52346
ENSDARG00000113780	zgc:173615	29.2535	17.9096	11.3486	16.0226	20.8347	9.76852	13.8662	15.8321
ENSDARG00000115655	znf1078	5.57209	6.32104	1.03169	6.40905	12.1536	4.07022	6.56822	9.04692
ENSDARG00000102999	si:dkey-246j6.1	13.9302	24.2306	4.12676	2.13635	20.8347	11.3966	23.3537	12.4395
ENSDARG00000103497	si:dkey-246j6.3	1.39302	4.21403	4.12676	0	0.868113	9.76852	4.37881	1.13086
ENSDARG00000098494	si:ch211-145h19.3	0	0	0	1.06817	1.73623	3.25617	0	0
ENSDARG00000109697	znf1025	5.57209	7.37454	11.3486	8.5454	15.626	17.0949	20.4344	9.04692
ENSDARG00000112878	znf1101	0	3.16052	3.09507	9.61357	6.07679	6.51235	8.75762	10.1778
ENSDARG00000103247	znf993	12.5372	6.32104	2.06338	4.2727	7.81302	4.88426	3.64901	6.78519
ENSDARG00000109319	znf1030	19.5023	30.5517	20.6338	25.6362	26.9115	25.2354	21.8941	22.6173
ENSDARG00000101807	si:ch211-120c15.3	41.7906	22.1236	30.9507	89.7267	30.384	35.0039	29.9219	24.879
ENSDARG00000105091	zgc:174944	6.96511	1.05351	2.06338	3.20452	5.20868	8.14044	3.64901	1.13086
ENSDARG00000103283	si:dkey-238o14.7	0	0	0	1.06817	0	0	0	1.13086
ENSDARG00000099090	znf1087	4.17906	3.16052	2.06338	4.2727	2.60434	0.814044	0	0
ENSDARG00000105242	BX088547.1	0	0	0	0	0	0	0	0
ENSDARG00000104561	znf1081	6.96511	18.9631	8.25353	13.8863	15.626	10.5826	12.4066	12.4395
ENSDARG00000104341	si:ch211-76m11.8	0	1.05351	2.06338	0	0.868113	4.07022	0.729802	1.13086
ENSDARG00000100752	rab21	391.439	342.39	380.694	351.43	319.466	317.477	346.656	299.679
ENSDARG00000105760	CABZ01072523.1	29.2535	17.9096	26.824	23.4998	19.9666	33.3758	21.8941	26.0099
ENSDARG00000105744	ptprr	247.958	337.122	296.095	301.225	177.963	157.924	175.882	178.677
ENSDARG00000114716	znf1117	9.75115	11.5886	16.5071	22.4317	8.68113	13.8387	11.6768	7.91605
ENSDARG00000102884	si:ch211-145h19.5	9.75115	8.42805	14.4437	21.3635	9.54924	13.0247	14.596	10.1778
ENSDARG00000101327	znf1076	4.17906	8.42805	8.25353	14.9544	7.81302	8.95448	4.37881	6.78519
ENSDARG00000017108	kcna1b	284.176	328.694	276.493	249.953	252.621	197.813	205.074	184.331
ENSDARG00000105822	CABZ01117780.1	217.311	218.076	176.419	186.931	155.392	113.152	162.016	105.17
ENSDARG00000098835	BX664606.1	0	0	0	0	0	0	0	0
ENSDARG00000110810	si:dkey-3h2.2	4.17906	2.10701	0	2.13635	6.07679	4.88426	0	0
ENSDARG00000086179	si:dkey-3h2.4	0	1.05351	0	0	0	0	0	0
ENSDARG00000098444	si:dkey-3h2.4	8.35813	14.7491	15.4754	0	6.07679	3.25617	12.4066	10.1778
ENSDARG00000100743	si:dkey-190j3.4	6.96511	4.21403	10.3169	2.13635	13.0217	13.0247	9.48742	6.78519
ENSDARG00000099910	si:ch211-208f21.3	0	0	0	0	0	0	0	0
ENSDARG00000017454	nup50	164.377	218.076	219.75	218.976	266.511	280.031	248.862	256.706
ENSDARG00000104619	si:ch211-171l17.4	1.39302	2.10701	3.09507	1.06817	2.60434	4.07022	0	1.13086
ENSDARG00000101388	si:ch211-171l17.14	2.78604	1.05351	7.22183	4.2727	5.20868	4.88426	5.10861	1.13086
ENSDARG00000068830	zgc:172139	190.844	150.651	219.75	217.908	229.182	236.887	224.779	215.995
ENSDARG00000102616	si:dkey-3h2.3	1.39302	0	1.03169	0	0.868113	3.25617	2.18941	1.13086
ENSDARG00000101966	BX664606.2	0	0	0	0	0	0	0	0
ENSDARG00000102360	si:ch211-11p18.6	0	0	0	0	0	3.25617	0	0
ENSDARG00000100624	CABZ01066312.1	405.369	399.279	345.616	341.816	192.721	247.469	268.567	227.304
ENSDARG00000102191	CPNE8	151.839	127.474	164.039	155.954	181.436	196.999	198.506	231.827
ENSDARG00000103844	si:ch211-266c8.1	19.5023	6.32104	7.22183	12.8181	0	8.14044	13.1364	22.6173
ENSDARG00000099529	BX957252.2	0	0	0	0	0	0	0	0
ENSDARG00000098369	si:dkey-165o8.1	0	3.16052	3.09507	0	0.868113	0	0	0
ENSDARG00000102468	si:dkey-71l4.5	0	0	0	3.20452	0.868113	0	0.729802	0
ENSDARG00000090392	si:dkey-71l4.2	13.9302	11.5886	17.5387	19.2271	12.1536	2.44213	11.6768	7.91605
ENSDARG00000102575	si:ch211-106j21.2	2.78604	0	0	0	0	4.07022	1.4596	2.26173
ENSDARG00000104916	si:dkey-71l4.4	2.78604	2.10701	0	1.06817	2.60434	0	5.10861	4.52346
ENSDARG00000099112	si:dkey-71l4.3	5.57209	1.05351	9.28522	2.13635	3.47245	10.5826	3.64901	7.91605
ENSDARG00000100348	si:dkey-71l4.1	0	3.16052	3.09507	3.20452	2.60434	4.07022	0.729802	3.39259
ENSDARG00000104966	si:dkey-238k10.3	19.5023	21.0701	10.3169	5.34087	22.5709	23.6073	21.1643	16.963
ENSDARG00000103197	si:ch211-227e10.1	1.39302	2.10701	1.03169	0	1.73623	2.44213	1.4596	0
ENSDARG00000098218	si:dkey-261j11.1	0	0	0	0	1.73623	0	0	0
ENSDARG00000102432	si:dkey-261j11.3	0	1.05351	3.09507	3.20452	1.73623	1.62809	0	0
ENSDARG00000103314	si:dkey-84h14.1	0	0	0	0	0	0	1.4596	0
ENSDARG00000101653	zgc:110171	1.39302	1.05351	4.12676	0	0	0	2.91921	2.26173
ENSDARG00000100405	BX957252.3	0	0	1.03169	0	0.868113	0	0.729802	1.13086
ENSDARG00000098741	CT737182.1	0	3.16052	7.22183	1.06817	1.73623	0.814044	0.729802	0
ENSDARG00000101571	si:ch211-106j21.4	1.39302	10.5351	0	8.5454	5.20868	3.25617	1.4596	1.13086
ENSDARG00000104956	si:dkey-165o8.2	0	2.10701	0	0	2.60434	0	0.729802	0
ENSDARG00000098653	BX957252.1	0	0	1.03169	0	0	0	0	0
ENSDARG00000104008	si:ch211-232d10.3	1.39302	0	1.03169	0	1.73623	3.25617	0	1.13086
ENSDARG00000104166	si:ch211-232d10.1	0	2.10701	2.06338	1.06817	2.60434	0.814044	0.729802	1.13086
ENSDARG00000101551	si:dkey-261j11.2	1.39302	0	9.28522	0	1.73623	4.88426	0.729802	4.52346
ENSDARG00000112632	si:ch211-106j21.6	11.1442	7.37454	7.22183	1.06817	13.0217	0	4.37881	3.39259
ENSDARG00000112990	BX897729.1	0	0	1.03169	0	0	2.44213	0	0
ENSDARG00000110543	BX119963.3	0	0	0	3.20452	1.73623	0.814044	1.4596	0
ENSDARG00000116378	ms4a17a.17	33.4325	75.8525	91.8205	42.727	42.5375	47.2145	31.3815	35.0568
ENSDARG00000088367	si:cabz01069013.3	16.7163	17.9096	19.6021	35.2498	32.9883	50.4707	29.1921	28.2716
ENSDARG00000117168	BX649431.4	0	0	0	0	0	0	0	0
ENSDARG00000105058	CT027609.1	0	0	1.03169	0	0	0	0	2.26173
ENSDARG00000100143	lrp6	252.137	267.591	273.398	239.271	298.631	320.733	324.032	257.837
ENSDARG00000100001	znf1096	5.57209	8.42805	7.22183	0	4.34057	12.2107	2.91921	5.65432
ENSDARG00000101908	rab3ip	745.267	690.047	690.201	775.495	601.602	574.715	626.9	608.405
ENSDARG00000110802	znf1149	0	1.05351	0	0	0	0	0	1.13086
ENSDARG00000111326	BX323820.1	1135.31	1416.97	1485.63	1908.83	1728.41	2018.83	1788.74	2060.44
ENSDARG00000112487	CR450780.1	5.57209	0	1.03169	3.20452	1.73623	6.51235	1.4596	1.13086
ENSDARG00000043798	ms4a17a.1	0	0	0	0	0	0	0	0
ENSDARG00000101912	si:dkey-65l23.2	0	0	0	0	0	0	0	0
ENSDARG00000101967	sult4a1	688.153	717.438	749.007	688.973	587.713	455.05	569.245	498.711
ENSDARG00000115988	AL935186.11	4.17906	2.10701	3.09507	0	0	4.07022	0.729802	7.91605
ENSDARG00000092436	BX537137.1	1.39302	0	0	0	0	0	0.729802	0
ENSDARG00000101014	slco1f4	0	0	0	0	0	0	0	0
ENSDARG00000114030	CR759843.2	0	0	0	0	5.20868	6.51235	7.29802	2.26173
ENSDARG00000114743	si:dkey-11d20.1	1.39302	0	4.12676	3.20452	0	3.25617	2.18941	0
ENSDARG00000101049	CABZ01075274.1	13.9302	11.5886	27.8556	4.2727	23.4391	30.1196	23.3537	16.963
ENSDARG00000098811	LO018021.1	19.5023	15.8026	24.7606	14.9544	15.626	26.0494	27.7325	23.7482
ENSDARG00000102791	zgc:174704	0	1.05351	2.06338	3.20452	6.07679	0.814044	3.64901	1.13086
ENSDARG00000103102	FAM180A	0	0	5.15845	1.06817	2.60434	4.07022	1.4596	2.26173
ENSDARG00000102561	AL645691.1	0	0	0	0	0	0	0	0
ENSDARG00000105051	LO018370.1	0	0	0	0	0	0	0	0
ENSDARG00000117206	CR925768.18	0	0	0	0	0	0	0	0
ENSDARG00000109260	BX000703.1	0	0	0	0	0	0	0	0
ENSDARG00000109896	CABZ01004903.1	0	0	0	0	0	0	0	0
ENSDARG00000108269	BX890562.4	0	0	0	0	0	0	0	0
ENSDARG00000110249	CR388172.5	0	0	0	0	0	0	0	0
ENSDARG00000111835	BX649479.1	0	1.05351	0	0	0	0	0	0
ENSDARG00000111955	CR381657.3	0	0	0	0	0	0	0	0
ENSDARG00000114517	CR450785.19	0	0	0	0	0	0	0	0
ENSDARG00000081218	AL935186.2	0	0	1.03169	0	0	0	0	0
ENSDARG00000113283	BX649394.7	0	0	0	0	0	0	0	0
ENSDARG00000109244	AL929029.2	0	0	0	0	0	0	0	0
ENSDARG00000076624	ptprb	79.4022	76.906	53.6479	51.2724	70.3172	57.7971	55.4649	83.684
ENSDARG00000109530	BX323006.2	0	0	0	0	0	0	0	0
ENSDARG00000114277	AL953856.8	0	0	0	0	0	0	0	0
ENSDARG00000113973	CR356227.9	0	0	0	0	0	0	0	0
ENSDARG00000114101	CR388206.13	0	0	0	0	0	0	0	0
ENSDARG00000108019	AL935196.1	12.5372	1.05351	2.06338	3.20452	6.9449	2.44213	2.91921	2.26173
ENSDARG00000116234	CR759843.4	6.96511	1.05351	2.06338	0	2.60434	5.69831	16.0556	7.91605
ENSDARG00000109894	CR388390.2	0	0	0	0	0	0	0	0
ENSDARG00000116121	CR388172.11	0	0	0	0	0	0	0	0
ENSDARG00000112158	BX928743.3	0	0	0	0	0	0	0	0
ENSDARG00000110135	CT583728.10	0	0	0	0	0	0	0	0
ENSDARG00000116282	CR388390.20	0	0	0	0	0	0	0	0
ENSDARG00000113873	AL929029.15	0	0	0	0	0	0	0	0
ENSDARG00000110785	BX571711.6	0	0	0	0	0	0	0	0
ENSDARG00000082287	dre-let-7a-3	23.6814	32.6587	35.0775	25.6362	24.3072	22.7932	20.4344	14.7012
ENSDARG00000113006	dre-mir-738	0	0	0	1.06817	0	0	0	0
ENSDARG00000114545	BX649399.11	0	0	0	0	0	0	0	0
ENSDARG00000112350	BX928743.4	0	0	0	0	0	0	0	0
ENSDARG00000111563	CR759907.2	1.39302	0	0	0	0	0.814044	0	0
ENSDARG00000115134	BX321887.13	0	0	0	0	0	0	0	0
ENSDARG00000117183	BX465195.8	0	0	0	0	0	0	0	0
ENSDARG00000115210	BX649394.13	0	0	0	0	0	0	0	0
ENSDARG00000116675	CR847906.2	0	0	0	0	0	0	0	0
ENSDARG00000114183	dre-mir-430c-1	0	0	0	0	0	0	0	0
ENSDARG00000110847	CR450785.6	0	0	0	0	0	0	0	0
ENSDARG00000090401	CABZ01020840.1	2.78604	0	1.03169	2.13635	14.7579	13.0247	14.596	18.0938
ENSDARG00000115366	BX927193.12	0	0	0	0	0	0	0	0
ENSDARG00000101647	BX640547.5	0	0	0	0	0	0	0	0
ENSDARG00000111857	CR925768.7	0	0	0	0	0	0	0	0
ENSDARG00000114596	BX914214.12	0	0	0	0	0	0	0	0
ENSDARG00000113211	FO681358.2	0	0	1.03169	1.06817	0	0	0	0
ENSDARG00000114441	CT990567.4	0	0	0	0	0	0	0	0
ENSDARG00000116873	BX088712.13	0	0	0	0	0	0	0	0
ENSDARG00000111577	BX942815.6	0	0	0	0	0	0	0	0
ENSDARG00000112757	BX640584.9	0	0	0	0	0	0	0	0
ENSDARG00000116063	BX649399.17	0	0	0	0	0	0	0	0
ENSDARG00000116559	BX649399.19	0	0	0	0	0	0	0	0
ENSDARG00000090998	si:cabz01071911.3	45.9697	68.4779	52.6162	53.4087	78.1302	45.5864	48.1669	54.2815
ENSDARG00000116396	CR450785.21	0	0	0	0	0	0	0	0
ENSDARG00000112939	BX649394.6	0	0	0	0	0	0	0	0
ENSDARG00000116023	CR318589.2	1.39302	0	0	0	0	0	0	1.13086
ENSDARG00000113979	AL929029.16	0	0	0	0	0	0	0	0
ENSDARG00000080512	CR388165.2	0	0	0	0	0	0	0	0
ENSDARG00000110373	BX571711.5	0	0	0	0	0	0	0	0
ENSDARG00000105067	znf1043	1.39302	3.16052	0	1.06817	4.34057	0	0.729802	0
ENSDARG00000104301	zgc:193726	0	0	2.06338	0	0	0	1.4596	0
ENSDARG00000111566	BX908777.2	0	0	0	0	0	0	0	0
ENSDARG00000111749	dre-mir-430a-4	0	0	0	0	0	0	0	0
ENSDARG00000112126	znf995	0	0	0	0	0	0	0	0
ENSDARG00000115443	BX928743.7	0	0	0	0	0	0	0	0
ENSDARG00000105739	LO018260.2	2.78604	0	0	0	2.60434	4.07022	0.729802	4.52346
ENSDARG00000100660	si:ch73-252i11.1	20.8953	34.7657	20.6338	39.5225	74.6577	91.9869	78.8186	70.1136
ENSDARG00000104163	si:cabz01071912.2	32.0395	37.9262	36.1092	32.0452	37.3289	33.3758	28.4623	35.0568
ENSDARG00000111726	BX571711.8	0	0	0	0	0	0	0	0
ENSDARG00000083126	ENSDARG00000083126	15.3232	18.9631	19.6021	42.727	19.0985	18.723	16.7854	15.8321
ENSDARG00000101714	BX908777.1	0	0	0	0	0	0	0	0
ENSDARG00000105746	LO018124.1	11.1442	20.0166	15.4754	9.61357	6.9449	7.32639	2.91921	3.39259
ENSDARG00000114904	BX927193.9	0	0	0	0	0	0	0	0
ENSDARG00000111330	CR388206.8	0	0	0	0	0	0	0	0
ENSDARG00000114693	BX465195.7	0	0	0	0	0	0	0	0
ENSDARG00000113647	AL929029.13	0	0	0	0	0	0	0	0
ENSDARG00000115323	BX548067.3	0	0	0	0	0	0	0	0
ENSDARG00000115589	BX088712.8	0	0	0	0	0	0	0	0
ENSDARG00000112506	dre-mir-430a-2	0	0	0	0	0	0	0	0
ENSDARG00000098196	znf1077	13.9302	14.7491	13.412	7.47722	8.68113	13.0247	8.75762	9.04692
ENSDARG00000110957	dre-mir-430b-10	0	0	0	0	0	0	0	0
ENSDARG00000116749	dre-mir-430c-1	0	0	0	0	0	0	0	0
ENSDARG00000084828	BX890562.1	8.35813	10.5351	15.4754	10.6817	18.2304	17.909	22.6239	21.4864
ENSDARG00000112468	BX640584.7	0	0	0	0	0	0	0	0
ENSDARG00000106389	BX897748.1	0	0	0	0	0	0	0	0
ENSDARG00000113830	BX571711.10	0	0	0	0	0	0	0	0
ENSDARG00000112296	dre-mir-430b-10	0	0	0	0	0	0	0	0
ENSDARG00000110138	CR450785.3	0	0	0	0	0	0	0	0
ENSDARG00000110007	dre-mir-430c-1	0	0	0	0	0	0	0	0
ENSDARG00000115654	dre-mir-430a-16	0	0	0	0	0	0	0	0
ENSDARG00000111124	CU694442.2	0	0	0	0	0	0	0	0
ENSDARG00000116481	dre-mir-430c-1	0	0	0	0	0	0	0	0
ENSDARG00000105976	IAPP	18.1093	21.0701	37.1409	18.159	17.3623	13.0247	16.0556	14.7012
ENSDARG00000113020	CR925768.8	0	0	0	0	0	0	0	0
ENSDARG00000109802	BX324003.2	5.57209	2.10701	4.12676	3.20452	5.20868	0.814044	5.10861	4.52346
ENSDARG00000039724	OSBPL8	436.016	617.355	510.687	554.383	426.244	411.906	465.614	370.924
ENSDARG00000112858	BX571719.2	52.9348	48.4613	55.7113	71.5677	36.4608	40.7022	37.9497	44.1037
ENSDARG00000104226	BX571813.1	0	0	0	0	0	0	0	0
ENSDARG00000113119	BX640547.6	0	0	0	0	0	0	1.4596	3.39259
ENSDARG00000109967	dre-mir-430b-10	0	0	0	0	0	0	0	0
ENSDARG00000114332	CT573234.1	0	0	0	0	3.47245	0	2.91921	0
ENSDARG00000104674	cct2	373.33	441.419	434.342	512.724	862.904	919.055	601.357	781.427
ENSDARG00000116653	CR388206.16	0	0	0	0	0	0	0	0
ENSDARG00000111191	BX649399.5	0	0	0	0	0	0	0	0
ENSDARG00000113618	dre-mir-430a-16	0	0	0	0	0	0	0	0
ENSDARG00000110605	dre-mir-430b-1	0	0	0	0	0	0	0	0
ENSDARG00000111346	BX901882.1	4.17906	5.26753	15.4754	18.159	7.81302	6.51235	7.29802	6.78519
ENSDARG00000116572	BX914214.17	0	0	0	0	0	0	0	0
ENSDARG00000093865	CR356223.1	0	0	0	0	0	0	0	0
ENSDARG00000112166	AL929029.11	0	0	0	0	0	0	0	0
ENSDARG00000101971	BX321887.1	0	0	0	0	0	0	0	0
ENSDARG00000111220	BX321887.6	0	0	0	0	0	0	0	0
ENSDARG00000114956	dre-mir-430b-10	0	0	0	0	0	0	0	0
ENSDARG00000070414	si:dkey-61f9.1	0	0	0	0	0	0	0	0
ENSDARG00000059409	abcd2	114.228	146.437	103.169	121.772	138.898	153.04	163.476	130.049
ENSDARG00000063686	atp23	48.7558	53.7288	28.8873	36.3179	38.197	52.0988	43.0583	66.721
ENSDARG00000099048	znf1070	5.57209	5.26753	8.25353	5.34087	10.4174	11.3966	8.75762	3.39259
ENSDARG00000043802	ms4a17a.8	0	1.05351	0	5.34087	0.868113	0	0	1.13086
ENSDARG00000116298	CR628395.1	0	0	0	0	0.868113	0	0	0
ENSDARG00000116574	si:dkey-28k24.2	0	0	0	0	0	0	0	1.13086
ENSDARG00000113526	BX548011.3	2.78604	0	1.03169	1.06817	2.60434	1.62809	0.729802	0
ENSDARG00000114289	znf980	0	0	0	1.06817	0	0	0	0
ENSDARG00000112928	CR450780.2	8.35813	17.9096	11.3486	9.61357	10.4174	4.88426	10.2172	15.8321
ENSDARG00000025601	trim35-14	1.39302	0	0	0	0	0.814044	0	0
ENSDARG00000109871	BX323006.3	0	0	0	0	0	0	0	0
ENSDARG00000114317	BX927253.3	0	1.05351	3.09507	0	2.60434	3.25617	5.10861	9.04692
ENSDARG00000104041	CR388132.2	57.1139	21.0701	26.824	56.6133	26.9115	35.0039	24.0835	24.879
ENSDARG00000053695	zgc:162948	43.1837	63.2104	38.1726	34.1816	19.9666	32.5617	32.8411	49.758
ENSDARG00000114042	BX321870.3	0	0	0	0	0	0	0	0
ENSDARG00000098716	parp11	2.78604	0	1.03169	0	0.868113	2.44213	2.91921	0
ENSDARG00000113971	LO018181.1	45.9697	53.7288	57.7747	48.0679	53.823	37.446	46.7073	53.1506
ENSDARG00000102283	slco1f1	0	0	0	1.06817	0	0	0	2.26173
ENSDARG00000101680	arl1	249.351	178.043	198.085	222.18	212.688	213.279	234.266	189.985
ENSDARG00000112940	CT573263.1	0	0	0	0	0	0	0	0
ENSDARG00000100898	CR548631.1	11.1442	6.32104	6.19014	3.20452	9.54924	3.25617	5.10861	0
ENSDARG00000106138	BX855618.1	0	0	0	2.13635	1.73623	0.814044	0	0
ENSDARG00000099821	tymp	1.39302	15.8026	7.22183	5.34087	16.4941	4.88426	3.64901	0
ENSDARG00000111421	BX649399.6	0	0	0	0	0	0	0	0
ENSDARG00000082618	BX248410.1	0	0	0	0	0	0	0	0
ENSDARG00000114375	BX649399.9	0	0	0	0	0	0	0	0
ENSDARG00000112345	CABZ01004903.2	0	0	0	0	0	0	0	0
ENSDARG00000115251	dre-mir-430a-2	0	0	0	0	0	0	0	0
ENSDARG00000112430	BX649394.3	0	0	0	0	0	0	0	0
ENSDARG00000112696	BX927193.5	0	0	0	0	0	0	0	0
ENSDARG00000109941	dre-mir-430b-10	0	0	0	0	0	0	0	0
ENSDARG00000105038	CABZ01038376.1	1.39302	0	1.03169	1.06817	2.60434	0	0.729802	4.52346
ENSDARG00000116816	CR925768.15	0	0	0	0	0	0	0	0
ENSDARG00000103784	BX088712.2	0	0	0	0	0	0	0	0
ENSDARG00000114078	BX323006.4	0	0	0	0	0	0	0	0
ENSDARG00000111255	BX928743.2	0	0	0	0	0	0	0	0
ENSDARG00000110389	CR388172.6	0	0	0	0	0	0	0	0
ENSDARG00000117071	BX649423.3	0	0	0	0	0	0	0	0
ENSDARG00000110162	BX640584.4	0	0	0	0	0	0	0	0
ENSDARG00000005126	large1	300.893	375.048	363.155	405.906	361.135	338.642	383.876	338.129
ENSDARG00000106953	BX537308.2	0	0	0	0	0	0	0	0
ENSDARG00000113908	BX928743.6	0	0	0	0	0	0	0	0
ENSDARG00000116475	dre-mir-430a-2	0	0	0	0	0	0	0	0
ENSDARG00000111198	BX640461.1	0	1.05351	0	1.06817	1.73623	0.814044	1.4596	0
ENSDARG00000113362	dre-mir-430c-1	0	0	0	0	0	0	0	0
ENSDARG00000110454	BX005380.2	43.1837	43.1938	33.0141	33.1134	27.7796	21.1651	14.596	39.5803
ENSDARG00000111875	CR450785.11	0	0	0	0	0	0	0	0
ENSDARG00000110122	CR388172.4	0	0	0	0	0	0	0	0
ENSDARG00000087544	BX510934.1	13.9302	11.5886	21.6655	4.2727	6.07679	8.14044	13.1364	6.78519
ENSDARG00000116616	CABZ01002523.4	0	0	0	0	0	0	0	0
ENSDARG00000098775	CR388206.2	0	0	0	0	0	0	0	0
ENSDARG00000114362	BX571711.11	0	0	0	0	0	0	0	0
ENSDARG00000112901	BX927193.7	0	0	0	0	0	0	0	0
ENSDARG00000110080	CR356227.3	0	0	0	0	0	0	0	0
ENSDARG00000116910	BX321887.15	0	0	0	0	0	0	0	0
ENSDARG00000114969	BX469910.3	0	0	0	0	0	0	0	0
ENSDARG00000082790	AL953856.1	0	0	0	0	0	0	0	0
ENSDARG00000116138	BX571711.16	0	0	0	0	0	0	0	0
ENSDARG00000113652	BX000981.11	0	0	0	0	0	0	0	0
ENSDARG00000112802	dre-mir-430b-18	0	0	0	0	0	0	0	0
ENSDARG00000084778	CR388190.1	2.78604	4.21403	3.09507	1.06817	3.47245	1.62809	1.4596	3.39259
ENSDARG00000114761	CR381657.6	0	0	0	0	0	0	0	0
ENSDARG00000109781	CR388172.2	0	0	0	0	0	0	0	0
ENSDARG00000114506	BX914214.11	0	0	0	0	0	0	0	0
ENSDARG00000114963	BX901962.4	8.35813	9.48156	16.5071	13.8863	8.68113	12.2107	11.6768	21.4864
ENSDARG00000115466	dre-mir-430c-1	0	0	0	0	0	0	0	0
ENSDARG00000112061	CT737127.1	6.96511	9.48156	3.09507	1.06817	5.20868	4.88426	3.64901	9.04692
ENSDARG00000113672	BX465195.6	0	0	0	0	0	0	0	0
ENSDARG00000114391	BX005245.2	0	0	0	0	0	0	0	0
ENSDARG00000110470	ptpro	165.77	150.651	132.056	131.385	117.195	97.6852	142.311	130.049
ENSDARG00000083413	CU137645.1	0	2.10701	0	0	0	0.814044	0	0
ENSDARG00000115693	BX548011.5	0	0	0	0	0.868113	0	0	0
ENSDARG00000115393	BX640584.14	0	0	0	0	0	0	0	0
ENSDARG00000112457	BX321887.9	0	0	0	0	0	0	0	0
ENSDARG00000116681	BX571711.19	0	0	0	0	0	0	0	0
ENSDARG00000100931	BX640547.3	0	0	0	0	0	0	0	0
ENSDARG00000114421	BX649399.10	0	0	0	0	0	1.62809	0	0
ENSDARG00000111520	BX321887.7	0	0	0	0	0	0	0	0
ENSDARG00000110538	AL929029.7	0	0	0	0	0	0	0	0
ENSDARG00000111592	AL929029.10	0	0	0	0	0	0	0	0
ENSDARG00000114485	dre-mir-430c-1	0	0	0	0	0	0	0	0
ENSDARG00000111975	dre-mir-430a-2	0	0	0	0	0	0	0	0
ENSDARG00000112684	BX649308.1	0	0	0	0	0	0	0	0
ENSDARG00000114924	CT583728.21	0	0	0	0	0	0	0	0
ENSDARG00000110404	AL954848.1	0	1.05351	1.03169	0	0	0	0.729802	0
ENSDARG00000077266	zgc:174698	1.39302	0	1.03169	0	0.868113	0.814044	1.4596	2.26173
ENSDARG00000113298	BX908777.4	0	0	0	0	0	0	0	0
ENSDARG00000113340	BX640584.11	0	0	0	0	0	0	0	0
ENSDARG00000111674	BX649394.2	0	0	0	0	0	0	0	0
ENSDARG00000081807	dre-let-7b	19.5023	15.8026	31.9824	23.4998	17.3623	13.8387	18.9748	18.0938
ENSDARG00000102586	zgc:152938	104.477	105.351	70.155	104.681	120.668	58.6111	101.442	99.5161
ENSDARG00000107526	smkr1	0	0	0	0	0	3.25617	0.729802	0
ENSDARG00000113612	CABZ01002521.1	0	0	0	0	0	0	0	0
ENSDARG00000114678	BX248410.4	0	0	0	0	0	0	0.729802	0
ENSDARG00000092938	znf1047	4.17906	0	1.03169	3.20452	1.73623	2.44213	1.4596	0
ENSDARG00000104616	CR790382.3	0	0	0	4.2727	0	0.814044	0	0
ENSDARG00000113483	CR450785.14	0	0	0	0	0	0	0	0
ENSDARG00000109951	CABZ01045760.1	0	0	0	0	0	0	0	0
ENSDARG00000109515	BX942815.2	0	0	0	0	0	0	0	0
ENSDARG00000115686	CR388390.18	0	0	0	0	0	0	0	0
ENSDARG00000111541	dre-mir-430a-2	0	0	0	0	0	0	0	0
ENSDARG00000101813	nap1l1	1103.27	1249.46	1127.64	1231.61	1302.17	1227.58	1206.36	1231.51
ENSDARG00000113105	BX649468.1	0	0	0	0	0	0	0	0
ENSDARG00000099590	BX914205.2	0	0	0	0	0	0	0	0
ENSDARG00000102123	phtf2	59.8999	83.227	71.1867	98.2721	77.2621	74.892	72.2504	64.4593
ENSDARG00000108420	BX000477.3	0	0	0	0	0	0	0	0
ENSDARG00000112473	BX572103.1	0	0	2.06338	0	5.20868	4.88426	0.729802	6.78519
ENSDARG00000104049	crebl2	447.16	447.74	405.454	412.315	377.629	388.299	364.901	334.736
ENSDARG00000109254	CR388206.4	0	0	0	0	0	0	0	0
ENSDARG00000114915	BX927193.10	0	0	0	0	0	0	0	0
ENSDARG00000101156	slco1f2	0	0	0	0	0	0	0	0
ENSDARG00000069244	si:ch211-244b2.3	1.39302	0	0	0	0	0	1.4596	0
ENSDARG00000110974	AL929029.9	0	0	0	0	0	0	0	0
ENSDARG00000117006	BX324142.2	0	0	1.03169	1.06817	0	0	0	0
ENSDARG00000109339	CR388042.2	0	0	1.03169	0	0	0	0	0
ENSDARG00000102474	dusp16	246.565	201.22	209.433	223.249	178.831	203.511	177.342	193.378
ENSDARG00000114521	CR388165.10	0	0	0	1.06817	5.20868	1.62809	1.4596	4.52346
ENSDARG00000115524	znf1118	6.96511	6.32104	2.06338	6.40905	2.60434	1.62809	0.729802	7.91605
ENSDARG00000103350	trim24	488.951	474.078	496.243	430.474	501.769	440.398	454.666	496.45
ENSDARG00000080902	BX571711.1	0	0	0	0	0	0	0	0
ENSDARG00000113016	CU207245.1	2.78604	2.10701	0	10.6817	1.73623	5.69831	11.6768	3.39259
ENSDARG00000111460	BX548011.2	79.4022	52.6753	23.7289	29.9089	63.3723	79.7763	56.1947	109.694
ENSDARG00000109385	BX927135.3	0	0	0	0	0	0	0	0
ENSDARG00000103495	zgc:173714	1.39302	2.10701	1.03169	2.13635	2.60434	3.25617	1.4596	6.78519
ENSDARG00000111217	CR450785.7	0	0	0	0	0	0	0	0
ENSDARG00000115532	dre-mir-430c-1	0	0	0	0	0	0	0	0
ENSDARG00000117047	BX088712.14	0	0	0	0	0	0	0	0
ENSDARG00000116964	CR388172.15	0	0	0	0	0	0	0	0
ENSDARG00000032627	SCYL2	527.955	532.021	562.271	547.974	468.781	564.946	505.753	563.171
ENSDARG00000115011	CR388390.17	0	0	0	0	0	0	0	0
ENSDARG00000115833	BX942815.12	0	0	0	0	0	0	0	0
ENSDARG00000115434	CR356227.11	0	0	0	0	0	0	0	0
ENSDARG00000099824	nots	6.96511	22.1236	17.5387	10.6817	11.2855	8.14044	9.48742	7.91605
ENSDARG00000112603	BX255935.2	0	0	0	0	0	0	0	0
ENSDARG00000115588	si:dkeyp-82b4.3	0	0	0	0	1.73623	0.814044	0	3.39259
ENSDARG00000111322	CR450785.8	0	0	0	0	0	0	0	0
ENSDARG00000116916	CR450785.23	0	0	0	0	0	0	0	0
ENSDARG00000099787	echdc3	4.17906	2.10701	3.09507	1.06817	2.60434	0	2.91921	1.13086
ENSDARG00000114711	BX324142.1	11.1442	0	15.4754	0	9.54924	8.14044	2.91921	4.52346
ENSDARG00000114860	CABZ01002524.1	0	0	0	0	0	0	0	0
ENSDARG00000111887	CR356223.3	0	0	0	0	0	0	0	0
ENSDARG00000112989	CR388390.8	0	0	0	0	0	0	0	0
ENSDARG00000111137	CR388206.6	0	0	0	0	0	0	0	0
ENSDARG00000110052	AL929029.6	0	0	0	0	0	0	0	0
ENSDARG00000113699	BX571719.4	1.39302	3.16052	3.09507	3.20452	2.60434	4.07022	6.56822	3.39259
ENSDARG00000111403	dre-mir-430a-4	0	0	0	0	0	0	0	0
ENSDARG00000111278	CR388206.7	0	0	0	0	0	0	0	0
ENSDARG00000113358	CR388172.9	0	0	0	0	0	0	0	0
ENSDARG00000113608	CR388390.12	0	0	0	0	0	0	0	0
ENSDARG00000112406	CT583728.16	0	0	0	0	0	0	0	0
ENSDARG00000108552	AL929141.1	0	0	0	0	0	0	0	0
ENSDARG00000114371	BX640584.12	0	0	0	0	0	0	0	0
ENSDARG00000110640	BX321887.3	0	0	0	0	0	0	0	0
ENSDARG00000110053	dre-mir-430a-4	0	0	0	0	0	0	0	0
ENSDARG00000110196	BX640584.5	0	0	0	0	0	0	0	0
ENSDARG00000063578	DGKI	278.604	238.092	272.366	240.339	228.314	232.002	309.436	245.398
ENSDARG00000113294	znf1146	0	0	0	0	0.868113	0	0.729802	4.52346
ENSDARG00000063672	zmp:0000000711	195.023	199.113	160.944	183.726	148.447	140.83	137.203	130.049
ENSDARG00000114561	BX571711.13	0	0	0	0	0	0	0	0
ENSDARG00000114772	BX640584.13	0	0	0	0	0	0	0	0
ENSDARG00000113301	LO018260.3	12.5372	6.32104	2.06338	7.47722	9.54924	6.51235	13.1364	11.3086
ENSDARG00000116657	BX927164.2	0	0	0	0	0	0	0	0
ENSDARG00000116359	BX649399.18	0	0	0	0	0	0	0	0
ENSDARG00000086720	znf1023	4.17906	1.05351	10.3169	1.06817	0	2.44213	2.18941	3.39259
ENSDARG00000116114	CU457794.2	0	0	0	0	0	0	0.729802	0
ENSDARG00000114713	BX571813.4	0	0	0	0	0	0	0	0
ENSDARG00000111851	BX255935.1	0	0	0	0	0	0	0	0
ENSDARG00000088002	wu:fc23c09	25.0744	34.7657	51.5845	40.5906	13.0217	26.8634	43.0583	30.5333
ENSDARG00000112536	CR381657.4	0	0	0	0	0	0	0	0
ENSDARG00000116579	BX321887.14	0	0	0	0	0	0	0	0
ENSDARG00000092197	LO018289.1	0	0	0	0	0	0	0	0
ENSDARG00000114645	BX942815.11	4.17906	1.05351	6.19014	0	8.68113	4.07022	1.4596	4.52346
ENSDARG00000110822	BX321887.5	0	0	0	0	0	0	0	0
ENSDARG00000114311	dre-mir-430b-9	0	0	0	0	0	0	0	0
ENSDARG00000117139	BX914214.18	0	0	0	0	0	0	0	0
ENSDARG00000115510	CR954226.4	0	0	0	0	0	0	0	0
ENSDARG00000115258	BX649399.14	0	0	0	0	0	0	0	0
ENSDARG00000106572	FO704886.1	0	0	0	0	0	0	0	0
ENSDARG00000110813	BX321887.4	0	0	0	0	0	0	0	0
ENSDARG00000114836	dre-mir-430c-1	0	0	0	0	0	0	0	0
ENSDARG00000086752	LO018205.1	0	1.05351	0	0	0.868113	1.62809	0.729802	0
ENSDARG00000111026	BX927193.2	5.57209	3.16052	4.12676	6.40905	9.54924	7.32639	5.83841	5.65432
ENSDARG00000091499	zmp:0000001020	18.1093	4.21403	5.15845	4.2727	24.3072	24.4213	19.7046	23.7482
ENSDARG00000114192	BX548011.4	0	0	1.03169	1.06817	0	4.07022	1.4596	0
ENSDARG00000112719	si:dkey-4j21.2	0	0	0	0	0	0	0	0
ENSDARG00000106267	CR388042.1	0	0	0	0	0	0	0.729802	0
ENSDARG00000116221	LO018205.2	1.39302	0	0	0	5.20868	0	3.64901	0
ENSDARG00000082646	CR388165.4	0	0	0	0	0	0	0	0
ENSDARG00000115917	BX914214.16	0	0	0	0	0	0	0	0
ENSDARG00000116010	BX640584.16	0	0	0	0	0	0	0	0
ENSDARG00000109126	CR388145.1	0	0	0	0	0	0	0	0
ENSDARG00000111750	CR450785.9	0	0	0	0	0	0	0	0
ENSDARG00000111180	BX465195.2	0	0	0	0	0	0	0	0
ENSDARG00000112565	BX465195.4	0	0	0	0	0	0	0	0
ENSDARG00000098243	CR762475.1	0	0	0	0	0	0	0	0
ENSDARG00000117022	CR925768.16	0	0	0	0	0	0	0	0
ENSDARG00000090277	BX248410.3	0	0	0	1.06817	0	0	0	0
ENSDARG00000115512	CR925768.12	0	0	0	0	0	0	0	0
ENSDARG00000116979	CR388206.18	0	0	0	0	0	0	0	0
ENSDARG00000109432	CR954226.3	0	0	0	0	0	0	0.729802	0
ENSDARG00000111036	BX649399.4	0	0	0	0	0	0	0	0
ENSDARG00000112657	BX465862.5	0	1.05351	1.03169	2.13635	0	0.814044	0.729802	2.26173
ENSDARG00000112072	CR788316.5	0	2.10701	1.03169	3.20452	0	0.814044	2.18941	0
ENSDARG00000110846	CR450785.5	0	0	0	0	0	0	0	0
ENSDARG00000117056	CR388206.19	0	0	0	0	0	0	0	0
ENSDARG00000113861	BX649394.10	0	0	0	0	0	0	0	0
ENSDARG00000070299	BX942819.1	0	0	0	0	0	1.62809	0	4.52346
ENSDARG00000109709	dre-mir-430b-10	0	0	0	0	0	0	0	0
ENSDARG00000113073	dre-mir-430b-6	0	0	0	0	0	0	0	0
ENSDARG00000081977	dre-mir-729	34.8255	36.8727	24.7606	33.1134	9.54924	4.07022	17.5152	3.39259
ENSDARG00000112634	AL645691.3	0	0	0	0	0	0	0	0
ENSDARG00000098551	CABZ01085700.1	135.123	124.314	136.183	160.226	107.646	107.454	102.172	116.479
ENSDARG00000094854	ms4a17a.9	0	0	1.03169	0	0.868113	2.44213	4.37881	3.39259
ENSDARG00000116652	BX908777.9	0	0	0	0	0	0	0	0
ENSDARG00000090570	naa40	0	0	0	0	0	0	0	0
ENSDARG00000111679	BX927193.3	0	0	0	0	0	0.814044	0	0
ENSDARG00000116425	BX649394.15	0	0	0	0	0	0	0	0
ENSDARG00000116177	znf1127	5.57209	6.32104	3.09507	0	0	0	4.37881	1.13086
ENSDARG00000090038	BX248410.2	1.39302	2.10701	1.03169	4.2727	1.73623	0	0.729802	0
ENSDARG00000092204	ms4a17a.5	1.39302	0	0	0	0	2.44213	0.729802	0
ENSDARG00000116034	CR388206.15	0	0	0	0	0	0	0	0
ENSDARG00000085395	CU467646.2	0	0	0	0	0	0	0	0
ENSDARG00000105784	LO018029.1	105.87	135.902	111.423	82.2495	115.459	113.966	98.5232	88.2074
ENSDARG00000110062	BX571711.4	0	0	0	0	0	0	0	0
ENSDARG00000115389	AL953856.9	0	0	0	0	0	0	0	0
ENSDARG00000113085	CR388390.9	0	0	0	0	0	0	0	0
ENSDARG00000115391	BX000477.8	0	0	0	0	0	0	0	0
ENSDARG00000112106	BX649454.1	0	0	0	0	0	0	0	0
ENSDARG00000115261	BX649394.14	0	0	0	0	0	0	0	0
ENSDARG00000110684	AL929029.8	0	0	0	0	0	0	0	0
ENSDARG00000115392	BX890572.2	0	0	0	0	0	0	0	0
ENSDARG00000110290	BX005380.1	0	0	3.09507	0	0.868113	0	0.729802	0
ENSDARG00000117148	BX927193.13	0	0	0	0	0	0	0	0
ENSDARG00000115792	BX323006.5	0	0	0	0	0	0	0	0
ENSDARG00000114213	dre-mir-430b-9	0	0	0	0	0	0	0	0
ENSDARG00000082824	dre-mir-129-1	5.57209	4.21403	3.09507	1.06817	3.47245	1.62809	1.4596	1.13086
ENSDARG00000105691	slco1f3	1.39302	2.10701	0	0	22.5709	48.0286	16.7854	21.4864
ENSDARG00000115894	zgc:194906	0	0	0	1.06817	5.20868	0.814044	7.29802	2.26173
ENSDARG00000115971	CU856344.1	40.3976	41.0867	33.0141	43.7952	32.9883	32.5617	42.3285	40.7111
ENSDARG00000112206	BX571711.9	0	0	0	0	0	0	0	0
ENSDARG00000112970	BX571719.3	1.39302	0	2.06338	0	1.73623	4.07022	0.729802	0
ENSDARG00000115847	BX548011.6	0	0	0	2.13635	0	0.814044	1.4596	2.26173
ENSDARG00000113385	CR356223.5	0	0	0	0	0	0	0	0
ENSDARG00000113581	CR450785.15	0	0	0	0	0	0	0	0
ENSDARG00000080787	CR388165.3	0	0	0	0	0	0	0	0
ENSDARG00000112073	CABZ01043953.1	18.1093	18.9631	14.4437	25.6362	1.73623	13.0247	5.83841	7.91605
ENSDARG00000114925	BX005268.1	0	0	0	0	0	0	0	0
ENSDARG00000110271	CR388165.7	0	0	0	0	0	0	0	0
ENSDARG00000110594	AL953856.4	0	0	0	0	0	0	0	0
ENSDARG00000110759	AL953856.5	0	0	0	0	0	0	0	0
ENSDARG00000105282	CR925768.1	0	0	0	0	0	0	1.4596	0
ENSDARG00000110916	CR356227.4	0	0	0	0	0	0	0	0
ENSDARG00000109735	BX897739.1	0	0	0	0	0	0.814044	0	0
ENSDARG00000085074	CR792413.1	0	0	0	3.20452	0	0	0	0
ENSDARG00000084431	CR388165.5	0	0	0	0	0	0	0	0
ENSDARG00000111831	CR407594.1	0	1.05351	0	0	0	0	0	0
ENSDARG00000116594	CABZ01060113.2	0	0	0	0	0	0	0	0
ENSDARG00000111444	CABZ01087265.1	0	0	0	0	0	0.814044	0	0
ENSDARG00000100840	CABZ01060112.1	0	0	0	0	0	0	0	0
ENSDARG00000081095	dre-mir-182	69.6511	106.404	101.106	110.022	42.5375	43.9584	41.5987	49.758
ENSDARG00000115618	BX649534.1	0	0	0	0	0	0	0	0
ENSDARG00000113974	CT025669.2	0	0	0	0	0	0	0	0
ENSDARG00000112386	si:ch73-236c18.2	0	0	0	0	0	0	0	0
ENSDARG00000117184	BX000477.10	0	0	0	0	0	0	0	0
ENSDARG00000111055	CR388165.8	0	0	0	0	0	0	0	0
ENSDARG00000110123	BX649421.2	0	0	0	0	0	0	0	0
ENSDARG00000115978	AL935186.10	62.686	32.6587	28.8873	21.3635	16.4941	36.632	42.3285	48.6272
ENSDARG00000109330	CR388165.6	0	0	0	0	0	0	0	0
ENSDARG00000111663	BX649399.7	0	0	0	0	0	0	0	0
ENSDARG00000112949	BX942815.8	0	0	0	0	0	0	0	0
ENSDARG00000116746	AL929029.19	0	0	0	0	0	0	0	0
ENSDARG00000112514	BX640584.8	0	0	0	0	0	0	0	0
ENSDARG00000115613	CU468826.3	5.57209	9.48156	2.06338	14.9544	0.868113	1.62809	2.18941	3.39259
ENSDARG00000115329	CR381657.7	0	0	0	0	0	0	0	0
ENSDARG00000109457	BX649399.2	0	0	0	0	0	0	0	0
ENSDARG00000114244	CR450785.18	0	0	0	0	0	0	0	0
ENSDARG00000109860	AL929029.5	0	0	0	0	0	0	0	0
ENSDARG00000110891	AL953856.6	0	0	0	0	0	0	0	0
ENSDARG00000099280	utp20	388.653	366.62	429.183	370.657	407.145	378.53	420.366	385.625
ENSDARG00000113472	dre-mir-430a-4	0	0	0	0	0	0	0	0
ENSDARG00000110372	BX324212.2	5.57209	3.16052	0	2.13635	6.07679	0	2.18941	9.04692
ENSDARG00000080467	dre-mir-183	6.96511	16.8561	12.3803	18.159	3.47245	4.07022	10.2172	2.26173
ENSDARG00000089908	DEPDC4	0	2.10701	3.09507	0	13.8898	7.32639	10.947	2.26173
ENSDARG00000089861	usp44	316.216	411.921	391.011	309.771	348.113	271.077	364.901	304.203
ENSDARG00000111578	BX321887.8	0	0	0	0	0	0	0	0
ENSDARG00000111324	BX465195.3	0	0	0	0	0	0	0	0
ENSDARG00000109213	BX914214.4	0	0	0	0	0	0	0	0
ENSDARG00000117007	CR388390.21	0	0	0	0	0	0	0	0
ENSDARG00000115416	BX649556.2	1.39302	0	1.03169	0	0	0	0	2.26173
ENSDARG00000116477	dre-mir-430a-4	0	0	0	0	0	0	0	0
ENSDARG00000115317	dre-mir-430b-18	0	0	0	0	0	0	0	0
ENSDARG00000104839	mansc1	89.1534	63.2104	90.7888	83.3176	63.3723	56.169	80.2782	73.5062
ENSDARG00000099341	BX323006.1	0	0	0	0	0	0	0	0
ENSDARG00000112987	CR356223.4	0	0	0	0	1.73623	0	0	0
ENSDARG00000116756	BX908777.11	0	0	0	0	0	0	0	0
ENSDARG00000105674	ms4a17a.2	0	0	0	0	2.60434	0	0	2.26173
ENSDARG00000107506	CR356227.1	0	0	0	0	0.868113	0	0	0
ENSDARG00000110143	BX324164.5	0	0	2.06338	0	0.868113	1.62809	0	3.39259
ENSDARG00000103095	tbk1	543.278	423.51	439.5	443.293	559.065	520.988	539.323	564.301
ENSDARG00000098279	si:zfos-451d2.2	1.39302	1.05351	1.03169	0	0	0	0.729802	0
ENSDARG00000112451	FO834823.1	0	1.05351	0	1.06817	1.73623	0.814044	2.18941	2.26173
ENSDARG00000115426	CR925768.11	0	0	0	0	0	0	0.729802	0
ENSDARG00000114437	zgc:173705	2.78604	0	0	3.20452	0.868113	2.44213	1.4596	1.13086
[truncated: 30,521 more rows]

## Sheet: TPMcounts
GeneID	Symbol	bbs2_WT1	bbs2_WT2	bbs2_WT3	bbs2_WT4	bbs2_HO1	bbs2_HO2	bbs2_HO3	bbs2_HO4
ENSDARG00000000001	slc35a5	5.33	6.443	5.365	4.887	6.44	4.311	4.192	5.339
ENSDARG00000000002	ccdc80	3.225	2.703	3.132	1.721	2.648	3.024	1.572	4.002
ENSDARG00000000018	nrf1	31.058	25.852	27.691	29.824	33.9	24.622	23.969	35.603
ENSDARG00000000019	ube2h	117.665	120.625	123.626	123.744	144.073	117.554	124.249	131.246
ENSDARG00000000068	slc9a3r1a	35.286	41.5	46.961	36.834	60.142	53.432	51.842	64.371
ENSDARG00000000069	dap	13.228	11.884	11.5	11.155	19.384	14.44	11.364	15.651
ENSDARG00000000086	itsn1	103.589	90.1	102.429	92.466	105.372	89.6	86.122	91.429
ENSDARG00000000103	myh10	31.698	38.955	38.184	31.345	37.063	33.538	29.784	38.816
ENSDARG00000000142	tmem267	18.88	15.272	18.504	18.113	20.5	19.524	20.601	24.001
ENSDARG00000000151	thraa	20.51	22.168	28.789	34.025	40.324	31.391	26.551	41.868
ENSDARG00000000161	itsn2a	16.421	15.341	16.011	13.519	11.235	9.732	9.891	9.884
ENSDARG00000000175	hoxb2a	0	0	0	0	0	0	0	0
ENSDARG00000000183	ptpn4b	34.131	35.265	33.613	32.012	40.356	36.841	28.803	28.695
ENSDARG00000000189	sema6e	14.169	14.944	16.885	14.362	36.6	34.408	26.5	33.394
ENSDARG00000000212	krt97	1.796	2.185	0	0.895	0.143	3.027	0.195	1.015
ENSDARG00000000229	usp49	18.21	17.926	16.152	18.043	25.039	20.625	15.731	19.659
ENSDARG00000000241	slc40a1	21.661	17.813	22.566	21.816	23.088	23.19	19.106	21.049
ENSDARG00000000324	dcaf8	72.844	85.536	86.118	77.153	75.372	62.831	71.013	69.402
ENSDARG00000000349	cfap300	0	0	0	0.183	0	0	0	0
ENSDARG00000000369	prkag3b	0	0.345	0.171	0	0.158	1.286	0	0
ENSDARG00000000370	triob	57.421	62.909	64.755	59.612	57.227	43.322	50.853	50.056
ENSDARG00000000380	pde6a	610.168	461.867	572.578	645.151	334.531	528.721	452.159	430.424
ENSDARG00000000394	matr3l1.1	36.072	36.506	36.439	41.213	36.985	33.845	29.268	33.247
ENSDARG00000000423	si:ch73-314g15.3	7.046	8.268	10.831	8.812	8.694	6.613	7.317	9.218
ENSDARG00000000442	slc39a13	9.014	8.891	9.441	8.126	11.263	9.717	9.027	14.699
ENSDARG00000000460	nitr2b	0	0	0	0	0	0	0.155	0
ENSDARG00000000472	cntn2	14.206	21.176	16.245	15.687	17.074	16.314	18.291	17.794
ENSDARG00000000474	tnni1a	0	0.43	0.427	0	0	0	4.82	0.466
ENSDARG00000000476	pms1	7.607	9.969	8.06	11.072	10.717	8.299	5.104	8.289
ENSDARG00000000489	upf3b	11.044	11.094	11.743	13.202	10.357	9.494	8.5	9.557
ENSDARG00000000503	stx1b	116.641	123.613	124.772	114.194	114.323	94.467	94.436	94.351
ENSDARG00000000516	ankar	0.415	0.487	1.183	0.362	0.149	0.202	0.169	0.41
ENSDARG00000000529	ofd1	6.505	7.632	6.555	5.543	6.207	5.988	5.35	8.269
ENSDARG00000000540	asdurf	5.485	4.106	5.181	4.875	4.858	4.938	5.347	5.009
ENSDARG00000000542	gtf2e1	6.136	5.02	5.605	5.6	6.192	5.957	4.658	5.995
ENSDARG00000000551	slc1a4	11.617	6.342	13.211	5.696	10.607	10.695	11.473	8.871
ENSDARG00000000563	ttn.1	0.43	0.114	0.161	0.058	0.056	0.13	0.058	0.092
ENSDARG00000000567	znf281a	23.868	25.562	21.119	20.785	27.506	20.87	19.624	25.886
ENSDARG00000000568	ell	22.977	25.264	24.367	22.457	25.333	23.183	21.202	21.556
ENSDARG00000000588	grasp	1.852	1.932	3.55	2.122	4.347	4.322	3.551	4.709
ENSDARG00000000606	dnah6	7.325	8.293	8.383	7.029	7.062	7.85	7.552	8.628
ENSDARG00000000631	ptpn4a	29.669	32.722	36.81	32.682	38.862	30.267	28.134	32.169
ENSDARG00000000638	opn1mw4	275.35	329.719	391.243	341.737	282.99	279.515	367.022	232.076
ENSDARG00000000651	osgepl1	6.925	7.279	6.222	6.144	4.664	3.787	3.692	3.851
ENSDARG00000000656	psmb9a	0.52	0	0.202	0.194	1.682	1.366	0	3.748
ENSDARG00000000666	creg2	22.226	18.195	19.882	19.116	22.839	23.821	19.337	19.276
ENSDARG00000000690	sypl2b	0.763	1.313	0.83	0.798	4.384	4.984	2.454	2.069
ENSDARG00000000729	daxx	9.305	11.323	10.006	7.514	10.94	9.595	9.346	11.152
ENSDARG00000000730	slc6a22.1	2.616	1.705	2.032	2.769	6.029	4.578	4.675	6.189
ENSDARG00000000747	lcmt2	4.288	3.522	3.415	3.204	4.159	5.315	3.292	4.088
ENSDARG00000000760	znf511	1.262	2.714	3.431	4.477	2.492	4.048	2.306	3.208
ENSDARG00000000767	spi1b	0.606	0.569	0.942	0.905	9.229	7.706	6.675	10.373
ENSDARG00000000779	scfd1	41.233	41.864	46.633	43.467	40.175	37.234	29.39	45.119
ENSDARG00000000796	nr4a1	2.285	4.996	2.744	3.569	3.619	4.271	3.316	3.829
ENSDARG00000000804	rassf6	0.187	0	0	0	0	0.109	0	0
ENSDARG00000000830	telo2	7.546	13.38	11.805	13.756	13.445	11.387	11.28	8.527
ENSDARG00000000837	snx9a	1.652	2.011	1.926	1.783	2.111	3.267	1.745	1.634
ENSDARG00000000853	dstyk	31.07	25.77	26.872	27.821	35.783	37.48	31.545	36.191
ENSDARG00000000857	mapk14a	23.404	26.381	30.358	21.755	29.724	28.865	26.005	30.457
ENSDARG00000000861	scrib	80.367	77.11	79.861	73.961	78.147	72.84	68.3	76.074
ENSDARG00000000887	zgc:56699	0	0	0	0	0.464	0	0	0
ENSDARG00000000906	skap2	0.197	0.77	0.459	0.441	3.393	4.477	1.247	1.668
ENSDARG00000000935	unk	6.724	5.775	5.878	5.816	6.853	5.65	4.596	6.535
ENSDARG00000000943	dzip1	2.056	2.657	1.806	2.071	7.772	5.006	4.052	6.667
ENSDARG00000000966	ncor2	87.583	80.276	87.526	79.467	81.116	67.09	66.093	71.952
ENSDARG00000001014	myh9b	8	10.154	11.102	9.861	15.119	14.382	12.321	15.988
ENSDARG00000001015	znf384l	12.138	10.934	12.809	11.614	13.278	10.964	9.352	12.146
ENSDARG00000001057	bysl	22.335	15.131	18.285	16.836	25.789	26.408	29.939	35.662
ENSDARG00000001127	slc17a6a	0.345	0.09	0.179	0.086	0.083	0.805	0	0
ENSDARG00000001129	dicer1	26.161	29.055	28.112	27.752	31.174	26.579	24.018	31.353
ENSDARG00000001154	rimbp2	98.162	100.2	88.086	87.572	90.075	70.931	66.287	67.838
ENSDARG00000001162	matr3l1.1	45.57	46.896	46.719	41.081	47.097	37.871	37.668	39.649
ENSDARG00000001169	hsd17b8	1.914	2.041	1.622	1.3	2.75	1.725	2.29	1.18
ENSDARG00000001210	arl14ep	9.797	12.114	10.314	11.334	13.17	10.325	10.167	13.125
ENSDARG00000001220	mycbp2	87.766	87.806	90.733	82.698	78.539	72.396	68.746	73.821
ENSDARG00000001234	map4k2	3.048	4.023	4.145	3.7	2.19	4.001	4.178	3.552
ENSDARG00000001241	puf60b	40.031	38.783	40.713	38.141	42.305	44.42	36.22	43.369
ENSDARG00000001244	srrm1	89.665	96.005	98.371	81.686	95.936	89.408	82.894	88.988
ENSDARG00000001249	pcgf1	11.414	8.598	10.511	5.211	10.782	8.015	6.182	11.286
ENSDARG00000001259	gas2a	3.852	6.242	7.697	2.673	3.756	8.508	8.047	3.731
ENSDARG00000001303	psmb8a	0.185	0	0	0.692	1.995	1.296	0	3.923
ENSDARG00000001313	g2e3	0.179	0	0	0.133	0.898	0.573	0.348	1.286
ENSDARG00000001354	slc6a22.2	0	0.097	0.097	0	0	0.363	0.121	0.211
ENSDARG00000001414	mctp2a	0.318	0.166	0.082	0.238	0	0.742	0	0.18
ENSDARG00000001431	actn3b	9.549	7.039	1.142	9.467	11.215	6.428	6.288	0.739
ENSDARG00000001437	slc2a1a	125.695	473.025	351.014	220.336	285.83	272.604	235.199	266.963
ENSDARG00000001442	inppl1b	0.731	1.086	1.306	0.382	0.21	0	0.499	0.681
ENSDARG00000001447	mier1b	11.946	10.653	9.963	8.687	13.561	9.849	9.2	10.597
ENSDARG00000001452	adam8a	0.629	0.352	0.489	0.201	1.162	0.629	0.657	0.381
ENSDARG00000001463	tdh2	86.4	98.848	80.372	94.341	118.886	104.858	93.969	145.566
ENSDARG00000001470	mhc1zea	2.604	6.112	4.793	3.38	8.371	5.518	6.08	10.805
ENSDARG00000001498	skap1	0	0	0.287	0	0.066	0.43	0.135	0
ENSDARG00000001549	sp3a	31.534	36.257	33.605	30.068	35.243	27.682	27.619	30.375
ENSDARG00000001557	tomm34	2.809	5.179	4.911	4.047	7.207	6.905	5.721	6.546
ENSDARG00000001558	kifc1	1.289	0.733	0.819	1.401	5.303	1.709	1.827	5.958
ENSDARG00000001559	csmd2	16.568	16.546	15.008	14.591	16.003	12.576	12.905	12.363
ENSDARG00000001572	prf1.3	0	0	0.126	0	0	0.189	0	0
ENSDARG00000001578	echs1	25.961	23.61	29.193	24.285	30.025	28.073	26.029	27.727
ENSDARG00000001621	nfyal	2.614	1.136	1.58	3.038	1.357	1.398	1.168	2.093
ENSDARG00000001634	kirrel1a	19.09	19.607	19.4	18.48	21.968	15.378	14.985	14.857
ENSDARG00000001656	psmb13a	0	0	0	0	0.435	0.353	0	1.197
ENSDARG00000001676	gpm6bb	142.402	128.841	145.219	125.696	127.933	102.995	120.825	127.419
ENSDARG00000001686	uckl1a	43.308	60.405	54.186	39.596	24.365	28.348	28.552	24.387
ENSDARG00000001710	flot1a	21.649	30.347	24.988	20.13	28.44	24.014	22.915	22.969
ENSDARG00000001712	si:ch211-247n2.1	1.331	1.785	1.231	0.426	0.592	1.146	0.927	0.698
ENSDARG00000001721	oc90	0	0.68	0.068	0	0.375	0.051	0.127	0
ENSDARG00000001729	strn3	35.607	35.192	37.714	30.798	37.259	34.735	33.236	34.748
ENSDARG00000001733	gulp1a	20.555	20.763	22.361	20.699	17.978	13.034	13.94	15.225
ENSDARG00000001734	fkbp8	24.559	25.283	22.593	20.036	25.655	21.572	20.708	29.188
ENSDARG00000001754	noc2l	8.37	5.297	5.846	5.903	8.176	5.377	5.868	6.058
ENSDARG00000001760	tnxba	0.141	0	0.11	0.176	0.169	0.055	0.207	0.12
ENSDARG00000001767	slc29a2	0.08	0.125	0.186	0.238	1.833	0.837	0.505	0.608
ENSDARG00000001769	ptpra	33.745	42.109	40.206	33.736	41.966	36.184	34.502	37.997
ENSDARG00000001771	otol1a	0	0	0.153	0	0	0	0.096	0
ENSDARG00000001776	stim2b	2.7	2.904	3.881	3.984	4.122	2.559	3.29	3.375
ENSDARG00000001777	nup155	22.904	22.715	23.2	22.052	29.58	26.285	25.85	24.842
ENSDARG00000001781	tspan11	3.028	3.701	2.132	3.181	3.603	3.477	2.583	2.646
ENSDARG00000001782	prkacba	0.114	0	0	0	0.656	0.4	0.223	0.387
ENSDARG00000001785	irx2a	0.963	1.644	1.531	1.767	1.95	1.252	0.96	1.447
ENSDARG00000001788	atp5po	183.147	165.062	183.469	164.172	167.345	145.557	131.574	175.954
ENSDARG00000001803	kcnh6a	18.301	21.83	25.701	21.35	14.066	15.287	14.077	15.459
ENSDARG00000001804	zgc:112148	1.155	4.13	1.795	1.972	2.726	3.368	4.664	5.453
ENSDARG00000001807	tnfrsf21	15.509	16.385	24.871	21.375	43.505	37.704	35.75	48.074
ENSDARG00000001817	zmp:0000000521	48.857	51.665	45.346	41.911	26.001	38.53	47.408	32.589
ENSDARG00000001818	c3b.2	0	0.123	0.081	0.156	0	0	0.128	0.488
ENSDARG00000001825	cfap43	1.172	1.329	2.23	2.407	1.894	2.016	1.656	1.241
ENSDARG00000001829	zgc:112982	50.276	67.703	62.52	54.001	55.325	46.46	42.808	42.225
ENSDARG00000001835	nalcn	21.549	28.147	27.134	24.776	24.266	20.18	19.831	20.273
ENSDARG00000001857	aff4	62.502	61.209	52.918	53.672	62.517	51.046	49.734	54.554
ENSDARG00000001859	dbx1b	0	0	0	0	0	0	0	0.181
ENSDARG00000001870	atp1a1a.4	0	0.052	0.104	0.2	0.145	0.196	0.065	0.114
ENSDARG00000001873	phgdh	14.655	13.539	10.504	11.327	12.98	8.107	7.944	8.245
ENSDARG00000001879	nav2b	4.643	4.511	5.693	4.77	5.525	3.618	3.554	4.55
ENSDARG00000001880	stx3a	59.112	59.201	55.241	50.438	68.37	54.142	43.875	51.333
ENSDARG00000001881	cacnb3a	8.714	10.669	10.402	9.624	11.251	8.914	8.926	8.455
ENSDARG00000001882	kbtbd12	0.351	0.87	0.592	0.262	0.926	0.342	0.485	0.496
ENSDARG00000001888	ppm1ba	42.18	47.948	46.932	42.846	49.003	39.265	40.726	44.648
ENSDARG00000001889	tuba1a	51.516	59.226	52.161	53.07	114.402	66.822	65.725	99.892
ENSDARG00000001890	stt3b	37.859	39.333	40.773	39.519	47.986	45.768	34.876	45.507
ENSDARG00000001891	syt14b	13.721	15.297	16.959	13.804	14.671	15.442	12.323	13.278
ENSDARG00000001897	man2b1	17.568	12.074	12.789	11.851	22.18	19.402	18.248	21.827
ENSDARG00000001898	manea	4.247	4.775	4.331	3.57	4.45	5.832	4.744	6.299
ENSDARG00000001906	si:dkey-247m21.3	0.298	0.28	0.139	0.134	0.3	0.243	0.145	0.303
ENSDARG00000001909	vill	19.676	9.044	10.193	11.545	27.075	15.499	15.172	18.561
ENSDARG00000001910	rorab	190.638	204.34	201.009	183.285	155.502	127.862	139.058	123.614
ENSDARG00000001912	drd4-rs	1.295	0.398	0.827	0.311	0.166	0.324	0.338	0.196
ENSDARG00000001913	palmda	14.255	13.976	16.63	14.87	11.787	12.171	12.735	13.742
ENSDARG00000001929	pink1	36.724	34.402	43.88	36.882	31.49	23.431	20.854	28.082
ENSDARG00000001930	klhl15	8.762	11.692	10.654	8.857	11.183	9.983	8.793	12.1
ENSDARG00000001933	prkag2b	0	0	0.416	0.9	1.538	1.249	0.522	1.815
ENSDARG00000001937	LO018422.1	0	0.042	0.124	0.119	0.153	0.404	0.208	0.226
ENSDARG00000001939	b3gat3	11.402	10.251	11.391	9.846	8.936	10.063	9.527	10.04
ENSDARG00000001940	dnajc1	15.493	17.92	17.595	15.038	20.454	14.986	15.943	17.171
ENSDARG00000001950	ak1	33.841	33.998	38.671	41.892	19.069	26.71	32.182	27.275
ENSDARG00000001953	pfkfb3	206.587	211.563	194.69	178.708	98.649	115.44	85.646	116.238
ENSDARG00000001968	dock5	2.745	2.395	2.338	2.642	10.846	12.317	5.892	8.679
ENSDARG00000001969	txlng	15.038	14.857	15.665	16.03	15.275	13.764	12.607	14.668
ENSDARG00000001971	cthrc1b	1.125	0.88	1.093	1.471	0.404	1.477	0.686	0.954
ENSDARG00000001975	hsd11b2	134.921	38.559	88.205	188.296	81.389	72.228	71.912	114.349
ENSDARG00000001976	fkbp16	123.032	133.865	122.474	128.453	89.25	94.382	81.962	86.754
ENSDARG00000001993	myhb	0.482	1.243	0.711	0.792	1.453	0.702	0.751	1.143
ENSDARG00000001994	stxbp1a	140.666	135.7	147.514	124.98	142.984	102.646	105.909	104.999
ENSDARG00000001999	adamts18	18.298	20.039	17.437	14.543	14.1	11.941	13.584	13.838
ENSDARG00000002002	lmcd1	0	0.484	1.444	1.542	2.225	0.723	2.314	2.449
ENSDARG00000002006	rxrbb	25.682	23.788	26.151	24.729	26.744	23.23	21.285	24.202
ENSDARG00000002013	grb10a	70.47	78.569	96.661	84.595	20.993	32.211	31.574	27.404
ENSDARG00000002016	ppil2	26.542	25.525	25.356	27.996	26.249	22.679	22.755	26.2
ENSDARG00000002020	rictorb	20.568	21.402	22.811	19.553	22.855	19.453	18.181	18.408
ENSDARG00000002021	pygb	32.824	50.122	34.388	43.564	30.213	21.167	24.945	59.461
ENSDARG00000002026	qkib	7.494	12.282	14.973	10.398	19.1	15.717	11.48	14.668
ENSDARG00000002031	tox4a	10.507	15.05	11.027	11.826	21.274	15.841	13.302	17.347
ENSDARG00000002037	pfkfb2b	47.542	52.281	56.381	55.108	33.361	38.289	37.662	39.276
ENSDARG00000002060	brf2	1.389	1.672	3.072	1.756	1.382	1.434	1.562	2.264
ENSDARG00000002071	adss2	15.36	23.601	30.264	15.062	14.681	16.321	15.107	15.342
ENSDARG00000002077	mnat1	6.997	9.626	11.812	10.997	7.974	8.586	6.351	8.794
ENSDARG00000002082	csnk2a1	34.357	37.349	38.208	35.035	45.234	36.163	33.66	40.273
ENSDARG00000002084	lamb2	0.879	0.172	0.896	0.369	0.592	0.737	0.535	0.465
ENSDARG00000002097	si:dkeyp-52c3.7	0	0	0	0	0	0	0.082	0
ENSDARG00000002127	stam	38.086	41.343	46.398	39.548	54.378	50.226	44.916	45.067
ENSDARG00000002128	cwf19l1	10.233	10.948	8.186	12.818	12.434	9.657	8.142	10.459
ENSDARG00000002131	celf2	55.419	48.932	51.01	46.263	55.309	44.539	40.577	42.937
ENSDARG00000002165	psme1	4.347	1	2.98	2.675	11.573	6.265	4.611	11.919
ENSDARG00000002167	cacnb1	6.125	4.791	5.566	3.801	6.191	5.572	4.149	7.479
ENSDARG00000002168	tra2b	30.946	29.829	36.126	28.162	32.876	30.801	25.378	32.94
ENSDARG00000002172	aplnra	0.878	0.687	0.682	1.181	6.939	3.176	2.653	2.828
ENSDARG00000002174	itfg2	3.643	3.324	6.133	5.443	7.415	5.667	8.188	7.375
ENSDARG00000002184	igbp1	18.247	12.572	16.62	16.612	21.618	16.496	15.079	20.586
ENSDARG00000002190	chmp2bb	18.576	17.602	22.296	21.213	21.049	24.316	19.654	23.167
ENSDARG00000002192	aspn	0	0	0	0	0	0.355	0	0.258
ENSDARG00000002193	rho	18954.6	13461.9	14669.5	14538.7	21599.8	25067.9	23259.8	24159.7
ENSDARG00000002194	rhd	0.145	0.113	0.225	0.432	0.52	0.422	0.141	0.613
ENSDARG00000002196	bach1b	5.932	5.972	5.063	4.505	6.498	7.602	5.001	7.377
ENSDARG00000002197	pygl	20.052	17.279	21.581	22.433	16.487	13.95	15.576	16.086
ENSDARG00000002204	hspb11	0.288	0.675	0.224	1.075	0.207	2.351	1.122	1.708
ENSDARG00000002210	stk25a	5.24	5.649	9.683	5.819	12.311	10.244	9.387	13.202
ENSDARG00000002213	invs	0.627	1.349	0.426	1.347	1.689	1.326	0.955	1.129
ENSDARG00000002215	rtca	7.139	7.474	8.022	7.221	17.359	16.017	12.152	18.336
ENSDARG00000002216	tbx3a	25.02	27.145	25.641	27.779	26.713	22.006	21.899	25.275
ENSDARG00000002217	scocb	31.416	31.851	31.787	31.06	38.187	30.176	25.862	30.327
ENSDARG00000002219	si:dkey-103j14.5	1.16	1.928	1.014	0.866	0.729	0.93	0.565	0.369
ENSDARG00000002220	C5H9orf78	8.973	13.4	9.508	7.517	8.791	8.725	9.543	12.906
ENSDARG00000002230	sypb	180.706	191.811	189.336	177.105	171.151	166.429	153.83	172.913
ENSDARG00000002231	plpp2a	1.012	3.564	0.787	0.378	2.909	2.51	1.48	3.432
ENSDARG00000002235	mmp14a	0.342	0.735	0.398	0.192	0.184	0.648	0.417	0.29
ENSDARG00000002240	psmb6	28.825	25.344	22.028	24.74	41.077	34.465	31.12	41.39
ENSDARG00000002241	kcna2a	12.952	14.564	16.355	16.481	12.795	11.216	10.358	10.977
ENSDARG00000002249	tbxas1	17.425	19.827	16.72	18.641	24.659	22.102	20.784	25.509
ENSDARG00000002255	epb41l3a	68.708	71.249	66.412	68.118	77.229	58.51	66.809	64.925
ENSDARG00000002259	ca15c	0	0	0	0	0	0	0	0
ENSDARG00000002264	mrpl41	11.716	10.631	13.474	5.952	12.458	14.216	10.736	13.901
ENSDARG00000002267	dcaf13	12.262	11.566	11.583	9.161	13.128	10.309	11.309	11.105
ENSDARG00000002271	zfand5b	64.204	52.58	70.961	90.83	48.959	53.747	46.152	59.129
ENSDARG00000002285	mcoln1a	19.906	17.826	23.928	28.031	22.507	19.396	19.38	19.675
ENSDARG00000002293	si:ch211-197g15.6	0	0	0	0	0	0	0	0
ENSDARG00000002295	si:dkey-21p1.3	0.178	0	0.138	0.464	0.128	0.052	0.173	0
ENSDARG00000002298	ankrd22	0.542	1.909	2.318	2.837	0.974	0.791	1.322	3.218
ENSDARG00000002299	arsh	2.587	2.262	3.429	2.501	4.154	3.906	3.783	2.192
ENSDARG00000002300	p2rx2	0.253	0.33	0.655	0.189	0.182	0.639	0.206	0.214
ENSDARG00000002304	gins2	0	0	0.82	0	3.031	0.205	1.371	0.596
ENSDARG00000002305	me3	16.327	16.835	19.689	19.407	29.249	22.389	18.862	22.284
ENSDARG00000002311	fabp11b	1.415	0	1.466	0	15.247	14.03	13.562	15.588
ENSDARG00000002330	lhx8a	0	0	0	0	0	0.082	0	0
ENSDARG00000002332	frmd6	17.971	19.341	11.508	10.649	11.843	8.134	11.75	9.821
ENSDARG00000002333	fam102bb	90.202	98.274	103.317	89.757	93.918	84.336	78.506	84.905
ENSDARG00000002336	dlc	1.968	1.476	1.338	1.226	3.477	1.627	2.239	1.807
ENSDARG00000002339	sgf29	15.757	13.329	12.955	12.594	15.533	15.177	12.056	13.199
ENSDARG00000002344	tubb4b	433.282	344.177	401.395	407.832	587.44	512.014	436.348	505.064
ENSDARG00000002347	cyp11a1	0	0	0	0	0	0	0	0
ENSDARG00000002353	tagapa	0	0.155	0.231	0.222	0.356	0.346	0.241	0.252
ENSDARG00000002355	shpk	1.395	2.806	1.549	0.596	2.005	1.744	1.943	1.689
ENSDARG00000002362	ubald1a	28.701	27.546	26.848	32.083	30.138	23.891	20.016	22.547
ENSDARG00000002365	cers5	18.363	14.038	14.809	16.526	28.385	31.569	16.952	24.995
ENSDARG00000002369	UBB	103.793	142.19	134.749	105.389	199.291	210.278	223.898	267.753
ENSDARG00000002377	mief2	13.204	15.61	13.886	12.61	12.197	12.626	9.533	10.939
ENSDARG00000002385	atm	4.847	5.483	5.134	4.66	6.211	5.512	5.207	4.92
ENSDARG00000002391	tlcd1	10.035	8.722	18.194	17.077	7.81	17.562	12.907	17.482
ENSDARG00000002394	ugt5d1	0	0	0	0	0	0	0	0
ENSDARG00000002396	cry-dash	3.08	1.836	1.709	2.301	3.056	4.278	3.574	4.972
ENSDARG00000002401	gale	1.053	1.081	0.92	0.492	1.655	1.535	0.866	1.617
ENSDARG00000002402	ercc3	6.305	9.014	8.363	9.99	7.029	10.274	6.623	9.674
ENSDARG00000002403	nusap1	2.963	0.366	0.242	1.631	3.25	1.274	1.825	3.04
ENSDARG00000002405	si:ch211-225b11.1	2.172	2.945	2.925	3.57	3.589	2.787	2.576	3.927
ENSDARG00000002406	zmynd10	4.106	1.682	1.975	1.753	1.826	2.281	2.097	1.657
ENSDARG00000002411	pde4cb	0.904	0.99	1.475	1.419	1.234	1.371	1.102	0.843
ENSDARG00000002445	prdm1a	2.355	1.715	1.451	0.971	64.575	35.145	25.724	56.633
ENSDARG00000002463	arhgef37	11.787	12.182	12.569	14.399	12.796	12.247	10.4	12.688
ENSDARG00000002467	rdh14b	14.202	12.828	14.845	11.369	14.819	13.808	13.185	17.911
ENSDARG00000002479	ercc6l	0	0.1	0	0.286	0.642	0.261	0.249	0.325
ENSDARG00000002483	wnt7ab	0	0	0	0	0.27	0	0	0
ENSDARG00000002487	noc3l	8.692	6.643	5.357	7.987	10.552	8.393	7.597	8.298
ENSDARG00000002494	itgb6	0.406	0.409	0.18	0.173	1.501	0.813	0.396	0.59
ENSDARG00000002506	C7H16orf87	31.488	38.984	33.269	31.65	31.574	26.826	24.292	33.982
ENSDARG00000002507	itga10	0.034	0	0.187	0.154	0.124	0.121	0.034	0.058
ENSDARG00000002508	ankrd33ab	27.109	28.17	19.309	21.744	4.774	3.644	2.526	3.154
ENSDARG00000002509	zgc:153911	1.247	1.673	6.231	6.125	6.53	6.03	5.038	6.193
ENSDARG00000002510	dmbx1b	0	0	0	0	0	0	0	0
ENSDARG00000002523	hsdl2	3.853	5.822	5.947	5.758	9.557	6.251	7.281	9.797
ENSDARG00000002533	adora2b	14.229	14.792	9.602	12.589	10.088	7.099	4.654	5.871
ENSDARG00000002536	tm9sf4	31.014	36.819	38.465	33.531	39.06	32.07	33.97	39.067
ENSDARG00000002538	smu1a	14.571	11.715	13.629	10.584	17.448	13.459	14.6	14.637
ENSDARG00000002546	rundc3ab	30.571	36.725	35.209	32.956	37.81	32.993	28.047	26.65
ENSDARG00000002549	eif3eb	11.499	14.29	11.593	12.561	12.079	10.784	8.088	9.684
ENSDARG00000002552	mapkapk2a	51.287	50.892	56.539	47.932	35.285	34.57	30.034	37.246
ENSDARG00000002564	syngr1a	129.324	113.185	113.627	120.574	131.878	130.52	98.783	119.096
ENSDARG00000002571	tmod2	24.181	23.366	27.158	20.496	34.162	20.626	20.899	24.627
ENSDARG00000002576	cabp5a	637.49	768.157	762.605	741.911	851.817	863.349	587.598	933.034
ENSDARG00000002582	tbx15	0.622	0.297	0.322	0.361	0.298	0.262	0.151	0.176
ENSDARG00000002587	dpysl3	63.537	58.244	61.971	54.93	63.243	46.75	52.047	52.728
ENSDARG00000002589	mylpfb	0	0.28	0	0	0	0.209	0	0.606
ENSDARG00000002591	ruvbl1	22.439	18.294	21.12	19.245	23.728	19.359	18.409	20.625
ENSDARG00000002593	slc45a2	1.547	0.403	0.134	1.156	7.039	7.52	6.535	5.536
ENSDARG00000002597	pabpc1l	0	0	0	0	0	0	0	0
ENSDARG00000002600	pcsk1	66.518	70.03	78.642	64.216	59.438	47.01	53.283	54.557
ENSDARG00000002601	irx7	23.752	23.521	20.616	14.725	23.6	15.919	13.671	12.207
ENSDARG00000002607	unm_sa1614	36.727	33.876	33.234	32.306	39.99	25.146	25.429	28.282
ENSDARG00000002609	rnf145a	67.38	68.071	62.885	66.155	47.391	39.644	37.963	43.486
ENSDARG00000002613	rpa3	1.866	2.554	2.9	3.485	4.357	1.633	2.956	0.395
ENSDARG00000002632	anxa11b	26.612	29.417	27.625	21.188	41.488	37.343	32.554	36.052
ENSDARG00000002634	b4galt1	0	0.418	0	0	1.727	2.804	0.651	1.358
ENSDARG00000002635	FAM184A	32.084	36.416	34.036	37.544	38.249	25.919	28.058	31.391
ENSDARG00000002642	sh3gl1b	7.116	10.425	6.234	4.737	10.505	8.303	8.451	9.65
ENSDARG00000002644	rgs5a	10.228	11.244	12.1	10.395	11.85	10.536	7.95	10.699
ENSDARG00000002656	stxbp5a	80.425	78.372	75.511	69.693	69.875	60.111	55.278	51.684
ENSDARG00000002659	mapre1b	29.151	29.434	31.845	32.169	47.452	43.937	32.491	48.586
ENSDARG00000002663	optn	12.095	16.724	17.657	16.156	22.909	25.657	21.736	21.744
ENSDARG00000002666	kcnj1b	0.982	1.997	0.305	0.881	3.246	3.094	3.064	4.328
ENSDARG00000002670	ATG14	18.117	20.152	23.11	20.891	18.96	18.633	19.806	17.307
ENSDARG00000002682	tbcela	17.776	17.345	19.388	16.152	19.523	12.773	19.338	15.497
ENSDARG00000002685	fam113	0	0	0	0	0	0	0	0
ENSDARG00000002690	rabif	10.94	9.627	12.042	7.492	16.047	10.104	12.442	14.487
ENSDARG00000002696	gnb3b	1435.38	1535.83	1624.77	1331.12	816.183	890.263	971.509	982.34
ENSDARG00000002701	rasl12	0.065	0.862	0.554	0.048	0.606	0.303	0.348	0.165
ENSDARG00000002707	her11	0.257	0.201	0	0	1.848	0	0.251	0.436
ENSDARG00000002710	ncl	84.255	76.213	84.119	70.662	92.85	78.28	73.342	79.943
ENSDARG00000002720	utp15	8.205	5.705	6.021	6.244	7.095	5.939	7.184	5.408
ENSDARG00000002722	ankrd2	0	0	0	0	0	0	0	0
ENSDARG00000002728	kiss1ra	0.817	0.426	2.117	1.221	0.783	1.589	0.531	1.847
ENSDARG00000002731	sdc2	47.552	66.204	73.052	52.314	64.097	51.79	58.052	63.595
ENSDARG00000002732	spon2b	2.164	1.269	2.101	1.212	0.194	1.341	0.659	2.063
ENSDARG00000002745	tdh	28.582	33.291	47.355	45.815	24.154	32.687	35.413	28.92
ENSDARG00000002748	sema6d	176.334	184.677	183.036	202.461	110.422	88.83	110.013	113.553
ENSDARG00000002750	phf20a	22.421	29.643	30.675	29.7	21.642	17.934	22.527	22.907
ENSDARG00000002754	pdcd2l	1.804	7.458	2.002	3.273	7.405	3.457	6.782	8.08
ENSDARG00000002758	dedd1	39.759	47.712	34.171	32.519	34.841	31.189	26.427	26.485
ENSDARG00000002760	gdf5	0	0.085	0	0	0.078	0	0.053	0.092
ENSDARG00000002764	miox	0	0	0	0	0.986	0.267	0.335	0.194
ENSDARG00000002768	pvalb2	0	0	0	0	0	0	0	0
ENSDARG00000002771	SLC4A5	41.995	50.415	49.035	40.618	39.349	33.31	34.517	45.582
ENSDARG00000002779	pdx1	1.343	0.21	0	0.802	0.193	0.47	0.785	0.455
ENSDARG00000002787	tle3a	32.885	32.042	31.1	26.725	38.133	31.005	28.297	35.083
ENSDARG00000002790	ap2m1a	131.968	129.548	136.692	127.34	161.051	143.32	125.155	158.707
ENSDARG00000002791	atp1a1a.1	93.653	82.895	80.387	95.178	240.83	206.857	151.039	220.56
ENSDARG00000002792	arcn1a	14.809	20.079	21.48	16.596	23.832	21.943	19.489	22.843
ENSDARG00000002795	meis3	4.045	5.339	5.205	5.571	5.267	3.76	4.128	3.642
ENSDARG00000002797	BX908804.1	0	0	0	0	0	0	0.166	0
ENSDARG00000002798	cog8	11.671	9.661	12.127	13.587	12.286	10.609	10.055	12.882
ENSDARG00000002816	rasgrf2b	83.082	81.964	67.274	76.926	48.077	39.165	44.579	37.275
ENSDARG00000002826	cep57l1	1.728	2.95	0.61	3.874	2.935	2.475	1.455	1.332
ENSDARG00000002830	trmt2a	4.257	2.474	3.497	3.09	4.981	5.25	3.972	3.814
ENSDARG00000002831	col4a4	0.141	0.066	0.198	0.211	1.666	1.913	1.737	2.708
ENSDARG00000002840	si:dkey-28b4.8	70.289	78.034	84.979	85.786	80.219	75.863	66.234	79.922
ENSDARG00000002847	fndc1	3.364	2.86	1.856	2.149	1.296	1.877	2.02	1.653
ENSDARG00000002872	zgc:113210	4.793	7.03	5.68	6.625	8.006	7.13	4.439	5.789
ENSDARG00000002877	reps1	22.071	22.058	20.247	18.947	20.51	21.885	18.991	21.239
ENSDARG00000002880	vps50	15.137	12.348	15.739	12.925	16.106	11.732	14.194	16.128
ENSDARG00000002894	aven	9.744	12.508	9.901	10.826	9.424	10.421	9.316	7.834
ENSDARG00000002897	si:ch211-160o17.2	3.122	6.314	4.852	3.698	5.361	5.464	4.714	5.485
ENSDARG00000002909	tjp3	0	0	0	0.049	0.047	0.421	0.032	0.333
ENSDARG00000002912	adipor1a	39.338	49.544	51.335	54.141	45.842	48.696	42.386	50.967
ENSDARG00000002916	sec31b	19.658	20.68	24.565	19.66	22.713	21.031	19.374	21.988
ENSDARG00000002917	gls2b	0	0.105	0	0	0.096	0.078	0.391	0.68
ENSDARG00000002933	gbx2	20.329	21.726	23.027	16.365	24.171	17.371	14.305	18.928
ENSDARG00000002937	meis1a	0.102	0	0	0.229	1.027	1.251	0.498	1.818
ENSDARG00000002945	bgnb	10.155	12.803	14.556	7.882	30.885	50.672	31.19	44.622
ENSDARG00000002947	abcd3b	13.935	15.124	13.267	11.725	16.687	13.476	10.587	12.662
ENSDARG00000002949	ppp6c	53.794	45.388	45.218	46.511	52.99	46.677	46.917	54.768
ENSDARG00000002952	smo	1.69	0.869	1.576	1.695	3.954	2.056	2	2.128
ENSDARG00000002956	si:dkey-32n7.4	1.64	0.046	0.455	1.094	2.314	4.1	1.656	1.588
ENSDARG00000002959	gpr34b	0	0.173	0	0	0	0	0	0
ENSDARG00000002967	pdap1b	15.197	16.841	16.073	13.72	17.439	13.298	13.066	16.636
ENSDARG00000002968	a1cf	0	0	0	0	0	0.203	0.057	0
ENSDARG00000002970	ss18	42.148	34.995	43.034	36.649	47.748	37.427	37.372	44.134
ENSDARG00000002971	phc1	5.646	7.275	5.317	4.467	6.92	6.472	4.922	5.517
ENSDARG00000002986	gda	0.155	0	0.964	0	4.9	5.425	4.08	6.568
ENSDARG00000002988	tnnt2d	0	0	1.445	0	0.223	0.362	0.302	0.788
ENSDARG00000002991	cep135	4.155	6.721	5.363	4.946	4.908	3.122	3.639	3.76
ENSDARG00000002994	itpkca	15.307	20.426	21.829	24.353	17.855	13.709	12.728	15.72
ENSDARG00000003008	prkcea	94.268	93.702	80.387	74.353	70.414	63.909	52.632	59.824
ENSDARG00000003017	ube2al	35.101	37.77	47.636	65.872	36.111	36.339	34.299	46.789
ENSDARG00000003020	lrrc4.2	17.98	19.157	16.26	16.792	19.934	14.648	12.164	15.239
ENSDARG00000003021	hdac8	3.635	5.883	5.843	4.027	5.133	7.458	5.743	6.48
ENSDARG00000003022	limk1b	0.812	0.636	1.082	0.954	7.172	6.568	4.583	10.034
ENSDARG00000003027	scnm1	4.458	4.324	6.097	5.329	5.124	3.849	4.52	4.08
ENSDARG00000003032	eif4a1b	83.679	87.723	82.225	90.285	112.76	103.089	85.815	104.426
ENSDARG00000003035	hspa9	56.313	66.68	67.789	61.618	97.211	86.074	72.704	95.126
ENSDARG00000003041	CABZ01111496.1	21.06	20.451	24.453	20.799	36.175	24.995	25.723	24.209
ENSDARG00000003046	sorbs2a	35.968	38.533	35.29	31.108	34.923	22.883	24.678	28.33
ENSDARG00000003054	tacr3l	1.238	1.271	2.045	2.834	4.004	2.483	2.452	3.477
ENSDARG00000003058	fgfr1op	17.317	20.014	18.898	16.427	20.549	17.99	17.071	18.387
ENSDARG00000003061	cd276	1.101	1.107	0.611	1.351	1.469	1.376	0.728	1.2
ENSDARG00000003068	gorasp1a	55.802	56.311	54.575	47.018	50.754	37.972	38.079	46.65
ENSDARG00000003069	btbd7	26.037	27.096	26.857	24.962	23.342	20.611	18.794	22.328
ENSDARG00000003077	gpx9	0.556	0.435	0	0	0	0.065	0.163	0.094
ENSDARG00000003081	mybphb	0.146	0.19	0.151	0.145	0.314	0.113	0.095	0.247
ENSDARG00000003084	spire2	8.773	9.073	9.475	10.166	9.027	7.764	7.212	5.545
ENSDARG00000003085	stambpl1	6.62	7.554	9.501	8.03	6.883	6.815	5.58	5.941
ENSDARG00000003087	ubxn6	29.286	25.902	22.185	21.881	25.587	23.695	21.951	27.69
ENSDARG00000003090	or103-4	0	0	0	0	0	0	0	0
ENSDARG00000003091	oclnb	0	0	0	0	0	0.293	0.061	0.106
ENSDARG00000003098	kdm5bb	43.5	49.236	47.149	49.07	47.156	42.327	39.824	50.738
ENSDARG00000003109	rcan1a	43.42	46.148	35.878	35.262	30.969	37.398	25.688	34.599
ENSDARG00000003113	ada	16.799	22.744	20.183	18.827	24.881	19.223	22.298	26.613
ENSDARG00000003127	zgc:123105	52.033	51.27	51.754	55.228	43.784	40.507	33.845	35.349
ENSDARG00000003132	apip	18.552	27.412	24.293	20.535	33.322	29.061	29.641	36.397
ENSDARG00000003142	dachc	3.333	2.3	2.361	3.515	2.183	2.516	1.385	0.665
ENSDARG00000003144	pxmp2	1.935	0.841	2.673	1.124	3.244	3.386	2.41	2.369
ENSDARG00000003146	si:dkey-27m7.4	0.135	0.106	0.21	0.404	0.194	0.079	0.132	0.115
ENSDARG00000003151	skp1	266.333	269.722	282.131	234.93	253.33	216.513	235.011	249.185
ENSDARG00000003153	nudt21	23.475	22.074	32.795	21.271	34.628	27.389	28.849	30.266
ENSDARG00000003157	nfkbil1	2.699	3.499	3.895	2.996	4.266	3.239	2.744	2.68
ENSDARG00000003165	nr2f6b	40.461	54.151	58.478	43.861	64.799	68.279	59.991	85.543
ENSDARG00000003167	mlst8	10.83	10.731	14.25	10.088	9.13	10.53	8.728	8.751
ENSDARG00000003169	magi1b	48.831	47.926	48.676	42.304	53.613	49.66	43.153	45.602
ENSDARG00000003175	stx5al	12.468	9.932	11.199	9.999	15.533	11.277	9.311	13.67
ENSDARG00000003181	sult1st4	0	0	0.171	0.165	0	0.899	0.107	0.187
ENSDARG00000003189	psmd1	44.124	46.989	46.742	43.431	67.403	62.604	48.567	71.432
ENSDARG00000003193	rassf7b	0	0.426	0.264	0.153	0.44	0.993	0.299	0.981
ENSDARG00000003197	wdr21	0	0	0	0	0	0	0.181	0.157
ENSDARG00000003200	foxm1	0.078	0.061	0	0.058	1.35	1.05	0.343	0.398
ENSDARG00000003203	rhcga	0.412	0	0.32	0.308	1.086	0.321	0.201	1.048
ENSDARG00000003205	ngly1	5.906	7.919	9.916	7.801	10.608	9.474	7.659	9.296
ENSDARG00000003206	chchd6a	31.209	35.542	31.027	37.205	39.239	37.349	26.174	35.397
ENSDARG00000003207	mterf3	7.952	5.423	6.813	6.855	4.541	4.639	5.963	8.122
ENSDARG00000003208	pomk	5.889	5.835	4.779	6.355	5.5	5.191	4.274	3.993
ENSDARG00000003210	ano2a	47.29	56.626	52.01	53.27	49.526	54.219	53.992	46.4
ENSDARG00000003213	naa15a	24.082	22.619	24.445	24.138	30.218	22.112	24.469	25.226
ENSDARG00000003216	anxa2a	0.87	0.408	0.676	2.341	25.763	30.058	9.673	30.834
ENSDARG00000003217	urb2	1.748	1.52	1.736	1.5	2.768	2.361	1.689	2.223
ENSDARG00000003219	bin2a	0.566	0	0	0	0	0	0	0.12
ENSDARG00000003229	gdf9	0	0	0	0	0.205	0.25	0.418	0.363
ENSDARG00000003235	nup88	16.552	13.921	16.343	15.435	18.687	13.576	15.833	15.505
ENSDARG00000003244	gbp3	2.934	3.371	2.565	1.781	6.851	5.67	4.335	6.062
ENSDARG00000003250	pik3cd	5.775	4.847	5.048	5.034	4.84	4.913	3.958	3.212
ENSDARG00000003251	zbtb22b	12.323	11.094	12.646	8.164	14.449	12.004	12.296	12.808
ENSDARG00000003257	zgc:101559	5.905	6.379	5.535	4.552	7.879	7.545	6.259	7.705
ENSDARG00000003259	loxa	0	0	0	0	0.112	0	0	0
ENSDARG00000003269	clcn3	88.01	99.103	95.446	85.096	90.742	86.358	77.203	88.664
ENSDARG00000003270	dhps	35.589	37.981	31.561	41.615	34.979	34.191	34.05	37.339
ENSDARG00000003281	pik3ip1	97.254	95.347	88.481	146.823	94.982	99.348	85.873	90.316
ENSDARG00000003287	wdr12	11.274	7.802	11.681	10.259	14.746	11.721	10.427	12.495
ENSDARG00000003290	dab1b	21.906	25.218	24.194	20.278	23.657	17.199	21.691	18.682
ENSDARG00000003293	sox9a	8.499	7.288	8.382	6.106	12.095	10.202	9.481	13.991
ENSDARG00000003303	stc1	0	0	0	0.226	0	0.884	0.148	0
ENSDARG00000003307	stx16	22.607	22.701	25.261	23.172	26.175	23.07	20.581	25.335
ENSDARG00000003308	emc2	58.359	50.422	52.773	51.198	66.472	59.429	50.251	66.522
ENSDARG00000003311	pank2	131.408	127.349	139.833	121.984	139.688	109.405	99.776	104.547
ENSDARG00000003313	eps8l1b	0	0	0	0	0.243	0.197	0.055	0.382
ENSDARG00000003320	fam91a1	39.584	43.112	38.685	38.334	34.674	29.131	28.756	29.871
ENSDARG00000003326	cacng5a	35.524	39.208	45.376	44.357	46.616	25.644	46.649	41.518
ENSDARG00000003328	slf2	8.242	8.823	7.247	7.657	9.506	6.169	5.445	6.848
ENSDARG00000003344	trpc2b	0.337	0	0.459	0.315	0.061	0.049	0	0.215
ENSDARG00000003373	commd2	9.844	9.498	7.65	8.091	15.324	12.443	10.237	14.184
ENSDARG00000003375	gng12a	4.22	2.277	2.94	2.936	5.541	5.603	2.979	5.18
ENSDARG00000003380	si:dkey-275b16.2	0	0	0	0	0	0	0	0
ENSDARG00000003381	si:ch211-266g18.6	0	0	0	0.143	0	0.223	0.047	0.081
ENSDARG00000003382	cwc25	30.349	34.399	29.358	27.071	28.034	22.04	20.378	21.26
ENSDARG00000003383	asb8	7.899	7.748	9.254	6.719	8.426	6.735	6.664	7.725
ENSDARG00000003395	col4a3	0.555	0	0.168	0.323	3.39	2.788	2.134	4.417
ENSDARG00000003398	rbpja	6.712	6.757	10.158	7.108	11.783	9.669	8.108	11.426
ENSDARG00000003399	fgf8a	2.278	1.258	2.603	1.202	1.348	0.547	0.457	0.909
ENSDARG00000003403	tenm1	20.212	19.679	22.127	18.002	22.271	20.6	17.536	19.015
ENSDARG00000003411	foxa2	0.339	0	0.132	0	0	0.395	0	0
ENSDARG00000003414	capslb	0	0	0	0	0	0.157	0.131	0
ENSDARG00000003420	chrna5	0.514	0.268	0.532	0.256	0.246	0.2	0.417	0.58
ENSDARG00000003421	igf2bp2a	3.632	7.284	7.163	8.209	9.901	9.452	6.808	6.629
ENSDARG00000003429	hnrnpdl	103.733	118.329	104.215	105.819	112.907	94.726	96.029	104.115
ENSDARG00000003444	dhrs7	30.708	27.995	31.397	31.396	22.229	22.359	23.184	26.418
ENSDARG00000003446	ippk	10.57	8.657	11.305	7.99	14.652	8.27	7.576	10.012
ENSDARG00000003449	pde10a	37.981	34.724	43.043	39.6	31	29.412	28.026	27.001
ENSDARG00000003462	fech	7.755	9.673	7.492	8.143	8.282	8.559	6.13	8.349
ENSDARG00000003469	neurod4	121.069	128.221	148.459	123.037	146.687	115.192	114.755	123.286
ENSDARG00000003475	sult1st5	1.474	1.297	1.432	0.688	3.177	2.794	1.706	2.498
ENSDARG00000003486	ppp1caa	138.281	139.354	127.965	131.178	143.404	124.448	107.297	131.573
ENSDARG00000003487	nup93	14.957	14.462	15.242	16.121	20.012	16.678	13.912	17.706
ENSDARG00000003495	madd	163.215	173.2	170.405	151.835	184.421	155.511	140.756	167.084
ENSDARG00000003512	anks1b	46.835	66.264	62.343	58.05	51.758	44.639	39.791	49.205
ENSDARG00000003517	impa1	22.597	16.962	17.559	16.372	30.01	24.234	19.693	20.699
ENSDARG00000003519	aprt	5.469	5.048	4.505	4.658	7.151	4.339	4.958	6.767
ENSDARG00000003520	tbc1d14	8.527	9.723	10.845	9.065	13.868	10.666	9.719	12.188
ENSDARG00000003523	itln3	0	0	0	0	0	0	0	0.187
ENSDARG00000003526	psma5	16.616	23.234	28.083	25.761	41.933	33.685	29.765	40.664
ENSDARG00000003527	mak16	7.477	6.932	7.424	7.139	9.75	7.351	9.854	10.21
ENSDARG00000003531	tcea1	12.153	12.074	10.478	11.532	15.551	15.111	13.577	15.112
ENSDARG00000003533	col8a1b	0.075	0.117	0	0.112	2.479	0	1.792	3.751
ENSDARG00000003544	adarb1b	85.693	81.222	82.789	73.216	89.055	71.702	64.179	60.876
ENSDARG00000003553	gnrhr2	5.761	3.198	4.187	5.692	4.406	4.011	3.08	4.252
ENSDARG00000003564	dohh	13.656	12.818	9.453	13.171	15.341	18.25	16.217	14.099
ENSDARG00000003570	hsp90b1	25.5	16.212	21.838	18.809	38.201	39.311	27.398	38.994
ENSDARG00000003573	dctn5	29.468	30.354	29.925	27.03	24.106	30.806	19.341	24.727
ENSDARG00000003576	klhl32	32.405	33.608	41.589	31.012	25.897	19.753	25.068	24.532
ENSDARG00000003584	pla2g7	5.802	5.994	5.869	5.316	9.752	7.343	6.616	8.628
ENSDARG00000003592	surf1	11.134	9.798	11.896	10.745	11.333	9.608	12.324	7.864
ENSDARG00000003599	rpl3	170.1	142.73	162.782	174.598	300.257	277.494	222.476	315.874
ENSDARG00000003607	nr2f6a	13.036	11.481	13.206	9.379	16.026	14.252	14.779	13.013
ENSDARG00000003615	slc26a3.2	0	0.087	0	0	0	0	0	0
ENSDARG00000003616	arih1	71.685	62.284	60.067	62.591	55.714	59.201	47.084	59.202
ENSDARG00000003631	clockb	31.687	31.031	39.117	36.029	30.901	27.941	31.685	28.72
ENSDARG00000003632	zgc:172270	0.209	3.106	0.487	0.468	1.802	1.463	0.408	1.417
ENSDARG00000003635	mogat3b	0.209	0	0.813	1.25	0.751	0.488	0.51	1.595
ENSDARG00000003641	tfg	59.28	65.797	64.364	58.296	77.238	71.22	57.79	76.449
ENSDARG00000003642	zfyve19	17.165	16.693	17.123	14.558	18.665	18.945	16.168	16.907
ENSDARG00000003655	tmem59l	68.087	73.242	79.794	64.481	66.759	59.074	55.858	55.635
ENSDARG00000003675	cryl1	1.361	2.281	1.738	2.324	3.702	2.722	2.132	2.39
ENSDARG00000003680	runx1t1	9.747	10.991	12.764	9.87	11.233	9.756	9.719	8.387
ENSDARG00000003681	eif5	40.418	44.568	43.276	37.32	50.387	45.14	44.13	51.501
ENSDARG00000003684	obsl1a	0.757	0.814	0.368	0.389	2.006	0.304	0.83	1.604
ENSDARG00000003693	hars	22.854	19.974	23.898	17.075	25.339	22.55	20.973	25.946
ENSDARG00000003695	vdac3	144.781	154.179	129.632	125.872	128.605	123.331	107.3	129.399
ENSDARG00000003697	slc5a8l	0	0.198	0	0.095	0	0.074	0.185	0.43
ENSDARG00000003699	atp7a	30.619	28.853	31.799	26.666	26.802	30.053	27.803	34.026
ENSDARG00000003701	cldng	0	0	0	0	0	0.472	0.394	0
ENSDARG00000003705	prnprs3	98.638	107.616	104.151	102.376	171.009	223.285	165.824	187.597
ENSDARG00000003706	ryr2b	0.224	1.123	0.023	0.905	0.742	0.052	0.029	2.117
ENSDARG00000003732	mitfa	0.394	1.028	0.409	0.786	3.399	3.604	2.05	3.787
ENSDARG00000003749	polb	10.699	12.623	12.13	14.808	15.248	13.609	12.226	13.527
ENSDARG00000003750	pfas	6.145	8.298	9.91	9.528	6.414	5.072	7.12	6.092
ENSDARG00000003751	lats1	19.723	20.038	17.279	14.706	20.154	16.617	15.646	17.082
ENSDARG00000003754	tspan2a	36.101	25.429	32.505	31.766	32.022	21.808	28.73	25.521
ENSDARG00000003757	cnpy1	2.74	2.647	3.882	1.686	4.863	3.855	2.907	2.595
ENSDARG00000003769	tada2b	5.651	5.425	5.123	4.03	5.229	4.445	3.172	4.644
ENSDARG00000003776	pip4k2aa	28.397	35.613	30.781	30.701	31.537	27.986	21.843	27.178
ENSDARG00000003779	ctnnd2b	44.108	46.017	50.361	42.979	49.442	39.695	41.541	38.201
ENSDARG00000003789	dennd5b	89.037	84.657	94.726	95.073	91.961	75.698	80.938	85.2
ENSDARG00000003795	idh2	541.714	594.837	617.179	605.151	543.906	539.256	546.99	637.967
ENSDARG00000003797	asb2a.1	0.11	0.043	0.299	0	0	0	0.054	0.047
ENSDARG00000003803	LHX3	32.449	26.969	28.541	28.285	28.818	20.376	22.956	23.3
ENSDARG00000003808	aqp3a	0.498	0	0	0.124	0	1.453	0.324	0
ENSDARG00000003811	plxnb2a	7.973	7.827	9.385	7.714	14.921	15.348	10.803	14.46
ENSDARG00000003818	prkag1	24.047	25.425	25.598	23.297	25.377	19.372	21.124	23.516
ENSDARG00000003820	nr1d2a	47.721	38.939	62.849	89.767	50.028	61.768	52.829	50.291
ENSDARG00000003822	ankrd16	1.699	1.772	0.88	2.397	2.441	2.863	2.484	2.4
ENSDARG00000003827	snapc1b	10.677	6.183	6.357	6.941	7.571	7.118	6.218	8.344
ENSDARG00000003829	galnt2	27.04	28.012	24.135	25.718	30.138	23.917	22.264	26.943
ENSDARG00000003835	stom	31.565	31.484	28.91	25.525	26.366	21.261	19.834	23.529
ENSDARG00000003841	usb1	5.989	6.727	5.967	8.147	8.385	6.092	3.967	7.679
ENSDARG00000003845	chm	17.229	22.37	16.029	16.813	19.536	17.64	14.511	16.887
ENSDARG00000003846	mrpl21	19.387	14.57	17.723	9.088	21.576	19.958	11.673	19.331
ENSDARG00000003854	acsl1b	1.692	1.229	1.159	1.295	2.779	2.351	2.573	1.469
ENSDARG00000003860	cbx3a	19.115	17.388	20.277	19.897	24.457	20.485	18.739	19.659
ENSDARG00000003865	pard6b	21.722	20.472	19.523	14.861	19.367	21.069	17.604	23.512
ENSDARG00000003866	tm9sf2	62.083	70.268	70.739	60.875	77.073	63.068	62.829	66.931
ENSDARG00000003867	cdk20	18.495	19.688	16.149	18.52	13.836	13.681	13.29	15.675
ENSDARG00000003869	decr1	0.504	3.023	1.828	0.753	2.414	1.764	1.884	2.421
ENSDARG00000003872	ccdc102a	1.795	3.418	2.85	3.964	3.027	2.777	2.624	3.505
ENSDARG00000003877	pbrm1	9.217	12.285	12.283	8.233	9.322	6.578	8.709	8.422
ENSDARG00000003899	zdhhc23b	0.177	1.106	1.373	1.056	0.762	1.34	0.861	2.696
ENSDARG00000003900	gpr61l	5.197	5.42	5.743	6.213	6.389	4.581	4.841	7.341
ENSDARG00000003902	ctsl.1	0	0	0	0	0	0	0.209	0
ENSDARG00000003903	hapln2	0.273	0.427	0	0.612	0	1.594	1.331	0.232
ENSDARG00000003904	sycp1	0.431	0.202	0.268	0.772	3.713	2.613	0.714	3.431
ENSDARG00000003909	ftr01	0	0	0	0	0	0	0	0
ENSDARG00000003910	med13b	41.032	38.076	35.669	36.06	35.645	30.975	29.936	35.411
ENSDARG00000003920	setb	37.841	39.309	41.884	42.727	46.288	39.465	35.466	40.475
ENSDARG00000003925	cx28.6	0	0	0	0	0	0	0	0
ENSDARG00000003927	cldn12	10.409	8.143	8.812	5.564	12.951	9.874	8.704	10.831
ENSDARG00000003931	cndp2	8.039	9.107	9.477	5.178	22.903	19.486	14.457	18.677
ENSDARG00000003934	nxnl2	87.297	110.966	130.821	91.312	83.775	100.579	113.673	98.032
ENSDARG00000003938	rpa1	30.6	32.658	33.981	27.953	38.896	28.258	29.106	31.184
ENSDARG00000003940	mtfr1l	19.062	19.627	19.799	18.165	16.979	20.197	16.923	22.996
ENSDARG00000003941	rrs1	1.409	1.984	1.423	3.052	3.542	2.055	2.747	3.343
ENSDARG00000003944	nmur1b	0	0	0	0	0	0	0	0
ENSDARG00000003952	pfn2	60.281	64.701	67.428	61.177	128.601	121.06	86.843	115.793
ENSDARG00000003961	parp3	15.631	17.577	14.044	15.876	23.689	19.235	21.131	21.632
ENSDARG00000003963	traf4a	36.905	43.99	42.408	37.713	38.72	35.882	33.646	39.47
ENSDARG00000003965	tlx1	0	0	0	0	0	0	0	0
ENSDARG00000003968	larp6b	0	0	0	0	0	0	0.082	0
ENSDARG00000003970	trim35-13	0	0	0	0	2.223	2.369	0.471	0.819
ENSDARG00000003971	isl2a	3.024	4.314	4.7	3.456	7.029	4.359	3.989	5.428
ENSDARG00000003973	chordc1a	1.303	0.849	1.013	0.649	3.433	2.787	1.482	2.393
ENSDARG00000003974	spoplb	15.465	20.62	21.758	22.146	24.831	19.615	16.275	27.008
ENSDARG00000003977	zgc:153896	0	0	0.293	0.07	0	0.22	0.046	0
ENSDARG00000003984	LTN1	4.3	4.265	5.59	4.199	6.178	4.738	4.876	6.24
ENSDARG00000003989	crhr1	26.459	24.123	28.555	25.529	33.924	29.015	27.358	29.162
ENSDARG00000003991	fhl2b	0.395	0	0.204	0.393	0.095	7.674	0.321	0.111
ENSDARG00000003994	syt9a	1.1	0.861	1.197	1.315	1.897	0.984	0.751	0.497
ENSDARG00000003998	phyhipla	20.984	20.619	19	20.213	17.63	15.984	14.708	11.905
ENSDARG00000004015	adcyap1a	0.946	0.493	1.961	1.649	0.453	0.276	0.615	0.535
ENSDARG00000004017	spag1a	35.341	37.713	33.528	29.794	32.516	35.079	27.665	38.179
ENSDARG00000004018	CHST13	1.2	0.938	1.305	0.896	2.586	2.799	2.222	3.254
ENSDARG00000004023	isl1	66.679	65.912	57.682	49.43	67.368	42.089	47.991	50.663
ENSDARG00000004034	arhgdig	3.308	3.147	2.64	1.336	12.011	8.709	6.406	8.41
ENSDARG00000004037	cog2	13.736	13.551	12.346	15.47	14.066	12.079	10.792	14.074
ENSDARG00000004046	phf6	11.972	12.752	9.5	9.515	11.804	11.442	13.347	11.226
ENSDARG00000004049	marcksa	2.533	1.585	0.787	2.019	8.979	4.827	2.223	4.58
ENSDARG00000004051	CR354540.1	1.393	2.125	1.516	1.978	1.051	1.829	1.732	0.945
ENSDARG00000004055	uhrf1bp1l	50.94	73.326	76.464	86.789	50.964	48.63	49.961	51.202
ENSDARG00000004059	galk2	0.456	0.238	0.472	0.114	1.966	0.798	1.111	1.417
ENSDARG00000004060	bhlhe40	611.941	623.769	407.515	408.776	413.678	338.015	242.648	265.8
ENSDARG00000004074	bach2b	14.011	14.628	14.661	13.513	31.723	20.255	22.284	27.487
ENSDARG00000004078	acsl4a	11.056	11.694	12.887	11.053	16.559	14.899	10.399	15.112
ENSDARG00000004082	cx39.9	0	0	0	0	0	0	0	0
ENSDARG00000004094	acsbg2	14.052	14.126	13.636	12.684	17.451	14.095	14.009	13.257
ENSDARG00000004105	tie1	1.147	1.538	1.044	1.224	2.072	0.994	1.853	2.416
ENSDARG00000004109	zgc:162154	0	0	0	0	0	0	0	0
ENSDARG00000004111	esr1	0.737	0.448	0.318	0.428	0.471	0.382	0.718	0.763
ENSDARG00000004114	tti1	5.369	3.489	5.648	6.604	6.469	5.301	4.147	6.091
ENSDARG00000004115	mgat4b	10.501	8.434	9.544	8.686	8.622	9.079	8.317	9.615
ENSDARG00000004130	mvk	5.914	8.063	6.696	4.924	11.29	7.689	8.154	7.304
ENSDARG00000004131	rttn	5.714	5.358	6.575	5.775	5.632	5.193	5.16	5.091
ENSDARG00000004132	usp19	36.42	39.731	41.877	41.773	46.675	39.679	36.345	40.002
ENSDARG00000004141	DHRS11	5.049	4.898	8.632	7.696	16.687	23.918	17.327	20.712
ENSDARG00000004150	grm2a	9.364	11.581	10.048	8.862	9.675	7.804	8.564	8.39
ENSDARG00000004151	rab23	13.803	16.042	16.702	16.354	20.543	18.175	17.686	22.729
ENSDARG00000004154	orai1b	11.545	13.004	12.918	10.005	15.261	14.412	10.129	12.133
ENSDARG00000004158	tmem63c	5.402	5.926	7.115	4.036	5.869	3.881	5.073	4.187
ENSDARG00000004160	reep3b	25.599	29.456	32.725	31.713	30.021	29.579	23.507	26.735
ENSDARG00000004161	ik	25.112	31.963	29.656	29.044	32.109	26.237	28.354	30.903
ENSDARG00000004167	zgc:110366	4.862	4.242	2.325	3.353	5.239	3.272	3.463	3.328
ENSDARG00000004169	stmn1a	0.653	0.057	0.338	0.271	1.043	1.27	0.495	0.984
ENSDARG00000004171	rabac1	9.288	10.293	12.029	9.542	12.605	9.633	11.004	11.589
ENSDARG00000004173	copa	39.972	39.111	46.213	37.925	57.088	49.622	40.349	52.398
ENSDARG00000004174	cnot1	75.086	73.119	72.85	65.146	87.412	73.744	64.967	76.294
ENSDARG00000004176	ulk4	0.798	0.402	0.975	1.108	1.516	1.697	1.112	1.933
ENSDARG00000004177	fam169ab	71.635	68.276	54.042	66.642	29.731	26.98	28.815	33.009
ENSDARG00000004184	nf1b	18.635	18.147	20.552	17.669	18.804	17.527	15.268	14.915
ENSDARG00000004187	zgc:122979	21.397	12.371	28.915	45.179	15.105	19.971	17.05	16.557
ENSDARG00000004189	cbx1a	22.474	20.853	20.807	17.684	22.588	20.642	22.025	21.58
ENSDARG00000004196	tnfsf10l	1.867	1.972	1.342	1.569	4.293	3.785	2.662	3.679
ENSDARG00000004199	spam1	1.199	1.794	0.607	1.363	0.562	0.699	1.042	0.883
ENSDARG00000004204	efhc2	2.053	1.606	1.126	1.354	1.649	0.987	1.178	1.024
ENSDARG00000004211	ccdc106a	16.601	16.124	18.92	13.644	18.686	16.867	17.33	24.505
ENSDARG00000004218	rnd1b	24.167	28.093	37.109	32.804	30.23	28.085	25.203	33.376
ENSDARG00000004219	slc6a3	8.569	7.2	6.412	7.944	8.779	4.999	6.188	7.935
ENSDARG00000004227	pde3a	36.575	40.822	33.204	33.953	54.766	68.37	53.662	59.884
ENSDARG00000004232	dlb	0.291	0.303	0.226	0.435	1.114	1.47	0.567	0.493
ENSDARG00000004243	asic4b	26.289	25.933	18.013	19.545	22.981	13.523	16.601	16.793
ENSDARG00000004246	slit2	26.345	26.791	27.181	22.702	31.189	22.336	21.445	22.353
ENSDARG00000004251	dhfr	7.611	3.924	5.242	9.563	6.214	5.449	4.806	10.408
ENSDARG00000004256	wnt11f2	0.141	0	0	0.21	0.303	0.246	0.343	0.358
ENSDARG00000004260	cul5b	15.084	16.187	18.114	14.716	15.763	14.544	11.241	13.206
ENSDARG00000004261	tmed9	35.066	35.484	41.741	41.696	47.385	49.356	36.512	43.125
ENSDARG00000004262	cyp46a1.2	3.444	2.181	1.911	1.838	1.178	1.339	1.679	2.78
ENSDARG00000004270	atl3	9.087	9.913	8.406	9.883	15.677	16.083	11.299	17.708
ENSDARG00000004274	zgc:112496	1.124	0.44	0.655	0.84	1.01	0	0.959	0.238
ENSDARG00000004280	seh1l	11.702	12.163	13.863	13.818	15.934	12.842	11.967	15.605
ENSDARG00000004282	zgc:77375	31.693	32.652	25.979	30.032	28.046	23.224	24.02	22.602
ENSDARG00000004291	hecw1b	29.382	32.436	31.133	27.227	37.194	32.982	31.527	26.519
ENSDARG00000004296	ambp	7.736	3.392	3.461	8.582	69.723	56.613	28.793	70.428
ENSDARG00000004297	irf2bpl	15.125	19.719	16.671	19.075	29.286	31.664	21.542	28.002
ENSDARG00000004301	rhogb	0.766	0.24	0.238	0.229	3.303	1.788	0.672	2.598
ENSDARG00000004302	slc45a1	15.954	17.244	18.407	16.543	17.436	13.424	14.798	15.979
ENSDARG00000004305	vangl1	37.491	39.149	42.653	35.382	35.184	32.44	33.75	35.879
ENSDARG00000004306	klhl18	32.791	38.144	50.631	39.812	29.652	31.91	38.099	35.458
ENSDARG00000004307	lypd6	5.092	3.414	6.406	5.797	6.968	3.253	3.073	5.137
ENSDARG00000004308	fam8a1b	10.772	9.874	11.378	10.689	9.916	11.782	9.352	11.697
ENSDARG00000004311	ldlrap1a	1.409	0.787	1.095	0.902	7.954	5.989	8.438	12.113
ENSDARG00000004318	cbwd	17.056	19.445	18.188	16.674	18.772	14.925	14.858	17.992
ENSDARG00000004322	ush1ga	5.455	4.075	5.27	4.039	4.343	2.752	3.593	2.957
ENSDARG00000004325	casp9	7.175	4.939	5.91	8.47	6.599	6.948	5.386	7.419
ENSDARG00000004328	LIN28A	0	0	0	0	0	0	0	0
ENSDARG00000004336	exoc4	31.907	35.699	32.231	32.652	34.039	33.335	29.738	30.402
ENSDARG00000004343	nelfe	15.811	17.552	17.435	16.481	15.712	13.145	14.306	12.597
ENSDARG00000004358	gnb3a	41.818	42.897	45.468	38.798	43.141	29.846	33.898	39.077
ENSDARG00000004363	lhfpl6	1.864	2.302	1.563	0.733	1.41	1.717	1.171	1.206
ENSDARG00000004372	fmnl3	4.312	2.863	3.234	1.985	3.602	2.398	2.737	4.802
ENSDARG00000004377	ppp1r13ba	108.632	108.022	111.472	110.108	57.139	60.349	53.362	58.826
ENSDARG00000004378	yrk	0.681	0.639	1.005	0.865	2.251	2.066	1.029	2.309
ENSDARG00000004386	ELAPOR2	75.688	71.722	84.653	79.989	65.536	64.88	60.596	67.471
ENSDARG00000004392	hdr	0.182	0.142	0.142	0.68	0.654	0.319	0.266	0.463
ENSDARG00000004396	b3gnt5b	0	0	0	0	0	0	0	0
ENSDARG00000004402	elovl6	41.745	47.674	45.775	44.991	43.16	36.062	37.08	44.256
ENSDARG00000004405	snx10a	0.812	0.091	0	0.52	3.166	0.812	0.735	2.654
ENSDARG00000004406	spra	1.861	1.365	3.163	1.043	3.259	2.646	1.984	4.928
ENSDARG00000004415	tcf7l2	3.857	5.751	4.62	4.592	6.032	4.195	3.016	4.835
ENSDARG00000004427	dpy30	20.947	19.737	22.196	13.516	20.18	22.218	20.653	23.402
ENSDARG00000004433	btk	0.228	0.089	0.265	1.191	1.8	1.395	1.443	1.255
ENSDARG00000004436	fam92a1	17.578	14.493	15.75	18.812	15.701	13.58	11.115	14.629
ENSDARG00000004445	grm5a	1.495	1.939	1.315	1.881	1.781	1.698	1.592	1.467
ENSDARG00000004447	aplnr2	0	0.104	0.104	0.498	0.096	0.078	0.065	0.452
ENSDARG00000004451	tnfrsfa	4.981	3.896	4.285	3.987	16.359	9.236	9.278	14.926
ENSDARG00000004452	tardbpl	74.335	79.989	96.125	72.048	94.324	86.512	66.878	93.404
ENSDARG00000004455	p2rx5	0	1.004	0.1	0.288	0.645	0.374	0.188	0.326
ENSDARG00000004459	unc119.2	67.167	72.951	79.291	77.784	60.506	91.025	83.611	79.477
ENSDARG00000004460	desi2	18.873	19.684	19.157	16.133	18.324	16.763	23.454	18.877
ENSDARG00000004470	prkcsh	12.815	12.776	13.277	14.681	18.667	15.861	12.934	15.674
ENSDARG00000004472	atat1	33.313	34.462	30.945	30.565	30.561	25.511	22.268	25.199
ENSDARG00000004473	tbx21	5.525	6.071	4.395	4.619	3.024	4.374	3.655	4.571
ENSDARG00000004492	pcyt1ab	31.659	41.275	34.958	30.501	42.698	34.183	31.269	35.776
ENSDARG00000004497	tspan33a	0	0.133	0	0.382	0.489	0.298	0.332	0.144
ENSDARG00000004498	xkr8.1	0	0	0	0	0	1.253	0	0.364
ENSDARG00000004502	rcor3	30.49	35.023	28.306	24.459	29.054	22.842	20.807	23.121
ENSDARG00000004517	ppat	3.134	3.764	4.696	4.599	1.769	2.807	2.018	2.656
ENSDARG00000004525	C2H1orf35	8.602	9.519	7.418	8.23	8.065	8.384	6.596	7.646
ENSDARG00000004527	pin4	6.877	13.449	15.141	12.846	12.627	14.265	15.644	16.191
ENSDARG00000004529	zgc:173742	0.229	0.538	0.535	0.086	0.247	0.201	0	0.486
ENSDARG00000004537	kmt2a	70.462	75.977	80.193	68.75	80.209	70.488	68.566	70.855
ENSDARG00000004539	ptgs2a	0.379	0.593	1.179	0.85	2.179	2.138	1.294	2.357
ENSDARG00000004561	prkcg	5.65	6.57	8.188	9.47	8.119	4.9	6.104	5.048
ENSDARG00000004574	gtf3c2	8.249	9.379	9.251	7.751	9.592	8.781	6.881	6.559
ENSDARG00000004576	plk4	3.093	2.775	3.181	3.194	4.183	1.857	2.128	1.542
ENSDARG00000004577	TMEM178B	17.249	23.562	25.006	16.542	24.415	16.52	20.455	17.674
ENSDARG00000004580	nmnat2	34.745	33.573	34.409	31.049	35.853	30.701	32.377	29.736
ENSDARG00000004581	sel1l	20.156	19.479	21.488	16.138	21.796	23.115	18.04	22.679
ENSDARG00000004586	ntrk1	0	0	0	0.072	0.208	0	0	0.082
ENSDARG00000004587	kat5a	45.042	46.322	41.794	37.315	40.261	35.782	31.835	37.164
ENSDARG00000004588	sox4a	40.928	31.656	52.672	40.612	96.542	62.561	71.64	69.064
ENSDARG00000004592	gpr22a	15.966	12.489	16.984	12.994	13.519	8.704	13.572	9.424
ENSDARG00000004594	znf800a	7.027	7.94	7.584	8.094	5.995	4.953	5.923	7.9
ENSDARG00000004597	lrrc4ba	14.565	13.992	16.083	15.321	15.788	12.261	12.393	11.207
ENSDARG00000004598	or102-2	0	0.075	0	0	0	0	0	0
ENSDARG00000004616	mtmr2	6.612	7.593	9.182	9.249	10.309	8.699	10.971	9.3
ENSDARG00000004618	stx2a	0.558	0.983	0.976	1.043	1.905	2.443	1.905	2.957
ENSDARG00000004621	gpm6ab	54.327	50.478	57.041	55.49	78.73	53.452	54.803	63.114
ENSDARG00000004627	panx3	0	0	0.153	0	0.094	0.038	0	0.056
ENSDARG00000004632	egln1b	5.909	4.622	3.992	2.303	4.061	4.346	3.193	3.919
ENSDARG00000004633	epn3b	12.394	10.249	12.244	11.905	11.321	10.432	9.752	9.904
ENSDARG00000004634	osbp	53.554	63.254	61.456	57.766	68.969	66.759	52.669	64.526
ENSDARG00000004635	epha7	10.823	11.091	13.788	10.562	18.022	13.655	11.164	14.399
ENSDARG00000004636	ccdc9	12.62	12.175	10.405	10.633	14.003	12.474	10.935	13.31
ENSDARG00000004643	cdhr1a	109.829	105.552	102.881	94.81	90.459	103.284	96.367	101.102
ENSDARG00000004647	spice1	1.561	1.597	2.519	0.807	1.639	1.471	1.463	1.832
ENSDARG00000004648	kctd16a	38.226	28.624	36.05	29.048	35.914	31.829	31.373	28.798
ENSDARG00000004658	zgc:101810	0.702	0.22	0	0.84	0.101	0.492	0.274	0.476
ENSDARG00000004672	ptk2ab	12.169	12.612	13.852	11.358	15.306	12.05	11.365	12.942
ENSDARG00000004680	dnajb6a	34.825	44.688	48.344	40.929	47.23	44.056	41.007	52.398
ENSDARG00000004687	acaa1	12.63	9.485	11.123	14.595	8.832	11.396	10.917	13.559
ENSDARG00000004692	nabp1a	7.488	9.494	9.832	9.164	19.016	17.625	13.027	20.134
ENSDARG00000004695	six4a	0	0	0	0	0	0	0	0
ENSDARG00000004696	eefsec	9.601	10.873	7.46	10.171	9.369	8.025	7.125	9.352
ENSDARG00000004697	rxrgb	1.209	0.946	1.964	2.053	13.976	10.835	7.768	16.487
ENSDARG00000004702	irf2bp2a	109.364	118.596	138.53	119.543	143.8	124.277	146.194	146.525
ENSDARG00000004706	syf2	12.389	19.527	17.386	21.69	19.263	16.504	14.691	14.418
ENSDARG00000004712	tbr1b	0.923	0.722	0.944	0.944	1.117	0.652	0.924	0.7
ENSDARG00000004713	mad2l1	1.032	0.807	1.336	0.257	1.236	1.204	1.509	1.749
ENSDARG00000004714	tcf12	61.325	65.49	87.409	57.825	63.103	52.234	62.979	81.288
ENSDARG00000004721	mpp5b	112.133	105.951	114.25	97.564	104.094	89.027	81.986	110.188
ENSDARG00000004724	tcea3	26.322	26.823	24.323	30.19	10.938	14.11	15.327	12.3
ENSDARG00000004726	trappc11	26.847	25.03	30.868	26.765	32.466	27.636	26.058	28.31
ENSDARG00000004735	hnrnpub	66.163	70.484	73.947	62.585	86.446	67.358	65.519	76.596
ENSDARG00000004745	lmbr1l	12.343	13.517	14.212	12.156	10.238	8.051	7.055	7.608
ENSDARG00000004748	zgc:100868	0.253	0.049	0	0.094	0	1.437	0.092	0.054
ENSDARG00000004753	mylkb	0.501	0.131	0.065	0.312	0.18	0.195	0.163	0.071
ENSDARG00000004754	hspa4a	13.697	15.597	15.928	17.195	38.224	33.319	25.433	37.036
ENSDARG00000004757	ybx1	84.149	83.699	96.646	101.105	131.631	126.356	113.914	132.085
ENSDARG00000004763	hhla2a.2	0	0	0	0	0	0	0	0
ENSDARG00000004771	ankrd10b	67.381	64.278	62.574	53.003	43.884	40.666	34.112	38.071
ENSDARG00000004774	wdr36	12.544	12.949	13.263	11.984	18.32	14.636	14.685	15.163
ENSDARG00000004782	fgfr3	3.475	4.194	2.327	3.646	9.271	8.369	4.866	8.241
ENSDARG00000004785	cops2	37.92	28.028	35.15	26.101	37.219	32.572	25.906	32.897
ENSDARG00000004789	lrp1ba	18.944	20.602	19.208	16.743	35.603	25.371	18.975	32.013
ENSDARG00000004794	ccdc146	2.136	1.88	1.591	1.662	0.448	0.467	0.26	0.302
ENSDARG00000004796	mgrn1b	20.664	21.955	23.186	19.681	28.812	25.779	22.713	24.442
ENSDARG00000004806	grwd1	10.386	11.26	11.044	6.943	30.634	26.256	23.537	29.033
ENSDARG00000004823	asz1	0	0.136	0.27	0	0	0	0.17	0
ENSDARG00000004830	flot2a	30.696	34.357	32.337	29.099	33.125	31.851	23.242	24.576
ENSDARG00000004836	dnajc5ab	112.235	114.694	116.507	105.935	127.433	102.204	95.512	115.841
ENSDARG00000004840	rassf1	84.661	80.217	118.241	97.764	81.511	65.112	56.793	73.414
ENSDARG00000004843	foxp1a	2.341	2.289	1.854	2.657	3.234	3.86	2.787	2.594
ENSDARG00000004851	hinfp	3.293	2.576	2.334	1.856	2.656	2.797	2.365	1.958
ENSDARG00000004861	esrrga	74.116	96.037	88.61	79.573	85.177	73.642	69.829	75.965
ENSDARG00000004864	foxr1	0	0	0	0	0	0	0	0
ENSDARG00000004866	mindy1	21.114	23.033	18.534	20.72	20.909	23.502	17.245	18.958
ENSDARG00000004869	penka	5.848	6.208	9.089	7.022	6.152	3.412	4.887	4.956
ENSDARG00000004870	psen1	17.155	18.138	24.097	19.226	30.068	26.778	19.067	25.963
ENSDARG00000004871	mst1rb	0	0.167	0	0	0.051	0	0	0
ENSDARG00000004874	spata6l	5.661	7.75	5.865	9.429	1.949	4.335	2.644	2.699
ENSDARG00000004875	tmc6b	2.48	2.469	1.752	2.358	1.539	3.485	3.022	1.433
ENSDARG00000004877	rock2b	1.071	1.059	1.402	3.075	0.81	1.48	1.319	1.72
ENSDARG00000004880	acsm3	0	0.124	0.246	0.059	0.853	1.246	0.849	0.939
ENSDARG00000004889	aga	13.061	11.494	11.78	8.713	11.394	14.014	12.505	8.895
ENSDARG00000004891	pex19	44.881	47.941	45.515	46.702	46.662	43.742	40.778	49.529
ENSDARG00000004898	zp2l2	0.238	0	0	0.178	0	0.139	0.116	0
ENSDARG00000004904	gys2	0	0.09	0	0.864	0.083	0	0	0.294
ENSDARG00000004906	stip1	21.744	24.618	25.566	19.096	29.942	28.15	25.334	27.966
ENSDARG00000004925	immp2l	2.863	2.329	6.229	3.166	3.538	3.741	2.121	5.241
ENSDARG00000004930	lmo7a	8.556	7.48	8.637	7.113	9.552	8.099	6.624	8.709
ENSDARG00000004931	slc8a3	11.957	14.822	12.991	14.46	11.575	9.871	9.68	7.128
ENSDARG00000004932	anos1b	3.983	6.554	6.724	4.977	7.895	5.289	3.549	5.588
ENSDARG00000004937	skp2	0.64	1.201	1.69	1.911	1.562	0.821	0.873	0.976
ENSDARG00000004939	mtdhb	32.337	32.779	30.886	34.328	43.852	39.458	30.539	41.909
ENSDARG00000004948	bccip	5.914	6.8	5.869	5.643	6.86	8.522	6.252	6.16
ENSDARG00000004952	rsad2	0	0.723	0.144	0.828	0.664	0.216	0.18	0.626
ENSDARG00000004953	mxb	0.131	0.205	0.102	0.293	0.094	0.229	0.064	0
ENSDARG00000004954	grna	2.412	1.61	1.93	2.333	27.732	19.993	18.849	24.235
ENSDARG00000004956	zmat2	27.585	19.813	20.266	22.109	21.621	18.872	17.113	22.954
ENSDARG00000004964	cyp4t8	5.92	4.927	4.111	3.765	2.715	3.307	4.114	2.776
ENSDARG00000004979	elovl5	12.682	9.573	11.324	10.39	10.231	7.009	8.08	9.429
ENSDARG00000004988	ppp3ca	49.404	44.128	37.193	42.531	37.275	28.571	32.33	27.745
ENSDARG00000005002	brf1b	6.357	7.097	7.925	7.323	8.374	8.151	6.843	6.96
ENSDARG00000005004	slc5a12	0	0	0	0	0.182	0	0	0.108
ENSDARG00000005010	si:dkeyp-2e4.8	2.227	3.775	1.154	3.605	2.934	1.083	1.809	2.831
ENSDARG00000005015	tspy	24.832	23.489	26.412	26.843	26.066	24.555	20.259	23.136
ENSDARG00000005023	fkbp9	1.879	0.84	1.564	1.003	2.507	2.427	1.374	2.73
ENSDARG00000005026	tshz1	6.964	8.006	6.817	5.703	8.368	6.057	5.206	5.923
ENSDARG00000005034	crppa	11.816	13.465	11.335	10.354	13.311	12.51	9.386	8.778
ENSDARG00000005049	rab20	3.823	2.991	5.282	4.126	7.173	5.948	5.487	5.401
ENSDARG00000005050	wnt2ba	1.694	2.782	2.5	2.784	3.164	3.458	2.229	3.014
ENSDARG00000005057	dimt1l	4.328	4.822	5.197	5.095	5.748	7.727	8.054	9.114
ENSDARG00000005058	ncapd2	1.335	1.503	1.41	1.316	2.838	1.962	1.9	1.9
ENSDARG00000005078	eif4e3	18.075	22.047	22.933	21.135	25.386	19.063	20.408	24.667
ENSDARG00000005085	ggctb	8.632	5.379	5.684	6.34	7.568	6.657	6.204	5.952
ENSDARG00000005092	cep89	5.605	7.411	6.687	8.199	6.636	7.737	5.772	6.156
ENSDARG00000005095	glcea	9.246	8.996	10.426	6.571	13.448	17.234	13.19	14.143
ENSDARG00000005098	zgc:86764	0.363	0.355	0	0.271	1.239	0.424	0.531	1.154
ENSDARG00000005104	limk2	13.985	15.76	16.699	15.821	18.676	16.593	15.636	13.996
ENSDARG00000005108	oclna	0.099	0.155	0.154	0	0	0.638	0.048	0
ENSDARG00000005112	cdh17	0.082	0.512	0.573	1.285	0.059	0.191	0.399	0
ENSDARG00000005115	calub	2.796	2.681	2.734	2.494	3.888	3.263	2.682	3.211
ENSDARG00000005122	atp2a2b	19.014	20.688	21.887	19.836	44.652	39.029	26.498	44.873
ENSDARG00000005126	large1	20.573	26.524	26.051	27.041	28.467	23.114	24.42	24.136
ENSDARG00000005128	rnaseh2b	8.821	6.064	8.724	6.591	12.868	10.448	9.251	7.929
ENSDARG00000005134	psmd11b	7.1	8.172	8.906	9.094	12.607	11.302	9.74	14.356
ENSDARG00000005139	hhatlb	0.407	0.239	0.079	0	0.073	0.059	0.05	0
ENSDARG00000005141	camkvb	12.715	14.799	12.987	11.913	13.297	10.229	10.421	11.689
ENSDARG00000005150	tbx20	0.988	1.324	0.877	1.054	5.169	10.123	2.819	8.489
ENSDARG00000005154	aspa	27.416	25.514	26.262	19.601	25.98	22.612	18.087	21.033
ENSDARG00000005159	cyth1a	7.347	7.045	6.538	6.817	8.854	6.567	7.278	7.633
ENSDARG00000005162	tpm3	9.14	9.948	10.385	9.856	14	11.116	9.456	11.254
ENSDARG00000005163	efr3a	38.799	42.256	41.131	41.325	43.839	42.77	37.956	40.254
ENSDARG00000005172	dynll2b	23.043	18.897	22.815	22.492	20.828	16.044	12.5	16.694
ENSDARG00000005176	zgc:101040	6.244	8.198	9.184	10.996	7.049	5.334	6.304	9.261
ENSDARG00000005179	dglucy	15.499	6.47	15.344	10.3	10.386	11.346	11.623	7.768
ENSDARG00000005185	cpn1	0	0	0.414	0	0.192	0.311	0	0.226
ENSDARG00000005186	sp4	16.251	16.88	18.838	15.565	20.634	14.889	14.31	16.709
ENSDARG00000005191	ahcy	27.309	8.545	17.946	14.924	46.416	54.529	32.707	58.193
ENSDARG00000005210	coro2a	9.226	9.786	8.202	8.47	11.291	11.813	7.432	8.084
ENSDARG00000005216	zgc:158328	8.767	7.818	7.221	9.105	6.551	7.927	5.555	7.802
ENSDARG00000005218	wrnip1	3.257	1.325	2.936	2.726	4.493	4.408	3.493	2.65
ENSDARG00000005220	pdcd6	7.745	4.957	6.018	7.014	7.925	5.887	5.948	6.365
ENSDARG00000005221	desmb	0.4	0	0	0	0	0.155	0	0
ENSDARG00000005230	ssr2	26.692	17.287	22.748	18.871	37.942	28.798	23.363	32.352
ENSDARG00000005232	ccdc85ca	97.061	100.11	102.103	119.381	86.758	76.654	78.687	96.33
ENSDARG00000005236	srcap	52.399	54.212	52.008	50.349	53.995	41.947	40.235	47.127
ENSDARG00000005246	asb3	6.824	8.317	8.878	7.825	8.437	7.961	8.277	6.456
ENSDARG00000005251	rpe	5.724	8.827	6.989	5.498	9.282	9.54	7.174	8.316
ENSDARG00000005254	kdelr2a	36.779	29.06	36.084	32.66	35.944	31.641	29.275	41.247
ENSDARG00000005271	zc3h12a	1.091	0	0	0	0	0.159	0.133	2.773
ENSDARG00000005274	rad52	0.986	1.157	1.915	0.737	0.974	0.575	0.36	0.835
ENSDARG00000005284	fbxl15	5.043	7.151	9.92	4.357	7.36	6.712	5.224	6.545
ENSDARG00000005314	CALHM1	0.593	0	0	0.222	0.213	0.865	1.446	1.76
ENSDARG00000005315	celf1	54.734	54.155	52.473	49.404	59.517	46.773	44.489	50.839
ENSDARG00000005318	stam2	19.644	20.198	22.739	19.746	29.318	24.81	20.68	23.686
ENSDARG00000005320	nipsnap1	0	0.159	0	0	0	0	0	0.173
ENSDARG00000005327	ftr66	0	0	0.126	0	0	0.474	0	0
ENSDARG00000005332	lipib	41.023	45.671	50.394	44.894	358.571	461.646	356.358	490.503
ENSDARG00000005335	slc22a4	3.211	2.512	8.052	1.309	6.711	0.426	5.264	13.483
ENSDARG00000005343	ccdc85al	24.516	31.336	23.184	19.954	24.884	23.735	18.967	23.519
ENSDARG00000005350	dip2ba	20.764	22.53	22.343	20.661	40.423	35.864	32.298	36.615
ENSDARG00000005355	larp6a	16.959	16.922	16.395	15.365	15.83	15.97	16.077	14.487
ENSDARG00000005356	tyro3	5.495	7.053	7.339	10.714	10.796	8.315	8.831	10.625
ENSDARG00000005359	sucla2	94.198	83.799	88.1	85.665	98.096	88.436	79.226	99.463
ENSDARG00000005364	grin3ba	1.173	1.033	0.969	1.698	1.001	1.198	1.287	1.119
ENSDARG00000005368	mcamb	3.419	3.261	3.758	2.18	17.673	16.052	9.511	17.243
ENSDARG00000005371	gprc6a	0.334	0.087	0.433	0.083	0	0	0.054	0.094
ENSDARG00000005372	camk4	14.129	18.331	16.424	16.478	12.957	12.933	12.318	8.373
ENSDARG00000005374	tubgcp4	8.221	7.701	7.69	6.522	7.438	7.253	5.912	6.452
ENSDARG00000005382	prdm9	10.626	11.083	13.315	11.516	11.005	11.504	10.872	12.576
ENSDARG00000005392	slc5a5	3.252	5.088	4.939	3.976	22.196	21.127	17.653	20.671
ENSDARG00000005394	dnmt3aa	35.49	34.169	35.917	37.981	58.098	43.11	37.856	45.478
ENSDARG00000005397	trim3b	76.287	74.364	72.657	66.763	70.438	55.543	57.132	51.509
ENSDARG00000005414	grapa	2.114	2.645	2.628	1.895	4.556	4.686	2.576	2.508
ENSDARG00000005416	map3k5	30.54	29.74	26.775	26.344	29.171	25.893	21.874	23.205
ENSDARG00000005423	pgam1a	45.817	55.81	43.747	43.832	68.265	66.771	66.669	80.959
ENSDARG00000005425	wdfy1	24.576	30.079	25.462	20.11	35.434	28.673	26.484	26.355
ENSDARG00000005448	mtfmt	8.699	7.372	9.857	7.447	8.463	6.872	5.212	8.448
ENSDARG00000005451	gdi2	164.712	166.223	170.804	171.019	182.255	177.789	144.296	200.297
ENSDARG00000005453	foxp2	22.849	20.546	21.235	20.361	23.888	18.954	17.835	19.88
ENSDARG00000005454	tacc3	0.36	0.281	0.07	0.47	1.55	1.678	0.482	1.295
ENSDARG00000005456	katnb1	55.937	57.646	47.605	47.365	45.929	37.086	36.44	41.463
ENSDARG00000005458	csnk1g2a	47.913	58.089	58.264	59.73	56.724	48.005	47.984	51.772
ENSDARG00000005462	kif4	0.226	0.147	0.146	0.478	1.486	0.505	0.623	1.307
ENSDARG00000005463	slc30a1a	13.014	9.945	10.968	10.92	13.953	13.899	10.784	11.709
ENSDARG00000005464	dnase1l1	0.345	1.078	0.937	0.129	0.743	1.608	0.756	1.752
ENSDARG00000005468	irf2bp1	38.883	33.516	33.294	32.788	34.716	32.208	29.441	35.034
ENSDARG00000005476	nav3	23.364	20.405	20.523	19.652	25.492	17.947	18.745	21.493
ENSDARG00000005479	tenm3	27.24	28.546	36.236	30.982	35.055	31.084	35.679	34.671
ENSDARG00000005481	nfkbiaa	2.318	1.058	0.3	0.433	5.134	6.76	4.142	3.765
ENSDARG00000005482	rapgef2	72.929	77.087	73.634	72.246	63.794	53.384	53.991	55.728
ENSDARG00000005485	ucmab	0.844	0.33	0.328	0	0.152	1.107	0.411	0
ENSDARG00000005500	dgcr6	1.96	2.594	3.709	2.515	3.069	1.993	1.837	2.768
ENSDARG00000005510	gdf6b	0	0	0	0	0	0	0	0
ENSDARG00000005513	naca	17.704	15.415	15.596	15.37	26.878	22.09	20.631	23.645
ENSDARG00000005518	slc5a9	0.545	0.32	0	0.305	0.098	0.238	0.199	0
ENSDARG00000005522	galr1a	0.592	0.185	0.46	0.354	1.02	0.207	0.404	0.1
ENSDARG00000005525	acy3.2	0.424	1.327	1.582	0.57	2.072	1.979	1.943	3.091
ENSDARG00000005526	igfn1.1	0	0.512	0	0.881	0.47	0.306	0.383	0.777
ENSDARG00000005536	ubr7	18.648	19.671	19.321	18.472	25.375	17.719	19.075	23.588
ENSDARG00000005540	xpo7	40.737	33.683	38.596	31.37	39.28	32.485	30.539	32.759
ENSDARG00000005541	wif1	0.478	0.125	0.495	0.119	0.229	0.186	0.078	0.135
ENSDARG00000005544	btbd3a	10.29	8.158	12.857	10.493	10.19	11.275	9.76	13.317
ENSDARG00000005547	rint1	7.926	8.986	5.98	6.78	8.666	8.443	6.271	5.063
ENSDARG00000005549	znf710b	23.397	20.68	21.33	20.44	27.465	22.193	22.989	24.046
ENSDARG00000005551	hnrnph1l	31.52	31.45	36.989	29.678	43.79	41.279	38.41	44.706
ENSDARG00000005559	pou4f1	11.747	11.336	9.81	8.202	14.355	9.671	10.435	11.165
ENSDARG00000005560	ywhah	92.443	103.979	117.091	106.175	131.791	133.305	119.04	122.797
ENSDARG00000005561	gfm2	14.916	22.253	23.347	17.274	24.266	13.239	17.242	14.719
ENSDARG00000005565	entpd8	0.382	0	0.186	0.107	0.034	0.167	0.093	0.081
ENSDARG00000005574	vsx2	40.281	54.698	39.565	28.271	45.352	34.078	27.624	43.45
ENSDARG00000005576	mphosph8	33.285	31.232	29.664	27.104	31.727	27.252	24.941	29.385
ENSDARG00000005578	ugp2a	6.438	3.357	2.822	3.7	7.116	4.526	5.23	7.275
ENSDARG00000005586	zbtb20	35.986	39.813	45.787	41.775	57.631	43.407	45.808	47.874
ENSDARG00000005590	mtf2	5.311	4.577	5.351	5.38	5.788	5.251	4.717	5.76
ENSDARG00000005593	rxrga	7.55	7.288	9.113	5.641	9.811	7.872	6.499	10.62
ENSDARG00000005595	adgb	0	0.177	0.263	0.169	0.122	0.099	0.303	0.144
ENSDARG00000005606	paxip1	13.195	11.89	13.419	10.052	12.64	10.49	10.719	11.567
ENSDARG00000005612	aph1b	23.81	17.26	21.02	22.632	27.764	23.78	18.289	20.602
ENSDARG00000005616	bfb	0	0	0	0	0.242	0.098	0	0.143
ENSDARG00000005619	nek2	0.2	0.391	0.311	0.299	0.575	0.758	0.292	0.678
ENSDARG00000005625	maco1a	19.204	24.854	25.413	18.696	23.246	19.554	20.877	18.544
ENSDARG00000005626	RHOU	12.738	9.964	17.247	14.853	26.485	21.955	22.766	26.663
ENSDARG00000005627	zmp:0000000527	0.585	1.372	1.817	3.495	3.36	1.364	1.425	2.478
ENSDARG00000005629	smyd2b	0.262	1.025	1.303	0.979	0.866	1.131	0.817	0.666
ENSDARG00000005640	adat3	9.493	5.688	6.278	8.149	5.514	3.181	2.757	2.91
ENSDARG00000005643	gcat	5.574	6.812	3.519	4.815	10.762	13.006	7.811	10.038
ENSDARG00000005645	robo3	14.907	14.113	16.75	15.473	17.343	12.501	13.666	16.188
ENSDARG00000005648	olfml2a	1.429	1.23	1.11	1.922	2.464	1.417	2.02	1.332
ENSDARG00000005651	hrasb	6.98	5.844	6.875	6.463	5.65	4.473	4.84	5.832
ENSDARG00000005652	man1a1	61.31	46.988	68.375	66.391	62.22	57.305	55.788	58.055
ENSDARG00000005670	ttbk2a	45.643	50.13	46.24	42.726	43.23	39.63	32.207	35.31
ENSDARG00000005673	f3b	1.552	2.774	1.034	1.822	2.23	2.457	1.837	4.509
ENSDARG00000005675	sec61a1l	24.279	27.074	26.814	27.635	22.937	19.95	16.921	22.591
ENSDARG00000005679	trip10a	11.509	13.734	10.497	10.239	10.406	8.137	8.13	10.085
ENSDARG00000005690	slc25a23a	10.698	6.942	14.389	12.115	12.89	16.26	8.699	15.613
ENSDARG00000005699	ddx19	23.78	28.252	25.355	23.845	35.454	31.969	27.932	34.928
ENSDARG00000005704	eps8l3b	0.092	0.287	0.143	0.274	0.33	0.643	0.179	0.389
ENSDARG00000005713	ethe1	4.733	6.059	3.344	4.019	3.092	5.021	3.985	6.018
ENSDARG00000005716	olfml2ba	2.262	3.008	2.636	2.704	4.713	4.42	4.19	5.751
ENSDARG00000005738	rpf1	18.363	17.266	18.593	16.076	18.124	15.365	15.551	17.921
ENSDARG00000005739	gpm6ba	116.436	104.804	121.577	107.869	119.039	102.948	105.021	106.282
ENSDARG00000005749	cand2	0.062	0	0	0	0	0	0	0
ENSDARG00000005754	ptprfb	28.48	23.981	25.513	25.971	40.794	27.065	26.859	29.884
ENSDARG00000005762	col14a1a	9.856	9.969	13.072	12.677	10.453	6.444	7.021	9.148
ENSDARG00000005772	tsr2	10.333	12.228	12.559	16.035	11.231	11.592	9.169	10.554
ENSDARG00000005774	ddx3xb	104.64	111.972	116.86	110.483	131.735	118.915	105.542	130.745
ENSDARG00000005775	scn8aa	62.089	56.038	57.443	55.003	55.989	46.745	43.519	42.441
ENSDARG00000005776	guk1b	218.008	235.06	302.766	194.692	305.475	269.879	244.676	361.481
ENSDARG00000005780	npy8br	0.532	1.248	1.24	1.391	2.101	1.861	1.296	1.352
ENSDARG00000005783	ncanb	9.796	13.122	15.068	11.129	12.534	10.608	10.793	9.099
ENSDARG00000005786	ppm1f	12.627	11.828	9.085	9.667	11.76	10.003	11.474	6.474
ENSDARG00000005789	enpp1	0.865	0.677	1.758	1.292	9.56	7.724	7.167	11.616
ENSDARG00000005791	rpl28	36.189	33.026	33.339	37.587	60.864	55.657	45.301	64.595
ENSDARG00000005799	smim14	8.918	9.13	10.802	7.741	7.538	8.263	7.735	10.448
ENSDARG00000005800	ampd3a	7.585	7.103	9.38	8.979	10.745	10.003	8.852	9.326
ENSDARG00000005814	klhl10a	0	0	0	0	0	0	0	0
ENSDARG00000005821	ncf2	0.44	0.482	0.616	0.789	5.819	4.622	3.519	4.85
ENSDARG00000005823	slc39a10	8.257	7.903	6.855	6.974	8.217	5.744	4.4	8.476
ENSDARG00000005827	eif2s1a	15.755	13.71	8.722	9.27	18.252	13.097	14.015	19.528
ENSDARG00000005828	faima	7.051	10.762	8.285	8.866	9.514	6.22	7.544	7.433
ENSDARG00000005834	gatad2b	182.916	187.068	171.143	169.745	148.427	144.887	134.043	129.269
ENSDARG00000005840	got2b	59.955	64.072	61.882	63.686	87.456	78.607	71.141	90.207
ENSDARG00000005841	tnni2a.2	0.734	0.064	0	0.122	0	0	0.159	0.138
ENSDARG00000005842	cd9a	46.934	48.315	67.653	50.319	52.148	39.39	47.541	47.911
ENSDARG00000005846	ENSDARG00000005846	0	0.112	0.111	0	0	0	0	0
ENSDARG00000005853	slc25a6	67.35	78.078	84.149	68.059	60.224	55.684	53.848	65.5
ENSDARG00000005861	ralgapa2	38.242	37.473	38.355	34.677	44.362	36.543	34.28	32.727
ENSDARG00000005865	or131-1	0.157	0	0	0	0.113	0	0	0
ENSDARG00000005867	gon4l	20.066	19.621	24.561	18.044	21.37	16.989	16.208	19.829
ENSDARG00000005870	mmadhc	26.838	29.006	28.018	22.041	25.464	21.99	23.167	23.961
ENSDARG00000005883	rfx1a	19.423	18.845	19.691	18.747	20.482	18.479	18	19.005
ENSDARG00000005891	cyb5r3	9.279	8.612	11.121	9.753	7.458	8.991	4.676	5.732
ENSDARG00000005894	slc7a9	0.258	0.202	0.801	0.096	0.648	0.376	0.44	1.311
ENSDARG00000005897	dera	10.178	13.485	9.038	13.036	18.057	12.965	13.87	12.675
ENSDARG00000005908	clk4b	12.396	12.712	12.334	11.238	12.49	11.861	9.1	9.609
ENSDARG00000005913	tgm1l3	0.488	0.477	0.569	0	0.876	0.854	0.654	0.827
ENSDARG00000005915	tcf3a	38.289	41.976	48.234	44.644	39.387	29.951	43.971	41.465
ENSDARG00000005916	srpk3	42.813	44.501	46.757	33.477	39.945	38.319	40.308	39.665
ENSDARG00000005924	serpina10a	105.574	124.388	124.833	98.761	115.265	105.68	103.293	113.14
ENSDARG00000005926	ak2	9.331	7.448	10.506	6.829	20.522	15.441	14.851	22.918
ENSDARG00000005927	tbc1d17	16.977	16.263	18.449	15.442	26.251	16.722	20.928	23.459
ENSDARG00000005941	clul1	26.537	29.247	28.592	27.355	38.262	35.217	30.737	37.291
ENSDARG00000005942	vmn2r1	3.333	1.43	1.671	1.205	1.931	1.254	1.258	0.82
ENSDARG00000005943	htra4	0	0.204	0	0	0.187	0.152	0	0
ENSDARG00000005945	sart1	33.995	38.205	32.852	36.41	35.09	28.303	27.477	34.099
ENSDARG00000005948	ankmy2a	13.153	16.827	16.822	14.229	14.864	14.707	16.162	16.49
ENSDARG00000005972	ric8b	10.008	8.707	11.109	11.597	11.372	12.451	9.806	11.338
ENSDARG00000005980	sfswap	67.77	76.859	68.388	62.757	76.538	68.839	59.476	65.702
ENSDARG00000005989	rgl1	4.637	5.196	3.944	4.214	9.86	7.568	6.567	7.701
ENSDARG00000005993	prc1b	0.251	0	0	0.187	0.451	1.098	0.673	1.488
ENSDARG00000006003	mycla	15.728	17.591	11.256	7.731	12.192	9.819	5.985	7.249
ENSDARG00000006008	dct	7.705	4.735	2.993	8.326	90.247	80.741	60.624	89.085
ENSDARG00000006010	bmi1a	17.962	12.283	14.22	15.868	17.206	13.576	10.022	16.946
ENSDARG00000006011	klhl42	1.397	3.086	3.513	2.579	3.957	2.973	2.644	1.951
ENSDARG00000006019	tktb	71.756	66.689	66.786	63.845	84.354	77.062	71.936	89.246
ENSDARG00000006025	tp53i11b	7.051	8.226	8.927	8.856	8.123	7.27	6.163	6.646
ENSDARG00000006029	lta4h	3.847	2.257	3.203	2.977	7.107	5.21	3.549	6.055
ENSDARG00000006031	abat	61.154	62.989	69.965	78.714	66.877	68.871	55.544	63.866
ENSDARG00000006038	aebp2	12.47	11.756	11.926	10.432	19.45	17.596	14.287	18.338
ENSDARG00000006040	cyp20a1	7.708	4.02	6.389	5.119	7.753	8.893	6.679	10.307
ENSDARG00000006044	usta	0.516	0.323	0.562	0.231	0.965	0.422	0.403	0.525
ENSDARG00000006052	malt2	0.476	0.149	0.148	0.142	1.506	1.39	0.789	0.565
ENSDARG00000006060	crybg1b	1.448	1.759	1.029	1.473	1.018	1.168	1.276	1.358
ENSDARG00000006062	akap1b	36.352	37.165	37.493	36.572	42.37	39.794	32.613	39.084
ENSDARG00000006065	znf385b	39.25	46.115	42.65	42.644	42.355	37.767	35.748	38.037
ENSDARG00000006074	uck2a	9.186	7.605	11.123	10.81	16.775	14.156	12.873	15.83
ENSDARG00000006079	gpr37l1a	0	0.474	0.785	0.604	2.032	1.65	2.067	3.766
ENSDARG00000006092	rad21a	56.11	57.39	61.878	59.137	71.413	57.479	53.055	66.92
ENSDARG00000006093	cdk15	45.521	39.712	38.126	43.334	42.486	35.655	29.515	34.734
ENSDARG00000006094	igf2r	26.986	32.12	31.088	27.67	36.369	33.79	30.673	32.345
ENSDARG00000006109	pimr185	1.189	1.86	1.155	2.221	1.068	1.907	1.884	1.764
ENSDARG00000006110	chrd	1.711	1.956	1.636	1.917	1.702	0.845	1.026	1.004
ENSDARG00000006112	myof	0.315	0	0	0	0.129	0.577	0.022	0
ENSDARG00000006120	tbx2b	68.561	66.994	62.273	55.594	56.178	44.076	40.069	49.751
ENSDARG00000006124	kdm5c	61.639	65.085	60.162	52.161	66.9	52.293	51.777	59.687
ENSDARG00000006125	csnk1db	144.171	113.233	186.157	204.086	98.266	97.79	95.849	88.94
ENSDARG00000006128	cep170aa	13.27	12.865	13.543	10.621	20.101	16.475	17.728	18.361
ENSDARG00000006137	star	0.218	0	0.169	0.488	0.156	0.127	0.53	0
ENSDARG00000006151	pde11al	0.292	1.293	0.076	0.073	0.698	0.227	0.379	0.494
ENSDARG00000006169	lrrk2	10.728	10.771	13.927	11.29	14.499	13.318	11.702	12.89
ENSDARG00000006174	lrrc23	0	0	0	0	0	0	0	0
ENSDARG00000006181	hif1aa	12.626	12.293	21.396	20.572	13.221	8.149	9.493	10.928
ENSDARG00000006192	gatad2ab	13.171	11.56	13.791	13.886	15.16	12.514	11.205	14.064
ENSDARG00000006196	sav1	4.469	4.112	4.8	5.106	5.005	4.14	3.78	7.24
ENSDARG00000006200	eif4g1a	41.796	42.479	46.817	46.709	61.791	57.366	47.072	60.393
ENSDARG00000006202	erbb3a	0.444	0.174	0.207	0.066	0.096	0.362	0.259	0.113
ENSDARG00000006206	pou4f3	13.25	16.96	13.104	15.299	18.822	9.662	13.21	11.995
ENSDARG00000006207	gpx1b	1.039	6.231	3.768	3.364	6.221	14.345	5.571	7.045
ENSDARG00000006215	akr1b1.1	1.558	0.504	0.251	0.683	1.12	2.571	0.76	1.959
ENSDARG00000006219	gnl3	6.776	7.896	9.563	9.918	17.982	13.713	13.48	13.477
ENSDARG00000006220	ugt1a1	0.151	0.147	0	0	0.649	0.483	0.367	0.829
ENSDARG00000006225	ddx39aa	20.11	21.377	25.376	23.243	43.097	29.178	24.631	34.378
ENSDARG00000006235	brms1la	30.369	17.36	41.75	13.672	33.101	39.142	38.146	12.099
ENSDARG00000006240	slc27a1a	13.004	16.228	14.436	13.88	16.462	15.775	15.696	18.632
ENSDARG00000006242	ptp4a1	78.884	93.075	106.079	106.661	152.427	140.225	123.194	152.843
ENSDARG00000006251	ell2	70.447	76.775	78.723	76.167	25.66	27.931	27.793	26.576
ENSDARG00000006253	mier3a	18.867	19.61	20.484	17.958	22.096	20.203	21.794	19.823
ENSDARG00000006257	vldlr	29.6	34.111	37.726	32.628	38.297	30.578	35.096	30.673
ENSDARG00000006260	tuba8l4	157.422	155.677	167.462	140.432	289.499	234.654	208.897	253.155
ENSDARG00000006266	stat1a	21.597	23.408	25.831	21.296	39.303	35.151	27.886	35.576
ENSDARG00000006272	mpp5a	109.77	99.165	100.416	112.925	72.087	71.546	63.804	72.794
ENSDARG00000006279	rragd	1.573	2.549	2.27	2.351	2.745	2.622	3.067	3.238
ENSDARG00000006283	waslb	53.998	64.906	55.252	58.878	65.836	59.258	46.49	63.436
ENSDARG00000006288	prdm5	0.753	0.81	0.732	0.211	0.744	1.044	0.78	1.277
ENSDARG00000006290	ndufs5	76.919	91.768	82.558	87.237	93.032	83.932	82.268	127.098
ENSDARG00000006292	maats1	0	0	0.04	0	0	0	0	0
ENSDARG00000006299	arhgef7a	18.142	19.107	18.98	18.011	19.207	16.942	15.938	16.158
ENSDARG00000006300	psmd9	12.944	18.028	12.757	18.163	19.961	17.865	10.618	14.984
ENSDARG00000006301	RAPH1	60.652	47.255	56.075	49.661	55.068	37.291	58.891	50.48
ENSDARG00000006307	shisa4	17.615	12.873	14.949	12.382	19.151	15.076	14.348	16.845
ENSDARG00000006308	ptpn18	0.245	0.096	0.095	0.091	3.162	1.355	2.026	1.762
ENSDARG00000006314	itgav	33.811	27.384	28.551	32.147	82.849	71.32	48.508	76.786
ENSDARG00000006316	rpl23a	53.95	56.686	56.132	59.438	101.83	90.817	92.263	104.236
ENSDARG00000006332	snx14	46.932	45.564	44.171	38.801	51.429	45.341	43.016	47.657
ENSDARG00000006341	tas1r3	0.352	0.184	0.091	0.789	0.169	0.205	0.114	0.099
ENSDARG00000006345	med17	16.931	15.893	20.862	22.409	16.683	17.356	17.685	20.09
ENSDARG00000006350	nkx1.2la	0.181	0.212	0.14	0	0	0.211	0.088	0.077
ENSDARG00000006353	itga5	1.039	1.259	0.767	0.155	2.35	2.332	1.215	1.276
ENSDARG00000006356	slc18a3a	21.94	20.673	19.663	17.323	19.345	16.435	15.069	16.693
ENSDARG00000006368	crlf1b	0.346	0.406	0.538	0	0.497	0.908	0.506	0.733
ENSDARG00000006370	atp6v1h	60.236	62.826	74.651	63.132	76.036	64.992	64.771	70.196
ENSDARG00000006372	ugt5c2	0	0.125	0	0.12	0.345	0	0.39	0.272
ENSDARG00000006383	stxbp5l	61.43	76.163	67.591	62.541	75.622	61.049	46.039	56.282
ENSDARG00000006385	triobpb	3.704	2.998	5.459	4.486	7.525	6.334	6.849	5.954
ENSDARG00000006389	smad2	46.792	55.714	54.654	43.866	57.448	45.566	42.151	53.274
ENSDARG00000006392	exosc9	5.813	9.432	10.875	10.778	11.138	8.792	6.402	8.942
ENSDARG00000006395	rbm25b	29.173	26.976	26.657	27.784	27.946	22.849	23.261	27.472
ENSDARG00000006396	nrcama	75.498	83.899	90.739	76.404	73.088	59.345	65.292	63.817
ENSDARG00000006397	laptm4a	156.233	166.519	168.436	149.571	167.231	153.947	148.934	160.262
ENSDARG00000006399	ywhae1	149.304	151.893	166.523	145.94	169.496	148.981	151.742	165.689
ENSDARG00000006408	hmgb3b	55.896	53.408	59.758	68.109	52.557	49.568	49.188	60.886
ENSDARG00000006409	mapk12b	0	0	0	0	0	0.206	0.173	0
ENSDARG00000006413	rpl38	26.031	28.773	30.561	26.003	43.504	36.314	31.583	44.364
ENSDARG00000006420	atrnl1b	43.828	46.869	53.058	44.862	49.855	42.099	42.331	49.696
ENSDARG00000006422	esyt3	0.094	0	0.073	0.07	0	0.495	0.092	0
ENSDARG00000006427	fabp2	0	0.526	0.872	0.168	0.322	0.654	0.984	0
ENSDARG00000006434	polr1e	4.716	6.886	7.573	3.288	9.148	6.144	5.593	7.727
ENSDARG00000006447	slc19a3a	0	0	0.331	0	0	0.248	0.069	0.12
ENSDARG00000006456	pdgfrl	2.353	3.012	4.488	4.635	1.383	2.87	2.711	1.45
ENSDARG00000006467	pcdh8	25.073	32.105	26.521	20.051	37.535	24.526	20.935	26.866
ENSDARG00000006468	grap2a	0.984	0.385	0.382	1.103	0.943	0.861	0.879	0.695
ENSDARG00000006474	saxo2	2.752	4.612	4.582	3.965	3.954	6.077	4.982	2.832
ENSDARG00000006477	ddi2	21.357	20.953	21.535	18.625	23.966	20.293	18.905	25.728
ENSDARG00000006487	anp32a	106.08	123.912	112	116.575	101.334	91.507	92.11	93.938
ENSDARG00000006491	agpat9l	0.367	0.383	0.285	0.091	1.318	0.856	0.894	1.969
ENSDARG00000006494	asb7	8.865	8.401	8.125	7.09	9.431	8.089	8.67	9.729
ENSDARG00000006497	rtn1a	129.576	111.223	120.987	119.942	145.881	118.01	111.265	131.258
ENSDARG00000006501	cyp2x10.2	0	0	0	0	0	0	0	0
ENSDARG00000006508	pip5k1bb	20.884	15.139	20.646	17.973	25.06	22.899	21.692	26.319
ENSDARG00000006514	her6	7.995	8.237	10.607	2.186	6.585	6.257	7.034	9.586
ENSDARG00000006522	otop2	0	0	0	0	0	0.17	0	0.123
ENSDARG00000006524	supt6h	53.475	60.653	56.168	50.712	53.349	46.793	46.437	51.165
ENSDARG00000006526	fn1b	4.029	3.536	4.81	2.888	3.6	3.115	3.241	8.3
ENSDARG00000006527	brd3a	38.461	31.859	36.392	30.886	36.781	36.275	30.863	35.923
ENSDARG00000006544	c1qtnf6b	3.451	2.267	1.716	2.062	2.38	1.369	1.884	1.521
ENSDARG00000006545	rgp1	4.731	6.319	6.069	5.569	6.734	5.468	5.091	7.149
ENSDARG00000006546	ak4	12.483	10.861	13.02	11.122	13.429	12.267	12.299	14.71
ENSDARG00000006553	rras	0.963	1.591	1.83	1.919	2.845	2.872	2.244	2.812
ENSDARG00000006560	irf4a	0.367	0	0	0.137	0.264	0.107	0.179	0.156
ENSDARG00000006566	nlk1	35.101	41.233	46.021	41.366	44.241	37.294	37.511	41.403
ENSDARG00000006567	dus4l	4.285	3.154	3.917	3.578	7.968	5.44	2.826	4.272
ENSDARG00000006568	kcnmb2	0	0	0	0	0	0	0	0
ENSDARG00000006577	nadka	7.436	10.47	13.868	12.223	11.398	10.411	12.565	10.924
ENSDARG00000006580	cldnd	0	0	0	0	0	0	0	0
ENSDARG00000006584	phf8	45.781	47.52	46.839	43.458	46.808	38.794	40.168	41.786
ENSDARG00000006585	DMWD	6.941	7.832	7.648	8.033	9.605	8.363	7.459	9.065
ENSDARG00000006588	zgc:111983	2.542	0.419	0.208	0.2	0	3.434	0	0
ENSDARG00000006598	sgk2b	0.153	0	0.476	0.572	1.21	2.411	0.821	1.687
ENSDARG00000006600	lsm14aa	82.058	105.754	105.172	90.004	83.058	65.821	66.8	75.494
ENSDARG00000006601	kaznb	12.692	12.912	13.701	12.473	11.679	9.52	8.747	10.969
ENSDARG00000006602	chrna2a	10.766	9.61	7.677	8.99	10.374	6.133	7.717	7.3
ENSDARG00000006603	csrp1a	0.538	1.095	0.92	0.483	3.171	3.014	2.151	3.376
ENSDARG00000006604	nectin3b	19.919	23.193	21.882	19.501	26.483	23.173	20.813	24.061
ENSDARG00000006607	gpr27	25.96	24.414	27.425	22.937	27.401	20.419	20.26	24.35
ENSDARG00000006609	map2k2a	18.787	20.5	20.145	17.826	25.105	24.33	21.702	21.972
ENSDARG00000006615	hnf1ba	0	0	0	0	0.155	0	0	0
ENSDARG00000006617	napga	16.267	14.954	15.316	13.928	16.379	13.784	14.18	13.485
ENSDARG00000006621	pspc1	28.422	32.734	32.517	30.305	39.506	28.245	28.751	28.688
ENSDARG00000006624	ppp2r2ab	20.958	21.592	24.13	19.764	28.462	27.956	21.178	24.261
ENSDARG00000006636	slitrk2	17.608	20.196	19.524	15.964	16.417	14.484	13.404	14.588
ENSDARG00000006639	lnpk	7.415	7.104	6.878	7.902	7.475	7.444	7.032	7.502
ENSDARG00000006640	eomesa	2.399	1.55	1.946	1.325	0.525	1.461	0.763	1.149
ENSDARG00000006642	drg2	12.618	14.535	12.714	13.054	15.442	13.104	13.72	12.105
ENSDARG00000006666	bud13	10.603	9.216	10.332	9.054	11.125	7.56	10.419	6.99
ENSDARG00000006672	fam49a	40.266	36.155	37.797	37.398	41.11	38.561	28.088	33.528
ENSDARG00000006677	ripk1l	1.777	1.069	0.425	1.124	4.125	3.27	3.132	2.549
ENSDARG00000006678	pth2ra	0.522	0.163	0.568	0.702	0.225	0.244	0.204	0.266
ENSDARG00000006683	arhgef6	18.456	22.442	18.487	16.893	18.381	17.017	15.881	16.717
ENSDARG00000006691	rpl12	78.134	55.59	62.346	70.224	152.075	146.103	99.635	148.308
ENSDARG00000006712	wipf2b	38.691	37	36.984	33.491	36.4	28.632	30.917	31.617
ENSDARG00000006719	specc1la	9.29	10.017	11.121	8.817	10.613	9.619	9.057	9.257
ENSDARG00000006747	tmem178b	27.716	27.366	29.778	25.187	24.708	20.574	21.836	19.271
ENSDARG00000006754	mllt3	3.334	8.04	6.62	3.874	9.181	5.402	6.409	7.456
ENSDARG00000006757	klhl41b	0	0.165	0	0	0	0	0.137	0
ENSDARG00000006758	fam234b	44.245	35.142	39.867	40.177	37.534	32.313	29.322	34.398
ENSDARG00000006760	slc24a3	272.038	292.024	277.918	259.912	255.324	234.24	194.766	216.184
ENSDARG00000006766	snd1	34.612	38.028	38.714	38.127	50.705	44.364	41.087	47.406
ENSDARG00000006773	elovl4a	42.255	48.392	46.461	43.229	50.002	47.85	38.904	53.25
ENSDARG00000006775	cass4	0.694	0.775	0	0.148	0.854	0.751	1.063	0.924
ENSDARG00000006782	rb1	4.083	3.82	3.422	4.247	5.407	3.363	2.42	3.054
ENSDARG00000006786	copz2	36.842	41.513	41.857	35.874	42.141	39.804	37.667	44.188
ENSDARG00000006791	arntl1a	66.374	80.409	92.43	77.637	61.439	55.978	57.738	67.104
ENSDARG00000006797	nt5dc1	16.543	17.494	16.783	16.824	20.25	18.051	11.349	15.839
ENSDARG00000006811	sult1st6	0.187	0.147	0.437	1.401	0.269	0.219	0.183	0
ENSDARG00000006812	wdr26b	26.938	27.539	25.229	27.694	29.424	24.53	25.113	26.171
ENSDARG00000006816	gtf2f2b	0	0	0	0.427	0.205	0	0	0
ENSDARG00000006818	urod	5.804	9.806	9.921	7.631	9.507	13.001	8.6	9.641
ENSDARG00000006832	galnt9	9.849	11.556	10.541	10.76	9.913	9.323	7.79	8.82
ENSDARG00000006837	mycn	7.233	10.279	6.463	5.764	16.196	12.307	5.935	8.582
ENSDARG00000006838	eef1a2	3.989	6.472	6.659	6.513	3.609	6.292	4.537	3.631
ENSDARG00000006840	gnmt	0.468	0.183	0.273	0.524	2.101	2.866	1.14	1.884
ENSDARG00000006848	parp9	0	0.36	0.26	0.063	0.331	0.244	0.286	0.071
ENSDARG00000006849	asic2	29.47	32.72	25.411	28.837	28.071	20.907	20.944	24.413
ENSDARG00000006859	nkain1	2.206	1.901	1.679	2.253	3.137	1.444	2.567	1.984
ENSDARG00000006862	kifap3b	32.316	38.658	37.872	33.757	37.844	36.6	35.267	32.969
ENSDARG00000006863	si:ch1073-349o24.2	0	0.049	0.048	0.093	0.179	0.036	0	0.317
ENSDARG00000006865	glra4a	4.139	3.396	3.373	1.282	1.813	1.708	1.279	1.54
ENSDARG00000006868	trh	3.054	4.246	5.8	5.577	5.85	4.75	3.142	3.451
ENSDARG00000006869	stx17	5.148	7.756	4.445	3.989	6.849	4.338	6.785	5.979
ENSDARG00000006877	enpp4	9.131	11.501	8.057	8.556	8.895	9.209	9.731	10.624
ENSDARG00000006878	phf21aa	12.194	15.384	14.032	14.887	19.312	15.136	13.608	16.976
ENSDARG00000006889	mpped2a	9.019	8.256	9.468	9.391	6.618	8.34	8.792	8.701
ENSDARG00000006891	kcns3a	0.931	2.04	1.158	1.949	2.275	2.173	1.271	3.316
ENSDARG00000006892	myo3b	13.374	14.438	15.679	14.316	4.495	5.247	7.281	4.176
ENSDARG00000006894	oprk1	6.661	10.736	4.235	6.484	6.09	4.945	5.608	3.421
ENSDARG00000006896	lhx6	0	0	0	0.137	0.066	0.107	0.268	0
ENSDARG00000006899	far1	18.618	15.574	16.306	13.347	17.706	11.803	13.848	17.512
ENSDARG00000006900	impdh2	8.991	11.655	12.576	14.491	12.274	12.064	10.581	13.608
ENSDARG00000006901	si:ch1073-459j12.1	4.735	4.714	4.292	4.234	4.845	4.938	3.916	3.891
ENSDARG00000006911	wnt8b	0.409	0.32	0.953	0.733	0.529	0.668	0.638	0.277
ENSDARG00000006915	arl8ba	16.757	21.184	27.488	22.383	27.848	20.242	22.441	22.809
ENSDARG00000006921	lrp5	1.614	1.424	1.551	1.535	3.205	2.979	2.733	3.234
ENSDARG00000006923	cacna1ab	24.805	25.512	23.872	22.26	23.457	18.424	19.704	17.553
ENSDARG00000006924	fbxo38	8.969	10.146	9.757	8.179	11.929	9.793	8.743	10.486
ENSDARG00000006939	tbx16l	0	0	0	0	0	0	0.19	0
ENSDARG00000006944	gdpd3b	0	0	0	0	0	0	0	0.234
ENSDARG00000006963	cse1l	16.151	17.469	18.475	17.629	19.092	18.397	15.657	21.565
ENSDARG00000006978	zak	3.894	2.64	2.353	2.392	1.803	1.464	3.627	1.613
ENSDARG00000006981	ccdc113	0	0	0	0	0	0.306	0.895	1.555
ENSDARG00000006983	celf3b	8.455	7.275	9.69	8.528	21.108	12.7	9.581	15.048
ENSDARG00000006990	creld1b	10.563	15.948	8.589	9.727	12.354	12.467	7.783	11.658
ENSDARG00000007009	hoxa11b	0	0	0	0	0	0	0	0
ENSDARG00000007018	ms4a17a.6	0	0	0.225	0	0.416	0.338	0.141	0
ENSDARG00000007024	uox	0	0	0	0	0	0	0	0
ENSDARG00000007025	ttc9c	3.641	4.162	2.829	4.394	4.225	4.248	3.686	3.56
ENSDARG00000007034	hnrpkl	54.498	59.472	47.866	49.263	50.434	51.374	45.986	51.511
ENSDARG00000007040	tmigd1	0	0.364	0.241	0	0.557	0.181	0.151	0.132
ENSDARG00000007045	cnot4a	18.094	18.633	14.95	16.342	19.664	14.096	16.355	17.859
ENSDARG00000007065	mrps18b	30.42	28.596	20.942	25.718	26.265	25.84	21.591	17.188
ENSDARG00000007067	si:dkey-19a16.16	0	0	0	0	0	0	0	0
ENSDARG00000007077	ankrd50l	2.041	3.387	2.282	2.12	4.184	4.181	3.057	4.767
ENSDARG00000007080	rhcgl1	0	0	0	0	0.109	0.176	0	0
ENSDARG00000007081	pias4a	17.479	16.247	16.083	15.3	20.335	20.692	16.327	19.835
ENSDARG00000007086	aqp10a	0	0	0	0	0	0	0	0.169
ENSDARG00000007092	xab2	13.534	11.88	12.283	12.891	13.287	9.523	9.921	11.208
ENSDARG00000007097	her13	0	0	0	0	0.282	0	0	0
ENSDARG00000007098	itm2ba	425.448	464.937	463.729	417.557	461.687	451.77	425.606	462.722
ENSDARG00000007099	cx43.4	1.505	0.883	1.267	1.593	8.021	7.83	3.607	6.166
ENSDARG00000007108	lipia	0.15	0	0.116	0	0	0.35	0	0
ENSDARG00000007125	asb6	9.974	7.392	10.742	10.59	11.189	9.085	10.065	12.903
ENSDARG00000007127	acat2	31.458	23.884	30.195	30.877	30.799	27.527	24.353	27.315
ENSDARG00000007129	slc6a16a	0.129	0.503	0.4	0.961	0.832	0.675	0.313	0.436
ENSDARG00000007130	mrto4	5.371	6.413	5.052	6.125	7.718	5.442	9.783	7.187
ENSDARG00000007135	cnot3a	41.435	44.365	42.027	39.454	42.484	36.693	34.331	39.214
ENSDARG00000007136	gtf2h4	12.838	13.368	13.456	12.789	14.676	11.467	11.306	11.848
ENSDARG00000007141	psmc3	28.38	25.858	28.819	26.144	38.81	34.899	33.562	40.453
ENSDARG00000007149	l1cama	15.728	9.626	12.504	13.764	12.399	8.708	9.583	9.627
ENSDARG00000007151	kcnk2b	3.673	3.671	2.22	2.744	1.759	1.785	1.79	1.729
ENSDARG00000007169	itgb1bp1	5.594	5.554	5.851	8.198	11.594	7.782	6.188	8.023
ENSDARG00000007171	aig1	7.335	8.482	11.151	11.437	10.081	7.348	5.44	7.027
ENSDARG00000007172	plxna3	14.412	12.803	16.286	12.84	15.515	11.06	14.958	12.446
ENSDARG00000007175	recql	4.275	4.262	4.104	3.382	7.287	4.939	5.72	5.257
ENSDARG00000007179	sash1a	12.577	11.478	13.806	11.336	18.503	15.024	15.489	17.258
ENSDARG00000007180	slc30a4	5.917	4.628	6.012	4.829	7.586	8.018	7.143	9.489
ENSDARG00000007181	nadk2	19.853	22.186	19.173	15.999	24.554	18.531	17.764	21.153
ENSDARG00000007184	zbtb16a	27.977	25.263	24.837	20.958	28.136	27.044	14.555	32.189
ENSDARG00000007186	ppp1r8a	7.486	6.222	6.726	5.244	7.732	6.278	5.474	6.147
ENSDARG00000007195	grm2b	8.059	8.631	8.994	9.093	7.228	5.743	6.354	6.601
ENSDARG00000007196	rae1	16.919	16.844	15.985	13.072	18.51	19.403	17.712	23.79
ENSDARG00000007198	mta1	18.478	19.63	18.81	19.232	24.349	17.699	14.435	20.106
ENSDARG00000007199	CR846090.1	0	0	0	0	0	0	0	0
ENSDARG00000007207	cnpy2	1.428	0.706	0.818	0.899	1.404	1.666	0.916	2.357
ENSDARG00000007216	abce1	22.375	21.895	23.017	17.461	32.215	30.28	23.755	30.786
ENSDARG00000007217	wdr55	2.327	3.419	1.544	3.265	2.528	1.788	2.518	1.876
ENSDARG00000007219	actn1	3.826	3.581	5.256	4.186	8.835	7.732	7.959	6.08
ENSDARG00000007220	ncam1b	159.215	151.507	151.37	161.599	138.886	151.202	135.829	131.271
ENSDARG00000007221	pbk	0.306	0.12	0	0.457	0.88	0.179	0.671	0.908
ENSDARG00000007231	ryk	4.442	9.304	9.126	5.062	10.385	8.871	7.119	7.401
ENSDARG00000007241	mycb	17.12	11.975	11.128	8.117	33.233	27.561	16.93	22.462
ENSDARG00000007244	acp2	9.675	15.33	13.879	19.462	24.062	16.932	20.436	22.077
ENSDARG00000007245	rundc3aa	5.404	5.68	8.005	4.795	5.096	3.842	4.939	4.58
ENSDARG00000007247	ric8a	206.577	227.951	238.94	212.419	152.497	118.508	128.316	130.156
ENSDARG00000007250	use1	18.296	13.29	20.564	18.43	20.891	22.871	18.394	24.229
ENSDARG00000007257	rab5ab	76.447	76.493	77.26	79.543	91.147	77.565	69.839	77.113
ENSDARG00000007264	nipsnap2	51.566	65.582	62.421	50.321	68.552	51.16	54.545	71.056
ENSDARG00000007271	mynn	16.258	14.721	14.317	12.515	14.016	13.623	13.207	13.027
ENSDARG00000007275	si:ch211-251b21.1	37.408	20.649	22.78	36.175	197.853	199.73	118.197	173.024
ENSDARG00000007276	ela3l	0	0.482	0.24	0	0	0	0	0
ENSDARG00000007277	myf5	0	0.332	0	0.158	0	0	0	0
ENSDARG00000007278	ect2	0.742	0.894	1.104	1.247	1.11	1.1	0.979	0.969
ENSDARG00000007279	yipf5	45.723	42.329	51.174	42.31	51.385	48.085	43.654	53.506
ENSDARG00000007285	mrpl57	6.67	9.425	6.687	10.449	10.511	7.029	6.188	11.488
ENSDARG00000007289	metrnlb	0	0	1.019	0.196	0.188	0.306	0.383	0
ENSDARG00000007294	aco2	169.744	189.907	189.645	189.272	192.117	185.83	169.786	212.958
ENSDARG00000007302	sh3gl3b	1.522	2.158	1.404	1.492	3.349	1.998	1.623	2.338
ENSDARG00000007315	tmpoa	7.652	8.071	8.198	5.977	11.578	8.184	7.177	9.629
ENSDARG00000007320	rpl7	148.376	131.646	139.519	143.425	303.836	261.187	209.793	301.659
ENSDARG00000007323	chmp4bb	20.859	21.58	20.521	19.606	22.721	20.019	14.513	21.242
ENSDARG00000007329	tbx16	0.182	0.284	0.141	0.272	0.261	0.035	0.177	0.257
ENSDARG00000007344	tcap	5.545	4.732	2.35	3.578	5.07	4.264	1.72	2.991
ENSDARG00000007347	degs1	20.129	16.032	18.77	11.485	21.825	23.912	16.234	19.387
ENSDARG00000007349	dmrt1	0	0.335	0.067	0	0.185	0	0.042	0
ENSDARG00000007356	fgf20a	0	0	0.211	0.607	0	0.316	0.528	0.459
ENSDARG00000007358	cxcr3.1	0.105	0	0	0	0.452	0	0	0
ENSDARG00000007359	UBL4A	17.392	21.101	15.997	25.724	14.026	24.019	20.069	17.147
ENSDARG00000007362	sft2d1	5.886	6.63	7.317	7.475	9.726	8.446	7.516	6.185
ENSDARG00000007366	AMDHD1	0.238	0.28	0.556	0	0.257	0.07	0.116	0.909
ENSDARG00000007369	tcf7l1b	1.466	1.789	1.686	1.227	7.964	6.227	3.488	5.865
ENSDARG00000007370	dysf	2.833	2.795	3.777	2.357	4.14	4.094	3.028	6.984
ENSDARG00000007371	slc26a3.1	0	0	0	0	0	0	0	0
ENSDARG00000007377	odc1	41.461	68.072	64.837	95.865	41.902	34.091	40.165	56.379
ENSDARG00000007382	ubtd1a	33.795	45.229	39.903	39.452	43.344	51.751	42.275	41.956
ENSDARG00000007383	kcnk6	0.51	0.228	0.737	0.708	2.096	1.914	1.351	2.287
ENSDARG00000007385	cct7	57.803	60.287	56.536	58.79	117.616	91.806	79.664	96.38
ENSDARG00000007387	irf2a	19.202	14.924	15.113	12.496	16.466	13.009	13.345	13.65
ENSDARG00000007396	rnd3b	5.905	5.415	8.544	7.759	9.07	7.602	5.856	5.522
ENSDARG00000007398	lrrk1	21.941	26.355	30.354	28.774	18.633	14.326	20.473	20.23
ENSDARG00000007405	strap	25.008	16.087	22.5	20.159	31.442	23.898	19.808	25.936
ENSDARG00000007406	phox2a	0	0	0	0	0	0.045	0.038	0
ENSDARG00000007407	barx1	0	0	0	0.157	0	0	0	0
ENSDARG00000007409	ppifa	22.378	19.551	14.453	14.765	19.836	14.75	17.424	13.055
ENSDARG00000007412	slc2a1b	59.733	43.397	37.598	43.452	155.471	153.82	78.052	177.39
ENSDARG00000007413	arid2	27.051	25.98	27.139	27.271	26.99	25.752	23.368	28.384
ENSDARG00000007418	chmp4c	0.247	0	0	0	0	0.289	0	0
ENSDARG00000007421	ftcd	0	0	0	0	0	0	0	0
ENSDARG00000007425	apol1	0.861	0.404	0	1.03	7.055	3.115	2.435	6.57
ENSDARG00000007429	ndor1	8.156	6.716	9.896	10.691	11.72	11.77	7.114	13.826
ENSDARG00000007430	prdm12b	0	0	0	0.074	0	0	0	0
ENSDARG00000007436	avpr2aa	0.444	1.216	0.69	0.995	1.595	1.036	2.272	1.693
ENSDARG00000007438	ube2ib	33.299	45.349	37.602	38.66	47.159	39.549	35.03	45.073
ENSDARG00000007443	fbxl18	4.911	6.254	3.816	3.243	3.857	4.198	3.507	3.775
ENSDARG00000007444	ift81	7.889	8.493	7.101	7.586	8.361	7.154	6.701	9.731
ENSDARG00000007449	slc25a39	60.039	57.73	42.04	59.878	40.228	24.872	31.238	27.444
ENSDARG00000007461	srgap1a	26.495	27.425	25.252	21.231	22.888	21.48	17.518	25.576
ENSDARG00000007465	tdrd1	0.485	0.797	1.395	0.507	0.244	0.821	0.307	0.493
ENSDARG00000007467	ifit10	0	0	0	0	0	0.088	0.222	0
ENSDARG00000007477	fbxo8	78.493	59.591	65.615	61.732	47.015	51.285	47.845	47.478
ENSDARG00000007480	rpe65a	47.737	29.603	17.449	74.148	818.842	639.865	409.037	657.184
ENSDARG00000007485	epc2	17.643	18.024	16.856	15.415	19.048	17.491	15.836	17.159
ENSDARG00000007490	adrb1	2.025	5.808	4.546	4.707	3.233	2.1	3.51	3.242
ENSDARG00000007494	st3gal8	2.189	0.979	1.944	0.467	3.595	4.288	2.515	4.506
ENSDARG00000007496	ufl1	16.187	16.746	15.012	14.825	18.607	14.438	12.319	18.233
ENSDARG00000007523	kmt2e	74.695	77.465	69.87	61.189	62.015	61.876	59.547	61.688
ENSDARG00000007526	ndufs2	85.667	79.677	84.708	86.934	86.437	86.44	78.649	95.104
ENSDARG00000007531	zcchc9	2.998	4	3.836	2.767	5.321	5.554	5.415	3.885
ENSDARG00000007534	itln1	0.137	0.642	0	0	0	0	0.267	0
ENSDARG00000007553	opn4.1	185.857	198.672	183.334	186.459	111.185	97.405	96.959	99.624
ENSDARG00000007560	sema3bl	1.291	0.649	0.788	0.482	6.359	5.002	3.505	4.454
ENSDARG00000007561	cdh23	4.869	4.345	4.037	4.248	3.639	3.221	3.361	2.326
ENSDARG00000007566	appbp2	31.806	31.606	35.019	33.981	33.867	26.713	27.875	31.434
ENSDARG00000007576	crybb1l1	0	0	0	0.053	0.102	0.042	0.069	0
ENSDARG00000007582	olfcb1	0	0	0	0	0	0.05	0.084	0.146
ENSDARG00000007597	bloc1s4	14.344	10.711	14.186	10.555	12.96	12.806	11.018	13.999
ENSDARG00000007601	zmynd8	17.384	20.326	21.089	19.759	18.137	16.075	15.64	17.202
ENSDARG00000007603	stxbp2	14.469	13.266	11.519	13.202	18.234	13.145	15.492	15.981
ENSDARG00000007614	wwox	22.876	17.894	20.879	23.331	24.262	20.653	18.672	19.696
ENSDARG00000007624	gins1	0.258	0.807	1.202	2.505	2.965	3.761	2.388	3.716
ENSDARG00000007630	mkrn2	6.634	4.086	6.508	4.337	7.864	5.273	5.416	6.044
ENSDARG00000007639	cnot4b	14.86	13.969	14.705	11.799	16.613	16.249	11.368	16.547
ENSDARG00000007654	nsfa	155.343	153.233	175.155	154.529	155.752	129.474	128.77	145.75
ENSDARG00000007655	crybb1l3	0	0	0.36	0.173	0	0	0	0.197
ENSDARG00000007657	ccnh	8.318	10.845	10.773	8.805	10.127	6.47	9.461	8.617
ENSDARG00000007663	amph	108.355	126.4	120.709	111.522	102.047	88.993	92.137	92.391
ENSDARG00000007671	ghrb	1.295	2.741	2.96	1.708	0.493	1.778	1.225	1.356
ENSDARG00000007678	ttyh3b	73.54	72.943	78.738	74.366	95.111	74.856	72.705	85.199
ENSDARG00000007682	ppdpfa	2211.76	1673.13	1845.75	2078.24	1251.59	2013.92	1897.62	1635.28
ENSDARG00000007691	cul1b	45.807	48.959	49.698	43.18	38.508	33.615	32.636	37.008
ENSDARG00000007693	nfkbiab	18.191	15.02	23.777	35.027	16.458	21.093	18.719	14.608
ENSDARG00000007697	fabp7a	92.635	67.814	79.858	61.898	174.799	153.759	128.473	191.684
ENSDARG00000007708	nsa2	36.91	37.554	34.296	44.355	72.137	56.315	52.967	66.284
ENSDARG00000007709	adamts8a	0.336	0	0.435	0.67	0.081	0.588	0.109	0.475
ENSDARG00000007711	rab3il1	5.091	3.413	4.634	5.108	16.198	18.243	8.082	13.684
ENSDARG00000007715	lgsn	0	0	0	0.098	0.375	0.229	0.127	0.111
ENSDARG00000007720	sub1b	24.313	24.942	27.409	21.813	22.193	19.531	19.573	23.815
ENSDARG00000007722	nudt8	16.53	19.252	18.696	14.271	14.251	17.036	13.518	13.076
ENSDARG00000007723	efnb1	98.222	93.754	98.583	84.087	133.155	95.839	100.17	106.782
ENSDARG00000007727	rgl2	9.396	13.077	11.947	10.575	14.377	10.179	12.074	11.065
ENSDARG00000007734	stn1	3.411	3.139	4.365	3.597	5.91	3.745	4.987	3.911
ENSDARG00000007737	zyg11	17.517	16.542	16.064	17.569	19.615	17.124	13.116	13.71
ENSDARG00000007739	atp1a1a.2	0	0	0	0.135	0.13	0.211	0	0
ENSDARG00000007743	il15l	1.983	2.017	1.618	2.371	2.137	0.925	1.208	0.756
ENSDARG00000007744	tsr1	8.801	6.885	9.382	11.297	16.863	16.786	13.255	15.684
ENSDARG00000007745	uqcrfs1	31.165	41.065	41.674	37.922	40.38	40.598	32.52	35.389
ENSDARG00000007751	lmnl3	0.951	0.744	1.477	1.082	0.878	1.003	0.684	0.384
ENSDARG00000007753	cpne2	6.852	8.008	9.558	7.834	9.431	7.369	6.64	7.906
ENSDARG00000007755	wdr61	11.369	12.451	15.019	14.611	15.03	15.255	17.512	15.418
ENSDARG00000007760	spg21	11.298	6.67	11.595	6.371	10.567	10.57	8.312	11.563
ENSDARG00000007764	klhdc10	15.404	18.113	14.595	11.212	14.923	15.711	14.145	14.824
ENSDARG00000007769	sult5a1	0	0	0.118	0	0	0	0	0
ENSDARG00000007774	vash2	77.127	93.981	86.73	74.965	80.463	71.441	73.031	78.724
ENSDARG00000007783	blk	0	0	0	0	0.047	0	0.096	0.222
ENSDARG00000007786	tmx2b	28.105	30.424	30.425	31.92	34.132	32.689	25.702	30.973
ENSDARG00000007787	zgc:112965	0	0	0	0	0	0	0.204	0
ENSDARG00000007788	atp2b1b	172.158	182.922	197.743	183.484	156.858	140.862	127.296	154.865
ENSDARG00000007791	ppp2r1ba	150.536	154.375	163.212	150.48	186.933	163.496	149.946	172.55
ENSDARG00000007795	cst3	237.368	291.66	256.945	247.057	489.785	441.692	345.708	513.543
ENSDARG00000007804	gas6	10.919	13.701	16.262	11.217	32.441	28.73	22.619	32.389
ENSDARG00000007807	cyth3a	29.397	22.924	22.203	23.127	33.293	32.269	24.239	23.828
ENSDARG00000007808	zdhhc16a	7.431	5.732	4.25	4.627	6.896	5.84	6.288	4.724
ENSDARG00000007812	sp3b	26.078	24.509	25.193	24.223	30.198	24.557	23.08	24.763
ENSDARG00000007813	rnpepl1	5.022	5.64	5.023	3.789	6.966	5.656	4.799	7.164
ENSDARG00000007818	palm1b	21.089	19.728	24.328	22.985	23.275	19.976	18.811	20.546
ENSDARG00000007823	atf3	1.221	1.303	1.898	0.996	32.391	16.454	17.483	32.28
ENSDARG00000007824	camta1b	48.646	49.638	41.612	43.135	46.495	40.486	35.974	37.871
ENSDARG00000007825	map2k1	24.074	21.186	25.276	28.693	27.18	21.568	22.491	23.076
ENSDARG00000007836	ctsla	25.486	20.274	28.754	29.799	80.484	90.549	52.919	90.183
ENSDARG00000007842	MCHR2	0.069	0.054	0	0.052	0.149	0.362	0.067	0.292
ENSDARG00000007856	rtn4rl1a	31.442	39.597	29.11	28.657	29.159	23.676	20.543	24.38
ENSDARG00000007863	tra2a	29.112	30.319	32.008	29.837	31.765	28.141	22.696	27.375
ENSDARG00000007864	pimr195	0	0	0.496	0.318	0	0.868	0.207	0.721
ENSDARG00000007867	dazap2	116.438	111.078	124.38	121.793	135.772	114.536	101.116	126.247
ENSDARG00000007869	ehd3	23.278	23.636	22.349	20.904	31.117	24.221	21.384	23.333
ENSDARG00000007885	fancl	0.443	0.116	0.345	0.11	0.319	0.259	0.288	0.251
ENSDARG00000007886	slc35b2	8.038	9.113	9.965	9.717	11.29	10.8	9.993	9.109
ENSDARG00000007891	meox1	0	0	0	0	0	0	0	0
ENSDARG00000007892	pdcd2	8.083	8.819	6.777	4.132	6.877	7.694	6.014	7.211
ENSDARG00000007901	crnkl1	10.12	10.786	11.599	9.451	9.725	6.715	8.571	8.362
ENSDARG00000007906	lrp2b	0.084	0.787	0.244	0.172	0.015	0.049	0.48	0.746
ENSDARG00000007912	si:ch211-196i2.1	1.043	0.971	0.964	0.668	1.248	0.579	0.871	0.673
ENSDARG00000007916	xpnpep3	16.616	9.693	8.863	9.679	10.926	8.789	8.717	9.309
ENSDARG00000007918	ttc27	8.756	10.304	9.881	11.662	11.379	9.683	9.872	9.099
ENSDARG00000007923	ptpn1	13.9	14.013	15.973	14.627	21.731	17.188	13.837	18.584
ENSDARG00000007941	hmx4	52.665	51.377	49.455	35.702	53.031	29.655	31.717	36.363
ENSDARG00000007943	gabpb2a	9.243	7.662	6.914	5.36	9.862	5.674	6.22	6.84
ENSDARG00000007944	lhx1b	0	0.113	0.112	0.108	0	0	0	0
ENSDARG00000007950	itga11b	1.806	0.994	0.832	0.8	0.721	1.522	1.043	0.283
ENSDARG00000007955	iars1	23.054	18.745	25.456	17.791	29.694	24.287	19.739	25.902
ENSDARG00000007959	hibadhb	31.067	25.416	26.554	26.403	34.504	26.506	25.933	36.314
ENSDARG00000007960	hnrnpaba	39.074	40.275	38.088	38.562	52.188	46.402	40.407	49.916
ENSDARG00000007971	cks1b	1.634	0.256	1.523	0	1.878	4.384	2.23	3.6
ENSDARG00000007975	fth1b	62.189	68.076	58.046	36.836	49.913	29.742	51.432	43.368
ENSDARG00000007976	si:ch211-220f16.2	15.897	18.864	17.322	16.298	16.81	15.009	14.434	13.068
ENSDARG00000007982	onecut1	1.13	2.399	1.129	0.844	1.392	0.471	0.079	1.231
ENSDARG00000007988	masp2	0.108	0	0	0.081	0	0	0	0
ENSDARG00000007989	nedd8	57.326	45.918	64.144	55.851	67.545	61.265	50.967	64.909
ENSDARG00000007990	wt1b	0	0.507	0.168	0.323	0.465	0.63	0.316	0.183
ENSDARG00000007996	pou2f1b	21.214	19.41	20.702	19.326	25.349	19.419	20.032	23.049
ENSDARG00000008010	zgc:194189	0.348	0.545	1.083	0.521	4.004	1.422	0.679	0.59
ENSDARG00000008014	nudt17	11.769	11.856	17.181	15.454	10.505	14.979	15.645	11.939
ENSDARG00000008019	mxg	0	0.171	0.17	0.164	0.157	0	0.32	0.093
ENSDARG00000008020	med31	6.543	12.929	11.773	13.893	15.091	10.848	11.749	11.382
ENSDARG00000008022	kif18a	1.22	1.101	0.51	0.21	0.876	1.97	0.64	0.795
ENSDARG00000008026	niban2b	1.407	1.058	1.43	2.022	2.605	2.494	1.319	2.339
ENSDARG00000008029	mep1a.2	0	0.259	0.086	0.082	0	0.064	0	0
ENSDARG00000008030	myl9b	7.303	8.014	8.118	7.654	10.275	7.337	7.663	9.8
ENSDARG00000008032	sart3	50.472	45.107	51.082	44.638	46.823	42.251	43.391	41.386
ENSDARG00000008034	skib	89.279	71.155	99.544	123.78	90.829	93.306	89.457	104.791
ENSDARG00000008049	si:dkey-42i9.4	18.724	12.205	15.627	10.103	24.413	18.002	17.239	24.391
ENSDARG00000008060	scara3	2.129	1.448	2.014	3.32	1.33	2.322	0.767	1.726
ENSDARG00000008068	tma16	3.451	1.727	3.11	1.856	2.975	1.53	1.615	2.574
ENSDARG00000008075	illr4	0	0	0	0	0	0	0	0
ENSDARG00000008095	olfcd1	0	0	0	0	0	0	0	0
ENSDARG00000008097	srsf9	20.37	16.845	24.873	18.988	21.883	19.126	18.629	19.402
ENSDARG00000008098	ifit9	0.194	0.152	0.452	0.29	1.115	2.603	1.04	0.987
ENSDARG00000008100	slc7a10a	10.312	8.764	9.553	7.556	9.617	8.213	7.298	6.891
ENSDARG00000008105	mettl2a	6.71	6.203	6.478	5.773	8.327	10.083	6.145	8.444
ENSDARG00000008107	src	14.473	16.6	15.35	14.394	18.829	15.346	14.109	15.996
ENSDARG00000008119	si:ch211-195d17.2	22.147	19.155	21.694	23.889	26.221	19.562	16.573	19.96
ENSDARG00000008127	pcdh15b	88.871	97.403	91.432	96.928	94.848	96.534	89.831	106.038
ENSDARG00000008131	sox1b	0	0.661	0.656	0.126	0	0	0.165	0.143
ENSDARG00000008133	foxl1	0.322	0.378	0.25	0	0	0.094	0.549	0
ENSDARG00000008140	kcnab1a	15.68	23.05	19.953	16.197	17.768	17.804	16.62	15.698
ENSDARG00000008141	rbl1	4.711	5.732	5.152	5.084	7.02	4.886	4.38	6.285
ENSDARG00000008142	stxbp3	11.444	10.081	9.854	7.241	10.593	20.149	14.474	11.01
ENSDARG00000008153	serinc5	9.137	8.203	7.719	6.735	17.843	9.73	9.027	9.147
ENSDARG00000008155	sms	39.5	41.354	50.532	43.875	53.628	29.439	29.795	40.096
ENSDARG00000008164	btr33	0.593	0.464	0.724	0.95	0.609	0.742	0.496	0.359
ENSDARG00000008165	caspa	0.195	0.152	0.151	0	2.096	2.95	0.853	1.319
ENSDARG00000008170	dbnla	0.126	0	0	0	0	0	0	0
ENSDARG00000008174	hoxb1a	0	0	0	0	0	0	0	0
ENSDARG00000008182	si:ch73-111e15.1	0.179	0.14	0	0	0.257	0.314	0.349	0.152
ENSDARG00000008184	mia3	27.729	32.569	31.769	29.61	33.544	29.721	28.457	32.668
ENSDARG00000008186	syk	6.252	4.362	5.821	3.829	6.556	6.177	5.628	5.442
ENSDARG00000008188	sf1	56.218	52.007	59.794	56.599	67.317	60.241	50.869	69.357
ENSDARG00000008191	tmeff1a	13.158	14.868	16.716	11.392	16.356	11.575	11.402	13.807
ENSDARG00000008192	pank1a	12.664	15.355	13.941	12.616	16.984	12.005	10.134	13.595
ENSDARG00000008200	ugp2b	6.972	7.629	7.977	6.647	13.921	12.601	8.861	12.507
ENSDARG00000008203	pax1a	0	0	0	0	0	0	0	0
ENSDARG00000008209	myt1la	33.365	35.215	35.487	33.473	38.115	25.249	32.738	27.849
ENSDARG00000008212	kcnk13a	0.452	0.59	0.586	0	0.758	0.704	0.074	0.511
ENSDARG00000008218	znf410	19.053	21.728	18.778	14.759	21.325	17.959	16.13	22.097
ENSDARG00000008219	crygm4	2.285	0.894	1.776	1.28	1.231	4.999	2.785	6.779
ENSDARG00000008224	vps35	47.664	45.553	50.441	41.232	51.204	43.619	43.589	52.983
ENSDARG00000008235	cog5	9.93	8.318	8.931	7.769	15.785	11.357	10.366	13.054
ENSDARG00000008237	sars1	33.901	31.664	52.391	36.482	56.53	55.198	43.963	56.607
ENSDARG00000008238	manba	1.078	1.265	1.556	1.352	3.901	2.448	2.14	4.079
ENSDARG00000008239	mocs3	6.603	6.389	4.321	6.102	6.492	3.345	4.913	4.566
ENSDARG00000008243	cct8	19.196	19.112	22.21	19.17	36.055	33.761	30.439	40.254
ENSDARG00000008247	vezf1a	31.357	37.271	34.017	27.84	42.424	38.367	37.615	45.213
ENSDARG00000008249	ptchd4	13.615	12.434	14.174	11.243	13.058	10.375	10.161	9.883
ENSDARG00000008255	cnot6a	87.724	81.491	79.589	73.754	94.514	74.455	71.868	79.629
ENSDARG00000008263	mfsd4ab	0	0	0	0	0	0	0	0
ENSDARG00000008275	klhl24b	4.825	5.661	5.44	4.488	11.078	9.271	10.79	11.465
ENSDARG00000008278	rcor2	1.143	0.894	0.957	2.365	3.475	2.052	1.157	1.639
ENSDARG00000008279	map2k7	38.938	44.618	38.107	31.923	40.98	32.415	28.623	33.536
ENSDARG00000008287	fam114a1	0.396	1.135	1.23	1.084	1.138	1.232	1.222	2.348
ENSDARG00000008292	eif2s3	46.058	37.538	42.111	43.375	73.413	69.182	57.873	67.786
ENSDARG00000008305	hand2	0	0	0	0	0	0	0	0
ENSDARG00000008306	rdh5	0.658	0.686	0.398	3.168	20.382	15.782	15.04	16.484
ENSDARG00000008310	ip6k2a	679.319	715.182	821.578	919.136	355.129	408.067	414.923	401.089
ENSDARG00000008322	ambra1a	18.348	17.961	20.726	17.155	19.583	15.467	14.707	16.629
ENSDARG00000008329	asic1a	10.278	11.159	11.704	10.327	13.559	10.131	11.1	9.537
ENSDARG00000008333	znfl2a	0	0	0	0	0	0	0	0
ENSDARG00000008363	mcl1b	70.821	48.25	69.866	99.242	62.019	69.396	51.939	50.48
ENSDARG00000008370	csnk1da	124.757	92.443	85.375	82.95	86.56	79.591	59.207	77.158
ENSDARG00000008372	spred2b	11.878	9.679	13.153	11.019	11.379	12.3	10.084	13.255
ENSDARG00000008377	epn2	23.239	22.5	19.774	20.025	21.126	21.686	17.773	18.849
ENSDARG00000008380	brd7	19.206	23.269	19.075	19.96	23.655	21.902	23.298	27.415
ENSDARG00000008383	arpc1a	36.624	41.026	45.865	41.975	54.159	46.36	40.123	47.012
ENSDARG00000008384	hdac6	7.296	8.921	9.743	8.997	10.739	7.769	8.356	8.285
ENSDARG00000008388	mmp14b	2.816	1.993	2.136	1.703	10.454	8.879	6.733	9.377
ENSDARG00000008395	snupn	3.952	4.947	4.826	4.683	5.76	4.513	4.431	5.647
ENSDARG00000008396	ftr24	13.961	9.203	6.704	8.204	9.805	5.674	7.111	7.578
ENSDARG00000008398	cacna1c	16.458	17.326	18.605	15.861	18.114	17.849	14.7	17.51
ENSDARG00000008403	phospho1	1.144	2.237	3.777	1.923	0.719	1.585	0.906	1.212
ENSDARG00000008407	tspan7b	100.736	106.23	109.635	96.89	96.972	84.911	89.456	86.168
ENSDARG00000008413	atp11a	180.491	179.141	192.961	170.457	149.279	146.299	119.765	149.124
ENSDARG00000008414	exoc3l2a	0.587	0	0.913	0.877	0.105	0.086	0.072	0.249
ENSDARG00000008433	unc45b	0.235	0	0.243	0.351	0.899	0.411	0.458	0.862
ENSDARG00000008434	bcl2l1	63.451	49.741	49.834	53.014	65.391	47.045	42.9	53.198
ENSDARG00000008439	atxn10	8.385	7.925	9.909	7.961	12.425	9.885	8.94	10.215
ENSDARG00000008447	fkbp4	24.983	29.717	25.517	30.597	33.956	26.669	30.005	26.959
ENSDARG00000008450	pcolce2a	0.236	0.185	0.184	0	0.297	0.138	0.058	0
ENSDARG00000008454	cpeb1b	1.092	3.153	1.501	2.384	1.991	1.91	1.596	1.708
ENSDARG00000008457	faah2a	3.826	5.187	7.333	5.717	11.544	11.084	8.205	11.888
ENSDARG00000008461	anapc5	3.593	2.642	3.015	2.416	2.788	3.353	2.382	3.532
ENSDARG00000008472	apex2	4.512	6.229	3.987	3.636	5.085	3.252	3.623	3.374
ENSDARG00000008473	asb14a	0	0	0.167	0	0.31	0.126	0	0.183
ENSDARG00000008480	trmt61a	2.934	1.87	1.604	1.949	5.699	3.804	4.979	4.421
ENSDARG00000008485	lrp3	29.166	27.143	21.348	17.9	23.293	18.609	16.342	17.27
ENSDARG00000008487	dmd	43.532	46.176	48.578	55.962	44.649	42.397	39.51	39.492
ENSDARG00000008490	ltv1	17.528	14.038	14.485	14.031	16.891	14.364	15.392	18.039
ENSDARG00000008491	si:ch211-107o10.3	1.765	2.655	2.057	2.029	2.634	1.941	1.985	2.589
ENSDARG00000008494	myl6	9.624	11.168	9.779	12.642	15.424	11.228	10.928	11.831
ENSDARG00000008502	pno1	21.353	21.887	25.365	21.822	38.265	33.504	27.396	28.498
ENSDARG00000008503	glcci1a	40.824	51.593	46.219	47.31	33.352	34.955	34.77	34.972
ENSDARG00000008540	sox21b	0	0	0.341	0	0.315	0	0	0.186
ENSDARG00000008541	chia.4	0.131	0.41	0.407	0.587	0.659	0	0.064	0.222
ENSDARG00000008542	yod1	6.781	7.349	8.123	7.178	9.541	7.871	8.091	7.304
ENSDARG00000008548	arhgap12a	80.405	74.051	77.803	84.784	53.299	47.702	43.444	52.138
ENSDARG00000008551	pole3	8.22	10.472	13.87	6.668	11.306	13.427	12.135	14.332
ENSDARG00000008553	zgc:136872	0	0.092	0.183	0.176	0.085	0.206	0	0
ENSDARG00000008560	brap	28.421	28.026	23.846	26.656	30.085	22.576	21.959	26.265
ENSDARG00000008568	slc25a24	33.149	34.415	24.148	29.32	7.267	10.735	4.574	5.888
ENSDARG00000008573	fam20b	14.799	17.84	19.297	15.903	16.094	18.271	14.081	16.408
ENSDARG00000008575	lyst	36.774	36.067	39.381	38.958	64.449	63.658	48.567	61.349
ENSDARG00000008592	mtmr8	1.513	1.315	0.653	2.135	2.053	1.716	1.024	1.994
ENSDARG00000008593	nbas	25.903	28.126	28.978	28.106	29.822	28.022	26.793	29.924
ENSDARG00000008623	cops3	37.403	43.059	35.278	42.533	47.322	39.796	37.609	43.263
ENSDARG00000008637	mttp	0	0	0	0	0.483	0.178	0.149	0.104
ENSDARG00000008639	kifap3a	15.703	13.699	16.738	11.426	15.594	15.828	12.503	12.194
ENSDARG00000008660	coro1b	32.669	33.766	31.502	36.858	44.633	38.499	39.906	40.976
ENSDARG00000008662	fign	2.303	2.09	3.15	1.962	2.548	1.854	1.662	2.421
ENSDARG00000008678	snx3	15.446	18.123	21.187	15.661	25.025	18.389	17.9	20.036
ENSDARG00000008697	epas1a	3.985	3.349	4.48	5.574	6.244	5.193	4.174	6.755
ENSDARG00000008703	apeh	10.185	10.693	12.392	13.217	13.865	15.48	11.432	17.151
ENSDARG00000008706	paip2b	76.752	80.266	80.117	78.634	59.758	65.432	60.212	71.75
ENSDARG00000008720	lmo3	5.729	7.538	7.285	6.551	7.422	6.28	5.416	9.197
ENSDARG00000008723	prkcba	19.638	24.206	21.271	20.971	23.586	19.73	15.954	18.409
ENSDARG00000008727	ranbp3a	58.143	56.704	52.807	53.483	50.345	49.16	42.253	41.086
ENSDARG00000008732	zgc:66479	0.506	0.791	0	0.189	0.818	0.221	0.308	1.072
ENSDARG00000008735	atp6ap2	98.735	111.32	115.081	108.798	116.015	106.187	97.866	119.443
ENSDARG00000008740	esf1	1.479	3.057	2.216	1.499	2.352	3.142	1.699	2.327
ENSDARG00000008748	ube2na	89.727	77.9	90.366	74.155	88.475	83.536	66.296	88.225
ENSDARG00000008757	entpd6	13.95	14.13	13.48	14.966	12.978	15.337	11.856	15.309
ENSDARG00000008765	tmed5	3.508	4.9	3.31	2.527	6.481	4.385	4.458	6.796
ENSDARG00000008767	tle2b	14.136	13.789	16.675	11.262	22.76	17.238	16.894	18.621
ENSDARG00000008772	cacng1a	0.556	0.31	0.185	0.119	0.114	0.231	0.309	0.269
ENSDARG00000008784	prpf4ba	52.033	56.031	54.55	49.75	49.549	47.279	46.274	55.87
ENSDARG00000008785	dldh	49.324	54.302	56.006	50.748	55.84	57.45	54.802	71.642
ENSDARG00000008788	camk1gb	1027.16	1228.61	1233.78	1170.42	507.501	616.427	600.149	606.409
ENSDARG00000008790	actr3b	10.54	16.2	13.937	12.71	15.145	16.181	14.601	9.717
ENSDARG00000008796	her5	0	0	0	0	0	0	0.11	0
ENSDARG00000008803	marcksb	8.695	5.087	5.904	8.516	18.11	10.357	8.797	14.119
ENSDARG00000008805	orc3	2.633	2.06	3.906	2.951	3.697	3.002	2.684	3.449
ENSDARG00000008807	bokb	23.454	19.59	22.394	20.048	1.999	3.363	3.294	2.864
ENSDARG00000008808	eml2	20.482	17.103	17.603	19.507	21.914	17.678	16.166	20.956
ENSDARG00000008811	cmtm3	1.407	0.413	0.82	0.394	3.412	1.334	0.772	2.535
ENSDARG00000008816	glud1a	5.921	5.766	6.667	3.973	9.203	8.459	5.655	6.145
ENSDARG00000008818	hsf1	72.265	78.36	91.314	88.857	83.788	69.726	81.694	81.746
ENSDARG00000008829	chga	11.032	10.517	13.26	11.204	11.27	6.536	9.998	6.428
ENSDARG00000008832	neu1	11.183	15.201	10.969	11.506	16.464	15.721	13.315	16.625
ENSDARG00000008835	si:dkey-46g23.5	0	0	0	0	0	0	0	0
ENSDARG00000008840	hmbsa	1.269	1.263	1.703	1.638	3.812	3.365	3.205	3.031
ENSDARG00000008849	ptprq	0.501	0.425	0.617	0.843	0.45	0.487	0.346	0.567
ENSDARG00000008852	elp4	3.244	3.084	2.967	2.731	3.54	2.252	2.202	2.193
ENSDARG00000008858	cyp7b1	1.757	3.986	1.638	2.1	2.146	2.05	1.456	2.234
ENSDARG00000008859	mylipa	108.897	111.893	124.954	140.141	67.712	76.649	53.417	56.216
ENSDARG00000008861	tfap2e	8.598	8.685	11.546	10.041	10.615	9.934	8.382	8.56
ENSDARG00000008866	cabp4	171.341	171.718	184.709	215.029	98.802	166.404	160.658	136.563
ENSDARG00000008867	rap1b	25.228	25.825	27.831	29.708	28.493	25.194	23.278	25.34
ENSDARG00000008880	usp28	0.245	0.288	0.476	0	0.22	0	0.06	0.623
ENSDARG00000008884	hprt1	12.41	12.462	13.487	11.59	25.844	16.093	13.119	20.04
ENSDARG00000008886	msx1b	0	0	0	0	0.303	0	0	0.179
ENSDARG00000008890	ctns	5.813	8.639	5.872	4.198	8.631	5.764	7.461	8.703
ENSDARG00000008904	smarca2	29.959	28.601	31.498	28.605	31.874	25.127	25.987	26.649
ENSDARG00000008906	si:ch211-241e1.5	7.876	8.856	9.179	9.317	9.313	5.36	7.438	6.119
ENSDARG00000008912	slc8a2a	3.686	4.544	5.034	6.009	4.414	5.018	4.465	6.532
ENSDARG00000008920	mrpl53	5.302	9.479	8.239	5.093	8.162	7.511	6.645	6.419
ENSDARG00000008931	renbp	2.699	3.478	3.948	2.017	4.221	4.539	4.721	5.114
ENSDARG00000008936	sec11a	16.629	23.651	24.903	26.43	29.977	29.102	26.674	29.468
ENSDARG00000008946	ccdc127b	1.305	0.613	3.651	1.17	3.001	2.893	3.308	2.212
ENSDARG00000008947	rtf1	33.816	30.135	29.337	25.337	30.576	23.706	25.287	25.648
ENSDARG00000008948	pla2g3	1.425	0.912	1.51	2.614	2.327	0.302	0.821	1.208
ENSDARG00000008953	pofut1	7.164	8.936	5.717	5.642	5.564	6.551	5.757	7.713
ENSDARG00000008966	tbl1xr1b	22.598	28.197	31.079	27.418	32.975	26.133	20.982	26.526
ENSDARG00000008969	fgb	0	0	0	0.198	0	0	0	0
ENSDARG00000008976	mdn1	18.413	18.529	19.471	18.102	19.898	17.221	15.931	16.623
ENSDARG00000008979	golga1	15.562	16.699	14.986	14.509	16.006	15.014	14.814	16.514
ENSDARG00000008982	casq2	0.21	0.082	0.489	0.392	0.603	0.49	0.665	0.267
ENSDARG00000008983	sh3glb2a	17.135	17.803	18.396	16.32	16.07	9.691	11.859	12.527
ENSDARG00000008986	e2f7	0.931	1.324	1.381	1.201	10.397	6.714	5.816	10.257
ENSDARG00000009001	pdia6	18.509	15.618	16.081	15.135	30.365	28.396	20.672	29.273
ENSDARG00000009014	col11a1b	4.309	0.718	1.016	1.346	1.244	0.701	1.05	1.557
ENSDARG00000009018	rhbg	39.502	35.732	40.946	36.294	41.42	34.7	33.937	41.17
ENSDARG00000009020	cnr1	2.538	3.018	2.209	2.427	2.699	2.488	2.573	3.27
ENSDARG00000009021	chrna1	0.395	0.309	0.204	0.295	0.095	0.307	0.321	0.111
ENSDARG00000009023	ankrd28b	11.922	11.526	11.901	11.109	11.581	9.638	9.489	11.013
ENSDARG00000009026	ank2a	24.355	26.391	25.302	23.913	23.987	22.063	18.958	21.358
ENSDARG00000009031	tnikb	28.238	28.178	31.614	27.736	36.688	25.222	24.612	26.504
ENSDARG00000009040	si:ch73-141c7.1	136.33	166.013	195.741	216.79	47.658	59.114	53.756	55.185
ENSDARG00000009046	nphp1	9.322	8.848	7.244	11.515	8.394	7.033	7.634	12.009
ENSDARG00000009074	cbr4	8.789	8.078	12.805	10.342	10.735	5.512	8.354	6.89
ENSDARG00000009079	BX296551.1	0.181	0	0	0	0	0.211	0	0
ENSDARG00000009087	cd74a	54.896	29.119	31.489	36.967	169.273	157.236	123.685	163.141
ENSDARG00000009094	gata2b	0	0	0	0	0	0	0.075	0
ENSDARG00000009106	serinc1	310.323	319.108	339.041	288.323	325.206	284.313	277.388	294.815
ENSDARG00000009113	pigc	7.155	5.302	4.389	5.908	6.628	5.162	3.854	6.383
ENSDARG00000009123	sele	0	0.152	0.151	0	0.093	0	0	0
ENSDARG00000009131	slc10a4	0	0	0	0	0	0	0.09	0
ENSDARG00000009133	myo1eb	0.298	0.875	0.812	1.338	0.268	0.74	0.727	0.885
ENSDARG00000009134	hlx1	1.813	2.679	3.443	3.461	2.75	1.41	1.375	3.073
ENSDARG00000009136	tp53bp2a	12.689	12.576	11.344	11.276	15.446	12.541	11.26	14.2
ENSDARG00000009142	ppp1r13bb	82.669	78.665	98.053	79.372	71.677	53.691	56.942	65.116
ENSDARG00000009153	pla2g1b	0	0	0	0	0	0.083	0	0
ENSDARG00000009160	kmo	7.06	6.296	9.656	13.082	4.261	3.13	4.336	6.822
ENSDARG00000009161	ftr55	0	0	0	0	0.135	0	0	0
ENSDARG00000009169	mob1ba	19.71	23.532	23.981	19.861	21.986	20.802	19.151	20.002
ENSDARG00000009170	ctr9	15.643	16.295	15.224	14.118	18.36	15.269	13.023	21.659
ENSDARG00000009178	zfand1	3.044	3.679	2.58	3.721	4.572	5.165	4.046	4.924
ENSDARG00000009194	col16a1	3.637	3.844	3.628	2.717	4.767	3.956	2.875	4.498
ENSDARG00000009196	anxa3a	0	0	0	0	0	0.397	0	0
ENSDARG00000009208	prkcda	7.323	9.843	10.739	9.324	6.669	5.957	7.692	8.042
ENSDARG00000009209	slc9a6a	29.042	29.561	31.537	29.211	32.158	27.467	28.648	31.228
ENSDARG00000009212	ppiaa	117.492	109.228	115.822	105.191	270.454	233	181.313	262.739
ENSDARG00000009214	mfsd13a	20.009	20.006	20.147	22.161	24.145	21.044	20.605	20.899
ENSDARG00000009215	zgc:112437	0	0	0	0.208	0	0	0.543	0
ENSDARG00000009217	tom1l2	70.414	79.971	85.315	71.087	70.055	58.261	60.121	65.018
ENSDARG00000009218	mars2	3.337	2.724	2.932	2.71	3.753	3.894	3.324	3.443
ENSDARG00000009242	fev	0	0	0	0	0.134	0.325	0	0
ENSDARG00000009250	etfb	17.935	15.551	18.638	16.629	22.666	24.707	24.541	25.823
ENSDARG00000009252	napepld	3.216	2.78	2.236	2.403	1.094	3.95	2.64	2.008
ENSDARG00000009253	rtraf	8.733	10.502	10.331	10.81	11.519	11.862	8.768	15.908
ENSDARG00000009262	FAR2	13.094	11.744	8.421	9.868	12.814	7.309	10.014	11.48
ENSDARG00000009266	uevld	4.971	5.774	9.481	5.853	9.199	7.821	6.976	5.362
ENSDARG00000009267	zgc:136439	3.619	3.716	3.515	1.352	3.25	5.014	2.646	4.984
ENSDARG00000009273	ppm1da	9.941	15.173	15.638	14.039	18.465	13.366	14.478	14.385
ENSDARG00000009280	smyd1a	0.088	0.172	0.068	0	0.032	0.154	0.043	0
ENSDARG00000009281	dnm1b	33.727	34.718	38.362	37.397	40.877	28.857	32.022	31.319
ENSDARG00000009285	rpl15	38.351	27.578	30.067	32.38	76.05	72.836	60.607	82.351
ENSDARG00000009299	dusp8a	189.446	172.776	168.892	175.416	153.123	138.556	135.466	139.073
ENSDARG00000009311	pvalb6	7.734	8.853	10.993	5.496	6.641	4.842	5.701	6.874
ENSDARG00000009313	napsa	2.076	1.173	0.806	0.775	5.302	5.382	3.653	2.932
ENSDARG00000009315	clgn	70.923	62.543	69.932	65.195	87.841	73.218	76.361	81.608
ENSDARG00000009336	aif1l	66.717	82.157	92.276	68.305	69.37	62.244	71.264	63.423
ENSDARG00000009341	nrap	0	0.032	0	0	0	0	0	0.141
ENSDARG00000009342	txndc5	14.42	16.228	21.036	13.901	25.265	26.321	20.179	28.227
ENSDARG00000009346	caprin1a	26.672	28.187	32.254	31.079	44.226	37.662	29.747	38.249
ENSDARG00000009350	atg3	18.987	20.903	20.765	15.762	26.778	21.538	18.253	23.989
ENSDARG00000009351	fgf6a	1.489	2.039	1.157	1.391	2.274	2.172	1.543	1.42
ENSDARG00000009372	diras1b	109.476	136.947	174.352	156.489	60.453	67.295	75.192	88.183
ENSDARG00000009386	mpp4l	13.531	14.23	14.602	17.635	14.366	13.068	10.039	13.761
ENSDARG00000009387	robo4	0.149	0.33	0.212	0.297	0.268	0.246	0.448	0.631
ENSDARG00000009390	npl	3.807	4.312	6.12	4.903	6.601	5.743	6.078	6.563
ENSDARG00000009401	vcanb	0.811	0.968	1.526	1.244	1.257	1.668	1.207	1.7
ENSDARG00000009402	si:ch211-210b2.2	1.819	3.594	1.86	1.86	2.201	1.675	1.633	1.704
ENSDARG00000009418	mef2cb	19.93	25.995	30.219	21.295	40.348	31.998	29.391	31.851
ENSDARG00000009430	tmem30c	0.196	0.102	0.102	0	0.188	0.115	0.032	0.055
ENSDARG00000009436	ubxn7	19.095	15.028	17.461	13.136	16.897	14.535	15.039	15.098
ENSDARG00000009438	myog	0	0.212	0.127	0.284	0.078	0.158	0.106	0.184
ENSDARG00000009443	zgc:92137	0.72	0.422	0.979	0.672	0.646	0.42	0.702	0
ENSDARG00000009447	atp5mc3b	169.863	189.27	183.98	182.287	222.529	226.615	191.598	235.62
ENSDARG00000009459	slc35e4	13.58	11.848	11.161	8.195	11.82	9.979	9.801	11.177
ENSDARG00000009466	rgs9bp	51.8	60.333	57.374	53.777	65.797	70.705	67.726	63.67
ENSDARG00000009470	hnf1a	0	0	0	0	0	0	0	0
ENSDARG00000009471	nid2b	0	0.057	0	0	0	0	0	0
ENSDARG00000009472	med19b	9.938	13.156	7.722	9.71	14.829	11.744	8.943	10.367
ENSDARG00000009473	ppardb	21.41	20.728	15.961	17.063	17.032	15.748	13.37	17.567
ENSDARG00000009477	prkar2ab	74.262	75.28	73.249	70.317	58.472	55.257	56.882	57.544
ENSDARG00000009480	pdcl	72.562	69.108	72.241	64.574	91.67	80.03	69.972	82.638
ENSDARG00000009482	slc38a8a	0.203	0	0.157	0	0.291	0.473	0	0
ENSDARG00000009484	arf1	8.068	7.186	6.544	7.48	16.332	14.326	9.329	13.925
ENSDARG00000009488	gipc2	20.277	19.959	21.927	20.831	17.239	22.967	21.826	23.773
ENSDARG00000009493	MAP3K13	105.577	131.312	107.743	108.33	102.275	97.466	86.584	93.879
ENSDARG00000009494	xrcc1	5.111	4.961	4.928	3.496	5.663	4.741	4.442	5.114
ENSDARG00000009499	syne1a	143.583	150.775	143.757	144.567	157.747	162.92	165.126	175.166
ENSDARG00000009505	prelid3b	45.127	38.17	46.611	52.356	27.018	28.466	23.248	24.254
ENSDARG00000009511	tnfa	0	0	0	0	0	0	0	0
ENSDARG00000009524	rnf150b	17.897	29.105	21.767	22.726	24.598	18.116	19.998	21.043
ENSDARG00000009525	tial1	46.3	54.725	53.014	38.021	51.948	47.534	45.533	52.118
ENSDARG00000009534	wls	11.431	13.736	15.751	9.862	29.465	20.487	17.348	19.577
ENSDARG00000009544	cldnb	0.271	0	0	0.607	0	2.687	0.396	0
ENSDARG00000009549	ubr4	70.415	70.258	70.844	65.26	82.506	73.047	64.737	72.632
ENSDARG00000009550	foxi3b	0	0	0.5	0.24	0.231	0.094	0	0.273
ENSDARG00000009553	gng3	45.776	50.354	56.874	53.973	53.443	39.917	37.188	44.454
ENSDARG00000009557	wrap73	17.289	19.639	15.537	19.32	14.798	14.734	13.997	19.495
ENSDARG00000009567	spegb	7.535	7.073	9.193	7.544	9.203	5.187	8.386	7.344
ENSDARG00000009568	ca10b	29.049	32.445	33.044	32.22	21.839	21.227	21.531	21.194
ENSDARG00000009585	papola	41.892	52.408	46.589	41.342	51.968	45.681	39.036	47.078
ENSDARG00000009594	nr1d2b	181.867	192.883	125.24	124.243	126.069	114.347	77.755	70.915
ENSDARG00000009607	ccnc	16.674	19.841	21.437	16.157	21.49	19.572	13.841	18.671
ENSDARG00000009610	rgs12a	4.423	6.872	5.156	5.829	15.228	9.999	6.768	10.934
ENSDARG00000009612	chia.3	0	0	0	0	0	0	0	0
ENSDARG00000009624	CABZ01027646.1	1.479	2.832	2.298	1.753	1.576	1.19	1.666	1.34
ENSDARG00000009626	nrbp2b	30.083	42.977	40.872	38.492	56.168	38.987	40.566	48.244
ENSDARG00000009629	unc119.1	13.435	14.3	14.547	14.399	13.609	12.56	11.299	11.62
ENSDARG00000009637	rcvrn3	708.797	675.523	567.564	596.377	419.59	321.481	372.939	353.985
ENSDARG00000009640	psmb1	36.297	30.136	37.111	34.731	54.443	67.423	53.542	70.43
ENSDARG00000009653	lhfpl2a	0.208	0.812	0.323	0.775	0.447	0.242	0.809	0
ENSDARG00000009657	fgfr1op2	9.531	9.552	14.928	8.679	12.839	10.946	9.654	13.253
ENSDARG00000009673	si:ch211-197g15.6	0	0.133	0	0	0	0	0	0.289
ENSDARG00000009677	dlg1	49.724	47.148	47.219	44.144	45.26	32.907	35.631	35.594
ENSDARG00000009681	med27	6.665	9.613	9.225	7.158	10.176	10.692	8.02	13.416
ENSDARG00000009685	ppa2	5.43	7.832	7.384	5.515	6.096	5.197	4.591	6.256
ENSDARG00000009689	daam1b	27.14	30.5	28.024	29.733	48.195	40.029	32.341	44.825
ENSDARG00000009693	llgl1	15.894	14.872	15.907	12.852	18.719	14.114	12.969	17.307
ENSDARG00000009702	ascl1b	0.578	0.1	0.299	0.384	1.014	0.636	0.626	1.088
ENSDARG00000009724	rpn2	41.939	44.916	49.556	42.556	66.986	59.109	45.897	59.534
ENSDARG00000009727	twf2b	0.438	0	0.17	0.163	0.157	0.319	0.16	0.278
ENSDARG00000009733	kif21b	30.374	33.832	35.537	33.479	48.83	41.704	38.702	37.537
ENSDARG00000009735	gigyf2	42.026	43.416	40.547	35.121	39.417	36.737	35.397	38.487
ENSDARG00000009738	cacnb4a	18.372	16.019	16.277	12.852	14.041	11.4	14.431	10.711
ENSDARG00000009740	ppp1r7	51.968	49.943	46.534	46.13	42.226	38.833	38.117	40.583
ENSDARG00000009743	efhc1	0	0.19	0	0.454	0.524	0.426	0.296	0
ENSDARG00000009745	fbxw2	13.203	16.239	19.978	15.64	16.912	14.289	14.988	16.269
ENSDARG00000009748	dffb	7.238	6.9	7.733	5.408	6.5	5.938	6.395	5.176
ENSDARG00000009753	sf3b6	39.945	40.073	39.106	38.107	50.101	42.919	37.181	42.462
ENSDARG00000009754	zc3h11a	51.61	47.035	51.506	53.107	51.84	45.433	41.765	41.314
ENSDARG00000009764	srek1	65.444	52.941	57.675	47.942	47.134	47.396	40.303	45.455
ENSDARG00000009771	ppme1	51.033	50.274	50.753	51.402	62.944	57.713	47.967	68.051
ENSDARG00000009779	mcl1a	25.118	31.304	24.48	48.666	37.163	40.109	34.655	35.901
ENSDARG00000009782	myh11a	1.055	0.693	1.115	0.536	0.637	0.443	0.535	0.894
ENSDARG00000009783	slc49a4	18.996	22.06	21.761	15.071	26.733	20.907	22.433	25.063
ENSDARG00000009796	klc1a	75.153	84.796	77.187	73.498	70.183	63.639	68.175	68.935
ENSDARG00000009806	smfn	14.42	10.528	19.421	12.21	13.295	11.076	13.823	16.295
ENSDARG00000009822	her4.4	0.896	0.14	0.139	0	0	0.209	0.437	0
ENSDARG00000009823	pou3f1	5.852	6.131	5.847	4.451	7.809	6.34	5.094	4.163
ENSDARG00000009825	mmp23bb	5.854	2.41	2.873	4.489	5.644	4.943	3.379	6.136
ENSDARG00000009830	hdlbpa	62.759	64.432	68.215	57.054	102.97	92.753	76.438	96.382
ENSDARG00000009837	agk	16.931	13.717	15.036	16.987	13.468	15.451	12.969	15.067
ENSDARG00000009839	fam117bb	2.769	4.933	2.39	2.758	8.177	9.511	7.347	7.3
ENSDARG00000009844	dusp23a	0	0	0	0.2	0.384	0.312	0	0
ENSDARG00000009851	wdr41	22.713	21.184	26.36	21.103	25.21	26.075	24.484	22.582
ENSDARG00000009862	dcps	3.129	2.077	2.284	3.401	5.178	1.77	3.559	4.34
ENSDARG00000009864	ddx55	6.362	5.909	5.973	5.347	5.332	7.268	7.817	6.29
ENSDARG00000009868	dcaf11	33.152	36.461	40.402	35.249	46.212	36.117	33.216	39.864
ENSDARG00000009870	mapk8b	78.329	76.773	80.217	67.726	83.885	70.299	61.414	81.252
ENSDARG00000009871	snrpc	11.448	19.7	17.536	14.418	23.029	22.133	18.175	21.345
ENSDARG00000009874	cyp2k6	0	0	0	0	0	0	0	0
ENSDARG00000009881	ier5	69.525	78.257	86.061	87.732	78.556	66.497	78.318	72.456
ENSDARG00000009885	sult3st1	0.228	0	0	0	0.164	0.133	0	0.194
ENSDARG00000009886	rnf114	17.112	23.796	19.021	25.037	21.344	19.687	20.504	21.351
ENSDARG00000009899	znf385a	45.194	49.767	41.793	40.557	34.17	32.684	30.707	35.138
ENSDARG00000009901	slc38a5a	321.172	347.889	389.154	376.105	237.033	204.583	195.23	236.257
ENSDARG00000009922	dmbx1a	21.913	21.015	11.703	6.437	16.475	11.358	7.54	11.384
ENSDARG00000009930	cadm2a	44.758	41.718	38.509	40.743	47.434	37.714	33.936	38.951
ENSDARG00000009939	micu2	1.033	0.629	0.714	1.115	2.227	3.885	1.735	2.433
ENSDARG00000009941	erc1a	28.104	29.069	30.38	29.096	27.089	22.672	21.85	21.325
ENSDARG00000009942	cdc6	0.647	0.38	0.503	0.484	0.814	0.236	0.71	1.235
ENSDARG00000009949	fndc4b	2.828	2.789	3.535	3.537	3.533	2.582	1.768	2.918
ENSDARG00000009950	edf1	38.031	34.482	35.373	28.63	42.228	43.195	40.586	45.418
ENSDARG00000009953	med14	8.121	7.953	7.467	5.998	9.509	8.228	6.708	8.38
ENSDARG00000009958	cbl	17.617	21.046	17.24	19.165	27.061	23.435	20.623	24.301
ENSDARG00000009961	rundc3b	3.298	7.352	7.816	2.833	3.909	4.04	4.34	2.795
ENSDARG00000009978	icn	20.583	9.776	29.132	13.182	62.85	71.616	56.256	83.486
ENSDARG00000009982	fam199x	42.378	43.575	48.839	46.206	43.224	40.124	35.411	38.375
ENSDARG00000010002	gna11a	32.974	33.567	38.433	39.654	37.969	28.985	27.632	40.197
ENSDARG00000010008	vim	19.34	22.44	27.676	21.674	29.642	24.257	22.624	33.192
ENSDARG00000010010	trim13	42.036	46.6	43.819	33.719	45.147	33.7	31.175	31.401
ENSDARG00000010018	qki2	26.57	27.565	29.044	22.459	24.994	21.805	20.524	25.954
ENSDARG00000010021	grpel1	21.325	19.921	20.862	15.474	17.966	21.479	17.498	19.634
ENSDARG00000010023	CU856539.1	193.492	200.743	189.527	177.37	149.24	156.684	130.622	143.587
ENSDARG00000010029	spon1a	10.931	16.576	12.964	12.895	13.916	16.109	12.339	12.108
ENSDARG00000010031	ssh1b	33.43	30.576	32.645	26.104	28.456	23.023	21.305	24.257
ENSDARG00000010032	cmtm7	0.254	1.192	0.592	0.949	4.379	0.593	3.095	2.583
ENSDARG00000010035	engase	4.679	5.684	5.415	4.686	7.08	7.317	6.356	7.171
ENSDARG00000010042	dnm1a	323.836	333.721	305.59	294.54	232.02	206.317	198.256	203.49
ENSDARG00000010047	neu3.2	0.598	0.624	1.394	0.298	2.434	1.163	1.069	1.689
ENSDARG00000010051	ufd1l	31.613	35.54	37.649	30.147	41.202	35.957	36.394	42.949
ENSDARG00000010052	ndrg3b	31.2	28.155	30.081	27.443	34.667	27.611	27.316	36.091
ENSDARG00000010059	itpkb	0.178	0.837	0.762	0.333	0.897	1.041	0.348	0.302
ENSDARG00000010070	adam9	34.912	44.247	41.881	38.686	36.525	34.645	33.116	35.24
ENSDARG00000010075	PTCHD3	10.476	13.58	18.026	10.847	19.57	16.152	14.882	20.549
ENSDARG00000010078	nup133	13.115	12.824	12.038	10.779	16.549	15.637	13.784	15.284
ENSDARG00000010083	rbfox3a	9.324	9.656	8.917	7.897	9.574	7.201	7.066	7.903
ENSDARG00000010085	p4ha2	8.792	12.289	5.6	4.092	7.145	4.708	5.971	7.207
ENSDARG00000010096	slc1a6	0	0.224	0.111	0.107	0.411	0.251	0.488	0.485
ENSDARG00000010097	f9a	0	0	0	0.391	0	0	0	0
ENSDARG00000010098	pank1b	16.826	19.108	16.619	14.313	20.172	16.497	17.688	19.673
ENSDARG00000010108	bri3bp	35.561	37.305	35.344	31.512	39.809	33.449	25.799	32.943
ENSDARG00000010113	ndufb8	61.494	66.482	64.913	68.917	68.563	71.916	60.796	73.26
ENSDARG00000010130	smpdl3b	0.17	0	0	0	0	0	0	0
ENSDARG00000010132	dacha	11.315	11.607	9.873	13.65	19.19	13.742	12.884	19.729
ENSDARG00000010137	ldb1a	44.438	42.974	46.418	51.291	55.357	46.248	44.554	49.684
ENSDARG00000010144	plppr3a	4.789	4.054	4.271	4.4	6.713	3.481	5.588	4.259
ENSDARG00000010145	tor4aa	1.064	0.166	0.331	0.238	0.764	0.434	0.363	0.721
ENSDARG00000010146	cpa2	0	0	0.348	0	0.321	0.13	0	0.19
ENSDARG00000010149	atp5fa1	476.291	496.244	517.04	494.162	526.912	507.708	489.158	601.277
ENSDARG00000010154	vstm4a	0.123	0.096	0.095	0	0	0.215	0.06	0.208
ENSDARG00000010155	abi1a	45.369	49.921	64.909	58.625	44.314	45.913	45.772	50.866
ENSDARG00000010160	rps15a	28.738	21.053	25.698	32.548	57.845	47.767	42.802	59.345
ENSDARG00000010169	myd88	2.222	2.212	1.412	1.358	4.934	5.066	3.741	5.306
ENSDARG00000010181	asap2a	16.553	18.789	17.351	18.314	22.925	16.889	16.892	25.252
ENSDARG00000010183	si:ch73-265h17.1	0.139	0.65	0.215	0.828	0.597	0.404	0.743	0.587
ENSDARG00000010186	myo3a	56.094	55.038	48.201	55.694	31.071	33.573	26.85	27.505
ENSDARG00000010192	pax3a	0	0	0	0	0	0	0	0
ENSDARG00000010194	eif4bb	28.942	25.028	25.621	24.088	33.516	30.42	26.786	35.087
ENSDARG00000010207	smad3b	87.473	68.316	75.929	75.799	71.994	65.966	54.781	64.517
ENSDARG00000010231	ppm1na	425.073	379.417	464.739	378.494	286.552	319.381	235.262	271.936
ENSDARG00000010238	rbm22	29.449	26.917	29.35	29.655	33.806	29.97	24.73	28.214
ENSDARG00000010244	rpl22l1	20.961	16.396	19.841	19.647	35.595	25.122	29.35	45.542
ENSDARG00000010246	prmt1	126.136	127.107	134.374	133.333	163.158	142.223	126.438	152.705
ENSDARG00000010248	wdr54	20.016	23.665	23.27	19.064	22.723	19.431	17.502	19.942
ENSDARG00000010250	nqo1	0.172	1.075	0.133	0.385	1.358	1.804	1.005	1.165
ENSDARG00000010252	jak3	0.082	0.193	0	0.185	0.592	1.154	0.362	0.908
ENSDARG00000010255	bin2b	0.777	0.122	0.483	0.29	3.684	1.722	1.287	1.646
ENSDARG00000010266	igf2bp3	0.276	0.432	0.465	0.516	1.654	0.645	0.83	0.429
ENSDARG00000010267	dpydb	0.223	0.436	0.173	0.666	0.08	0.325	0.326	0.283
ENSDARG00000010270	fezf1	1.015	1.814	2.028	0.866	1.666	1.268	1.625	1.229
ENSDARG00000010276	ptgs2b	26.402	7.71	6.018	5.786	2.613	3.97	2.86	4.575
ENSDARG00000010279	scamp2	11.828	12.231	10.142	11.072	15.434	17.608	11.266	15.786
ENSDARG00000010280	clasp1a	76.453	81.813	73.317	68.979	91.011	80.014	52.596	76.315
ENSDARG00000010281	xpo4	12.35	12.864	10.094	11.714	14.85	11.348	10.543	12.311
ENSDARG00000010294	fmodb	0	0.646	0.214	0.206	0.594	0	0.403	0
ENSDARG00000010296	kcnh6b	7.436	7.041	10.948	11.599	4.312	4.49	6.613	6.855
ENSDARG00000010300	traf3ip1	22.629	24.556	21.954	22.673	15.694	15.49	13.261	15.298
ENSDARG00000010301	b4galt6	42.621	48.58	48.494	41.67	50.525	41.699	42.083	47.526
ENSDARG00000010312	cp	1.253	0.523	0.39	0.187	1.921	2.875	1.385	2.337
ENSDARG00000010316	qars1	11.651	10.828	11.025	7.326	15.333	15.545	13.27	17.403
ENSDARG00000010317	gpr183a	0.621	0.486	0	0.31	2.083	2.175	1.01	3.862
ENSDARG00000010318	srpx	0.869	0.34	1.35	0.973	0.936	1.604	0.635	0.859
ENSDARG00000010331	radx	5.106	6.657	7.2	6.217	4.484	6.399	3.964	3.526
ENSDARG00000010332	zgc:56231	0.321	0.301	0.498	0.096	0.138	0.075	0.281	0.326
ENSDARG00000010347	acer1	0	0	0.592	1.281	2.054	1.223	1.3	3.23
ENSDARG00000010350	c1ql3a	6.342	11.672	6.377	6.968	9.649	8.922	9.819	8.853
ENSDARG00000010376	slc5a3a	0.149	0.698	0.462	0.556	0.214	0	0.145	0.126
ENSDARG00000010381	rnf2	46.055	43.857	43.455	39.218	51.277	41.969	36.322	43.76
ENSDARG00000010384	lpar5a	0.573	0	0	0.143	0.137	1.782	0.838	1.133
ENSDARG00000010385	sept4a	44.529	51.744	59.8	40.623	89.254	86.589	77.776	95.58
ENSDARG00000010400	lrrfip2	14.12	14.582	10.294	9.957	13.336	10.69	12.953	13.11
ENSDARG00000010407	ppp4r4	9.895	11.737	11.344	9.211	6.643	6.009	4.507	5.499
ENSDARG00000010408	igsf9b	20.88	24.846	23.872	20.347	22.072	19.805	22.868	25.464
ENSDARG00000010411	epn1	58.393	68.133	62.145	56.465	69.102	53.501	52.193	57.659
ENSDARG00000010415	sirt4	1.758	2.554	2.147	1.783	2.978	1.978	1.959	2.342
ENSDARG00000010420	ndrg1b	1081.63	927.372	1034.86	1469.93	316.925	262.253	487.176	500.243
ENSDARG00000010423	npsn	0.367	1.004	0.142	0.411	0.922	0.856	0.268	0.311
ENSDARG00000010425	scara5	0	0	0	0	0.46	0.062	0	0
ENSDARG00000010432	eaf2	3.396	2.975	4.116	2.436	7.319	4.517	5.562	7.138
ENSDARG00000010434	clu	223.986	257.295	250.46	259.162	378.834	441.22	353.483	508.783
ENSDARG00000010437	tent5c	0.775	1.333	2.648	2.778	1.781	1.988	1.359	1.707
ENSDARG00000010442	rnf11a	19.517	20.961	19.018	17.735	20.389	16.186	16.712	17.703
ENSDARG00000010445	trabd	20.155	15.876	15.442	13.795	23.898	25.406	21.091	25.085
ENSDARG00000010454	guca1a	241.11	174.386	200.065	188.486	340.018	421.207	563.005	430.373
ENSDARG00000010472	atp1a2a	0.691	0.24	0.239	0.516	0.662	0.403	0.412	0.26
ENSDARG00000010477	p2rx3a	0	0	0	0	0	0.098	0.041	0.213
ENSDARG00000010478	hsp90aa1.1	0.321	0	0	0	0.307	0	0.052	0.181
ENSDARG00000010481	bzw1a	83.833	80.913	88.675	82.639	131.183	111.637	89.357	123.998
ENSDARG00000010482	prg4a	0	0	0	0	0	0.088	0	0
ENSDARG00000010487	sae1	7.732	7.322	7.906	8.513	10.233	11.395	9.621	12.589
ENSDARG00000010514	cxcr5	0	0	0	0	0	0	0	0
ENSDARG00000010515	dvl1a	10.301	10.744	9.872	10.005	13.075	10.716	10.962	10.476
ENSDARG00000010516	rpl21	45.272	33.544	37.523	38.428	83.032	65.512	59.581	75.886
ENSDARG00000010519	per3	276.818	267.816	160.727	205.315	117.873	109.024	76.782	72.909
ENSDARG00000010524	si:ch211-282j22.3	30.179	28.397	24.724	23.773	27.888	27.046	27.182	25.763
ENSDARG00000010531	scamp4	5.003	5.87	6.361	5.097	8.985	9.728	7.796	8.158
ENSDARG00000010553	mmgt1	34.581	29.526	36.53	32.254	46.117	39.16	38.008	50.188
ENSDARG00000010555	pdha1b	32.311	20.066	23.766	37.225	13.379	7.338	10.099	8.78
ENSDARG00000010556	mmp25b	0	0	0	0	0.125	0.508	0.255	0
ENSDARG00000010563	spopla	12.263	14.432	11.976	12.524	15.438	13.323	12.941	12.586
ENSDARG00000010565	aqp4	50.076	52.321	57.886	53.675	63.183	53.987	51.06	58.338
ENSDARG00000010571	ezh2	7.016	4.428	4.336	5.242	9.852	6.558	4.935	6.757
ENSDARG00000010572	slc25a25a	193.928	230.024	229.22	247.401	34.464	43.85	40.271	44.603
ENSDARG00000010583	pard3ab	29.401	31.64	32.687	34.055	37.036	28.12	28.173	35.652
ENSDARG00000010586	tex9	6.622	5.027	9.383	6.694	26.726	21.132	24.682	19.973
ENSDARG00000010591	foxn4	0.306	0.398	0.317	0.761	1.463	1.604	1.092	1.381
ENSDARG00000010596	slc7a6os	7.098	10.669	8.111	7.071	9.899	6.739	8.887	8.257
ENSDARG00000010601	mtmr10	14.772	19.859	15.973	18.086	26.593	21.822	18.616	24.087
ENSDARG00000010602	zgc:112294	37.736	27.218	31.226	28.804	49.059	50.889	41.008	54.965
ENSDARG00000010603	kctd9b	7.586	9.552	5.32	5.806	11.166	6.368	7.035	7.057
ENSDARG00000010610	sarm1	7.463	7.122	5.045	6.747	8.042	5.616	4.765	6.515
ENSDARG00000010619	themis	0.489	0	0.38	0.091	0.351	0.214	0.06	0.518
ENSDARG00000010625	clic2	1.886	1.148	1.954	0.94	3.012	3.546	3.269	2.842
ENSDARG00000010630	hoxb6a	0	0	0	0	0	0	0	0
ENSDARG00000010641	slc20a1b	158.535	139.574	203.839	214.505	93.539	82.155	73.615	89.186
ENSDARG00000010654	arhgap42b	2.288	2.684	3.289	2.906	4.191	4.137	2.621	3.587
ENSDARG00000010655	ppm1k	99.064	96.089	96.257	95.514	68.258	64.34	68.935	62.689
ENSDARG00000010658	insig1	16.218	14.414	14.259	17.067	19.475	17.368	18.112	18.973
ENSDARG00000010662	fbxo36a	0.322	0.252	0.25	0.722	0	0.188	0	0.546
ENSDARG00000010673	trim16	0.538	0.947	0.418	0.703	1.449	1.569	1.836	2.622
ENSDARG00000010680	gngt2a	1404.37	1570.63	1622.54	1498.46	557.051	542.184	830.061	553.978
ENSDARG00000010681	tjap1	36.949	33.975	37.012	37.505	36.266	31.189	32.404	34.241
ENSDARG00000010700	il17d	4.224	0.734	1.824	2.455	1.012	0.548	0	0.796
ENSDARG00000010701	crygs4	0	0	0	0	0	0	0	0.353
ENSDARG00000010710	msi1	366.729	379.253	377.176	338.218	336.209	363.433	374.292	389.458
ENSDARG00000010712	npffr1l3	0.185	0	0.431	0	1.46	0.108	0	0
ENSDARG00000010717	chchd10	153.988	164.805	180.027	189.834	94.542	135.563	114.635	112.416
ENSDARG00000010721	sept6	39.151	38.215	37.167	35.864	39.196	30.237	34.889	29.574
ENSDARG00000010727	ttyh2l	19.773	23.369	27.138	24.408	38.14	27.333	23.781	28.143
ENSDARG00000010728	scin	0.133	0.104	0	0	0.383	0.778	0.065	0.452
ENSDARG00000010729	CABZ01073795.1	0.621	0	0.04	0	0.52	2.051	1.26	1.928
ENSDARG00000010732	xrcc4	3.718	6.423	3.852	4.398	5.454	3.705	4.682	2.889
ENSDARG00000010738	zgc:101716	1.75	5.134	5.95	2.779	8.016	7.147	3.839	5.006
ENSDARG00000010745	dnaja2b	51.807	60.615	67.407	57.319	57.653	61.409	54.588	70.906
ENSDARG00000010752	acsl4b	1.988	3.142	2.522	1.849	4.197	3.337	2.749	2.716
ENSDARG00000010756	nod2	1.087	1.154	1.328	0.812	1.228	1.269	1.287	0.79
ENSDARG00000010758	capn12	0.112	0	0	0	0.161	0.327	0.055	0.57
ENSDARG00000010764	flj13639	1.077	2.107	1.883	2.28	2.644	1.623	2.232	0.989
ENSDARG00000010767	epha4l	1.093	0.882	1.013	0.764	1.089	0.987	1.237	0.866
ENSDARG00000010770	sox19a	0	0	0	0	0	0	0	0
ENSDARG00000010773	pnpla6	36.905	34.156	34.048	36.726	34.02	32.395	26.281	32.255
ENSDARG00000010779	tlk2	30.287	28.349	30.332	26.144	32.428	25.645	24.043	31.214
ENSDARG00000010782	zgc:55621	0	0	0	0	0	0	0	0
ENSDARG00000010784	ppp1r12a	73.527	85.305	75.986	71.397	85.82	77.807	69.416	73.647
ENSDARG00000010785	thbs1b	7.371	2.804	4.664	15.77	64.304	89.551	44.51	99.275
ENSDARG00000010789	homer3b	9.499	6.755	8.93	11.564	8.161	6.123	6.152	5.63
ENSDARG00000010791	dla	0.186	0.292	0.338	0.186	2.099	0.508	1.394	0.948
ENSDARG00000010792	cdc25b	2.35	2.647	3.652	3.511	4.187	3.674	4.032	4.381
ENSDARG00000010794	tfeb	2.103	3.291	1.38	3.003	4.668	3.735	2.574	3.803
ENSDARG00000010816	slc7a14a	31.89	30.888	40.442	38.307	43.966	35.066	32.599	29.568
ENSDARG00000010823	memo1	24.693	29.3	26.518	24.254	73.456	63.61	48.145	83.948
ENSDARG00000010831	churc1	9.654	10.416	17.072	17.161	18.415	14.759	12.332	16.081
ENSDARG00000010841	fshb	0.472	0.492	0	0	0	0	0.46	0
ENSDARG00000010844	kras	50.123	54.892	56.001	58.704	69.492	64.328	49.656	60.851
ENSDARG00000010862	amt	1.644	1.987	3.135	2.01	4.08	4.882	3.351	4.813
ENSDARG00000010873	DDX17	74.582	75.913	71.476	54.065	72.721	59.772	69.548	69.306
ENSDARG00000010878	cdkn1ca	0.409	0.107	0.424	0	1.372	1.591	0.399	0.578
ENSDARG00000010905	mettl13	2.996	2.168	2.212	2.407	4.682	3.496	2.483	3.492
ENSDARG00000010918	nprl3	12.776	14.435	14.339	11.894	17.556	13.723	12.603	14.437
ENSDARG00000010925	HTRA3	0.422	0	0	0	0.152	0.123	0.103	0
ENSDARG00000010933	cacna1fa	88.266	94.311	104.557	97.976	84.055	85.356	83.508	89.063
ENSDARG00000010934	syt14a	53.774	68.019	56.137	52.267	42.392	35.375	28.362	34.355
ENSDARG00000010936	abcb4	3.05	3.084	2.659	2.445	4.543	2.473	2.973	3.404
ENSDARG00000010940	BX957278.1	0.203	0.318	1.895	0.152	1.168	0.948	0.297	1.378
ENSDARG00000010941	pomgnt2	14.899	15.33	18.167	12.93	17.538	18.052	11.62	14.667
ENSDARG00000010945	rapgef6	5.2	6.258	5.284	4.831	8.047	5.795	4.777	5.537
ENSDARG00000010946	cbsb	23.411	20.181	30.009	16.172	20.624	25.921	19.66	23.229
ENSDARG00000010948	kif11	0.407	0.572	0.126	0.607	2.804	2.941	1.387	1.309
ENSDARG00000010953	ndel1a	48.877	41.709	71.47	59.978	51.397	43.461	43.605	51.592
ENSDARG00000010956	sh3glb1b	18.186	17.763	19.631	16.085	25.073	19.154	19.31	24.661
ENSDARG00000010957	mpp2b	13.297	11.496	12.197	10.233	11.995	12.189	11.013	10.337
ENSDARG00000010958	glmnb	132.152	136.813	131.779	112.722	99.061	99.259	86.409	100.045
ENSDARG00000010962	fkbp7	0	0	0	0	0	0.147	0	0
ENSDARG00000010965	psma8	40.362	34.364	39.853	32.655	60.24	55.027	43.152	66.337
ENSDARG00000010977	rab34b	1.576	1.726	0.98	0.942	2.265	3.678	1.613	0.801
ENSDARG00000010978	trmt1	19.423	13.901	15.173	15.361	13.584	12.175	14.151	16.812
ENSDARG00000010981	zdhhc3a	7.441	7.246	6.726	5.9	7.856	6.733	8.216	5.534
ENSDARG00000011000	gtf2a1	21.066	21.306	21.991	22.417	23.544	19.365	20.018	22.723
ENSDARG00000011020	hnrnpa1a	72.99	65.137	62.707	54.342	70.905	59.971	59.38	57.94
ENSDARG00000011023	pdlim3a	0.199	0.468	0.155	0.149	0	0.814	0.292	0
ENSDARG00000011026	zgc:92907	4.691	5.138	8.02	12.151	14.381	8.21	6.555	6.096
ENSDARG00000011027	fgfr1a	7.191	6.162	7.879	6.158	10.768	10.558	8.566	10.272
ENSDARG00000011042	pgbd5	31.052	29.766	25.244	19.847	25.791	24.292	23.447	26.165
ENSDARG00000011049	slc17a9b	1.272	2.602	2.584	1.242	3.092	1.997	2.289	2.819
ENSDARG00000011055	fbxo9	60.322	63.635	63.306	57.369	59.914	58.182	59.098	60.697
ENSDARG00000011065	camk2b1	76.667	77.214	77.567	74.128	76.597	56.519	60.192	54.756
ENSDARG00000011066	glra3	47.692	46.836	41.204	41.819	46.335	33.256	33.298	33.605
ENSDARG00000011072	ddx11	0.643	0.44	0.125	0.18	0.924	0.234	0.509	0.817
ENSDARG00000011076	zgc:91968	4.503	4.655	5.498	3.725	7.164	6.849	6.114	8.178
ENSDARG00000011079	wdr3	5.139	7.513	8.183	7.302	9.503	8.208	7.72	10.425
ENSDARG00000011083	si:dkey-42l23.2	1.077	0	0.239	0.46	0	0.628	0.375	0.652
ENSDARG00000011088	si:ch211-288d18.1	26.235	27.519	25.395	21.095	23.947	19.823	18.073	18.465
ENSDARG00000011091	drd2b	8.331	9.429	12.121	11.125	10.316	7.239	6.826	7.662
ENSDARG00000011094	ccna2	0.493	0.214	0.638	0.409	2.164	1.565	1.201	2.135
ENSDARG00000011113	chrna10a	13.792	15.872	13.18	13.739	15.034	9.063	8.268	11.42
ENSDARG00000011122	pptc7a	61.68	63.353	64.249	73.49	38.009	39.054	32.72	39.707
ENSDARG00000011125	snrpb	51.078	57.009	62.923	51.426	76.751	66.68	62.85	75.229
ENSDARG00000011141	dpysl5a	35.695	29.787	30.412	31.32	37.349	27.081	31.924	24.527
ENSDARG00000011146	uqcrb	4.768	7.12	3.368	8.096	3.425	4.804	2.746	2.571
ENSDARG00000011152	rpp14	7.44	16.658	13.158	10.735	13.272	12.722	10.88	10.22
ENSDARG00000011157	arhgef18a	2.049	2.211	1.647	1.69	2.133	1.278	1.791	2.276
ENSDARG00000011163	sema3fa	38.95	39.791	39.813	38.511	34.163	26.987	29.616	26.346
ENSDARG00000011166	cahz	176.143	115.29	119.746	121.678	114.985	86.799	99.113	82.127
ENSDARG00000011170	ndrg2	81.1	84.304	87.889	81.246	88.418	67.44	73.697	67.311
ENSDARG00000011171	TENM2	28.253	22.16	29.53	22.868	28.351	19.228	22.303	22.86
ENSDARG00000011175	atp6v1d	58.995	60.025	63.366	64.935	71.137	62.815	58.116	64.219
ENSDARG00000011188	acvr2aa	58.304	58.763	63.927	58.675	61.658	50.473	48.504	52.027
ENSDARG00000011190	fgfr1b	5.968	4.115	3.38	3.628	6.177	5.665	4.29	5.658
ENSDARG00000011196	dnajc11a	11.823	12.737	12.169	12.088	17.585	11.193	11.88	12.218
ENSDARG00000011201	rplp2l	38.011	37.167	61.841	44.374	102.409	98.744	85.111	130.37
ENSDARG00000011219	akt2	61.27	67.88	58.628	56.971	95.921	84.284	71.641	95.692
ENSDARG00000011222	ccdc28b	41.274	47.832	50.365	49.112	40.197	34.601	37.852	29.799
ENSDARG00000011233	pcyt1aa	28.792	34.748	34.645	30.731	34.634	27.833	23.417	29.003
ENSDARG00000011235	otx2b	22.751	30.331	24.997	20.38	39.019	27.187	25.578	34.107
ENSDARG00000011239	ppp1r14aa	44.445	45.022	39.257	35.596	32.851	31.524	25.405	34.959
ENSDARG00000011240	ift46	8.035	8.478	8.132	6.562	7.921	7.304	5.192	9.661
ENSDARG00000011245	esrp1	0.245	0	0	0.061	0	0.715	0.08	0.069
ENSDARG00000011246	krr1	5.681	7.962	7.726	6.19	6.123	4.971	8.308	8.828
ENSDARG00000011247	rnpc3	10.895	8.727	8.975	9.088	9.462	6.891	7.294	5.896
ENSDARG00000011257	enpp2	0.096	0.075	0	0	0.069	0.112	0.281	0
ENSDARG00000011259	trpm1a	46.18	46.991	49.049	44.376	65.939	53.936	44.24	58.954
ENSDARG00000011262	traip	0.816	1.356	0.555	1.447	1.025	0.476	0.298	1.037
ENSDARG00000011272	uqcc2	33.747	37.947	40.973	42.863	37.278	45.772	33.516	38.255
ENSDARG00000011273	tlx2	0.07	0.055	0	0.053	0	0	0	0
ENSDARG00000011283	si:dkey-110k5.10	0	0	0	0	0	0	0	0
ENSDARG00000011298	atf7a	13.215	9.452	11.443	8.745	14.92	15.419	12.27	16.641
ENSDARG00000011299	blzf1	13.203	13.18	15.389	12.073	21.591	17.071	18.538	18.956
ENSDARG00000011301	nae1	24.27	26.809	28.543	23.769	29.69	33.004	26.777	30.993
ENSDARG00000011312	stk3	23.842	22.176	23.352	24.699	28.573	25.655	25.879	33.876
ENSDARG00000011317	adra1ba	0.616	1.124	0.798	0.614	0.147	1.796	1.401	0.348
ENSDARG00000011326	ankrd45	0	0	0.141	0	0.523	0.106	0.089	0
ENSDARG00000011333	arhgap33	8.185	9.654	7.349	7.985	10.786	7.274	6.718	7.584
ENSDARG00000011334	ncaldb	894.997	845.669	893.508	803.042	334.724	379.094	261.83	329.001
ENSDARG00000011360	nfatc2ip	5.412	7.327	10.998	6.998	10.468	9.471	7.913	11.995
ENSDARG00000011370	fyna	46.645	45.098	46.321	41.123	44.907	36.245	37.106	40.798
ENSDARG00000011371	zgc:64106	0.155	0.242	0.36	0.231	0.222	0.27	0.075	0.524
ENSDARG00000011373	mknk2a	99.751	78.088	105.829	183.049	61.774	91.107	80.173	56.699
ENSDARG00000011376	dnase1l4.2	0.088	0.206	0.204	0.523	0.189	0.511	0.128	0.148
ENSDARG00000011400	tnnc1a	0	0	0	0	0	0	0	0
ENSDARG00000011404	fen1	2.62	2.756	2.527	2.632	2.596	1.792	1.893	2.374
ENSDARG00000011405	rps9	16.632	16.038	15.979	17.262	31.808	31.437	24.233	34.805
ENSDARG00000011407	col2a1b	9.187	9.597	8.223	9.123	8.69	7.87	7.057	7.097
ENSDARG00000011410	aadat	6.332	6.126	8.027	10.582	11.014	11.567	8.447	14.263
ENSDARG00000011418	sigmar1	12.995	10.775	15.147	14.175	15.125	23.956	14.949	17.181
ENSDARG00000011422	ryr1a	0.431	0.425	0.582	0.35	0.417	0.317	0.31	0.302
ENSDARG00000011434	ptger2a	0	0.613	0.087	0.585	1.929	0.653	0.382	1.801
ENSDARG00000011445	elmsan1a	1.06	1.54	1.647	2.602	2.774	2.341	1.735	2.888
ENSDARG00000011449	fes	4.545	5.617	4.556	4.134	3.692	5.956	4.656	5.081
ENSDARG00000011459	gsna	15.293	11.333	13.212	13.907	73.804	21.717	15.203	48.861
ENSDARG00000011462	otub1b	28.074	23.242	27.814	26.394	32.44	28.524	27.483	23.199
ENSDARG00000011463	CABZ01044048.1	1.716	0.597	0.593	0.997	0.137	0.556	0.929	0.808
ENSDARG00000011466	afg1la	12.384	16.066	14.903	10.832	10.199	11.453	9.643	10.752
ENSDARG00000011473	calcrla	22.975	23.127	21.451	18.097	21.369	18.91	18.925	19.623
ENSDARG00000011487	gnaq	3.781	3.092	2.538	1.669	0.494	1.203	0.922	0.437
ENSDARG00000011488	sirt2	57.46	60.896	64.363	71.234	62.423	71.906	56.241	62.543
ENSDARG00000011490	scube3	1.288	1.944	0.715	1.857	2.05	2.094	1.211	0.78
ENSDARG00000011493	dcun1d3	12.807	15.027	11.556	9.646	14.099	13.797	10.874	10.942
ENSDARG00000011496	ppm1bb	69.163	74.799	66.809	68.639	54.195	48.882	42.557	44.889
ENSDARG00000011498	si:ch211-212o1.2	12.901	14.898	15.181	11.842	14.477	12.759	12.397	12.705
ENSDARG00000011506	lpcat1	2.098	1.55	1.721	1.655	2.345	0.884	2.159	1.482
ENSDARG00000011510	rcc2	7.93	8.845	7.303	7.351	19.729	12.978	12.168	11.512
ENSDARG00000011515	orai1a	0.601	0.411	1.109	0.168	0.971	1.095	0.695	1.655
ENSDARG00000011519	myl4	0	0	0	0	0.069	0.224	0	0.162
ENSDARG00000011521	upb1	0	0	0	0	0	0.239	0	0
ENSDARG00000011533	sema6dl	24.061	25	25.573	23.715	31.632	21.418	21.532	21.199
ENSDARG00000011537	ugt2a5	3.156	3.49	3.805	2.765	4.613	2.095	4.244	4.243
ENSDARG00000011545	arrb2b	32.366	30.82	30.126	30.719	42.686	38.396	31.58	39.789
ENSDARG00000011549	c1ql4a	4.683	5.059	2.946	2.832	3.685	1.431	3.043	1.89
ENSDARG00000011553	atp5pb	57.647	59.628	57.965	57.63	57.176	59.485	53.547	64.913
ENSDARG00000011555	spag7	10.646	15.676	15.146	11.785	15.129	11.393	10.951	13.269
ENSDARG00000011564	sfpq	110.813	109.077	102.59	101.735	121.497	97.494	96.258	105.903
ENSDARG00000011570	pou6f1	16.866	14.972	14.587	17.039	17.386	14.588	10.616	13.238
ENSDARG00000011571	calcrlb	0	0	0	0	1.007	0.091	0	0
ENSDARG00000011573	abcb11a	0.178	0.418	0.461	0.577	0.427	0.52	0.579	0.654
ENSDARG00000011579	hoxb10a	0	0	0	0	0	0	0	0
ENSDARG00000011581	si:dkey-23k10.5	1.027	0.562	0.558	0.422	1.401	1.467	1.251	1.653
ENSDARG00000011582	sox5	60.923	56.799	62.388	57.878	61.619	52.701	50.364	52.016
ENSDARG00000011583	cry1b	28.81	39.867	38.753	46.985	26.052	25.326	25.132	26.102
ENSDARG00000011594	smarcb1b	5.835	6.547	6.137	4.271	8.511	6.532	5.429	5.744
ENSDARG00000011597	atxn2l	50.925	57.108	59.514	47.971	66.326	63.313	48.612	65.12
ENSDARG00000011600	epha4b	35.056	26.076	31.182	34.855	31.239	23.093	24.947	22.495
ENSDARG00000011602	CRACD	16.897	19.12	17.421	17.363	15.872	13.844	13.46	13.95
ENSDARG00000011605	dennd6b	8.739	10.668	10.522	8.395	10.764	7.003	6.741	9.523
ENSDARG00000011609	FOXK2	27.422	23.737	25.383	23.7	34.03	22.567	24.387	27.321
ENSDARG00000011611	actr1	54.317	49.047	54.318	51.17	68.548	59.998	54.679	58.145
ENSDARG00000011613	rbm39a	39.04	41.162	40.716	33.758	39.029	36.828	31.854	35.095
ENSDARG00000011615	mybpc3	0.051	0	0	0	0	0	0.025	0.303
ENSDARG00000011618	slc26a2	4.25	5.291	4	4.472	3.999	4.539	3.53	3.805
ENSDARG00000011635	scxb	0	0	0	0	0	0	0	0
ENSDARG00000011640	syt5b	38.892	33.929	26.942	28.565	25.006	21.381	23.134	33.856
ENSDARG00000011648	snrpd1	21.441	16.772	21.583	21.116	21.881	18.335	18.764	26.225
ENSDARG00000011652	ftr52p	1.248	1.074	2.521	0.932	2.241	1.674	1.946	2.855
ENSDARG00000011661	twf1b	18.688	22.959	21.203	20.73	24.464	21.938	21.404	22.738
ENSDARG00000011662	chuk	24.881	31.427	29.37	31.896	30.232	27.165	23.46	25.984
ENSDARG00000011665	aldoaa	243.5	287.029	240.654	187.678	226.196	169.636	162.681	232.866
ENSDARG00000011671	pde6b	470.51	498.172	515.531	524.62	337.771	444.189	400.785	382.226
ENSDARG00000011672	sema3b	14.349	13.03	15.828	10.271	14.995	13.054	12.766	13.097
ENSDARG00000011673	si:ch211-246m6.5	0.919	1.198	1.19	0.229	0.88	1.072	1.493	3.635
ENSDARG00000011683	prtfdc1	2.346	0.816	2.532	1.948	1.311	1.749	1.334	1.768
ENSDARG00000011693	ttc36	0	0	0	0.572	0	0	0	0
ENSDARG00000011696	esrrgb	22.169	17.596	8.993	14.005	4.802	6.847	5.164	7.184
ENSDARG00000011701	ctsll	0.421	0.33	0	0	3.329	4.423	3.799	2.678
[truncated: 30,541 more rows]

## Sheet: Bbs2_vs_Wildtype_FoldChanges
GeneID	Symbol	baseMean	log2FoldChange	lfcSE	stat	pvalue	FDR
[truncated: 32,520 more rows]

[truncated: 1 more sheets: SampleIDs]
